# Supplementary material for: Crystal structure of a seven-coordinate manganese(II) complex with tris­(pyridin-2-ylmeth­yl)amine (TMPA)
Source: Acta Crystallogr E Crystallogr Commun. 2018 Jul 10;74(Pt 8):1075–8. doi: 10.1107/S2056989018009611 (PMC6073006; doi:10.1107/S2056989018009611)
Supplement: Supplementary file 1 [file e-74-01075-sup1.cif]

##############################################################################
#                                                                            #
# This CIF contains the data in a paper accepted for publication in          #
# Acta Crystallographica Section E. It conforms to the requirements of       #
# Notes for Authors for Acta Crystallographica Section E, and has been       #
# peer reviewed under the auspices of the IUCr Commission on Journals.       #
#                                                                            #
# Full details of the Crystallographic Information File format               #
# are given in the paper "The Crystallographic Information File (CIF):       #
# a New Standard Archive File for Crystallography" by S. R. Hall, F. H.      #
# Allen and I. D. Brown [Acta Cryst. (1991), A47, 655-685].                  #
#                                                                            #
# The current version of the core CIF dictionary is obtainable from          #
# ftp://ftp.iucr.org/pub/cif_core.dic.                                       #
#                                                                            #
# Software is freely available for graphical display of the structure(s)     #
# in this CIF. For information consult the CIF software page                 #
# http://www.iucr.org/resources/cif/software.                                #
#                                                                            #
# This file may be used for bona fide research purposes within the           #
# scientific community so long as proper attribution is given to the journal # 
# article from which it was obtained.                                        #
#                                                                            #
##############################################################################
data_I
_audit_creation_method
;
Olex2 1.2
(compiled 2016.02.19 svn.r3266 for OlexSys, GUI svn.r5155)
;
_journal_date_recd_electronic     2018-06-22
_journal_date_accepted     2018-07-04
_journal_name_full     'Acta Crystallographica, Section E'
_journal_year     2018
_journal_volume     74
_journal_issue      8
_journal_page_first     1075
_journal_page_last     1078
_journal_paper_category     GM
_journal_paper_doi     10.1107/S2056989018009611
_journal_coeditor_code     TX2006
_publ_contact_author_name     'Steven T. Frey'
_publ_contact_author_address
;
Department of Chemistry
Skidmore College
815 North Broadway
Saratoga Springs, NY 12866, USA
;
_publ_contact_author_email     'sfrey@skidmore.edu'
_publ_contact_author_fax     '518-580-5139'
_publ_contact_author_phone     '518-580-5124'
_publ_section_title
;
Crystal structure of a seven-coordinate manganese(II) complex with
tris(pyridin-2-ylmethyl)amine (TMPA)
;
_publ_section_title_footnote     .
loop_
    _publ_author_name
    _publ_author_footnote
    _publ_author_address
    'Frey, Steven T.' .
;
Department of Chemistry
Skidmore College
815 North Broadway
Saratoga Springs, NY 12866,
USA
;
    'Ramirez, Hillary A.' .
;
Department of Chemistry
Skidmore College
815 North Broadway
Saratoga Springs, NY 12866,
USA
;
    'Kaur, Manpreet' .
;
Department of Chemistry
Keene State College
229 Main Street
Keene, NH 03435-2001,
USA
;
    'Jasinski, Jerry P.' .
;
Department of Chemistry
Keene State College
229 Main Street
Keene, NH 03435-2001,
USA
;
_publ_section_synopsis
;
The crystal structure of [Mn(TMPA)(Ac)(CH~3~OH)]BPh~4~ (TMPA =
tris(pyridin-2-ylmethyl)amine, Ac = acetate, BPh~4~ = tetraphenylborate) has
been
determined. The structure reveals a seven-coordinate Mn^II^ center with
distorted, pentagonal bipyramidal geometry.
;
_database_code_depnum_ccdc_archive     'CCDC 1853486'
_chemical_name_systematic
;\
(Acetato-\k^2^<i>O</i>,<i>O</i>')(methanol-\k<i>O</i>)[tris(pyridin-2-yl\
methyl)amine-\k^4^<i>N</i>,<i>N</i>',<i>N</i>'',<i>N</i>''']manganese(II)
tetraphenylborate
;
_chemical_name_common     ?
_chemical_formula_moiety     'C21 H25 Mn N4 O3 +, C24 H20 B -'
_chemical_formula_sum     'C45 H45 B Mn N4 O3'
_chemical_formula_iupac     '[Mn (C2 H3 O2) (C18 H18 N4) (C H4 O)] (C24 H20 B)'
_chemical_formula_weight     755.60
_chemical_melting_point     ?
_shelx_space_group_comment
;
The symmetry employed for this shelxl refinement is uniquely defined
by the following loop, which should always be used as a source of
symmetry information in preference to the above space-group names.
They are only intended as comments.
;
_space_group_crystal_system     triclinic
_space_group_name_H-M_alt     'P -1'
_space_group_name_Hall     '-P 1'
loop_
    _space_group_symop_operation_xyz
    'x, y, z'
    '-x, -y, -z'
_cell_length_a     11.3885(8)
_cell_length_b     11.7598(7)
_cell_length_c     15.6703(10)
_cell_angle_alpha     82.041(5)
_cell_angle_beta     70.671(6)
_cell_angle_gamma     85.870(5)
_cell_volume     1960.5(2)
_cell_formula_units_Z     2
_cell_measurement_reflns_used     6236
_cell_measurement_theta_min     3.4630
_cell_measurement_theta_max     32.1740
_cell_measurement_temperature     173(2)
_exptl_crystal_description     prism
_exptl_crystal_colour     orange
_exptl_crystal_size_max     0.44
_exptl_crystal_size_mid     0.38
_exptl_crystal_size_min     0.26
_exptl_crystal_density_diffrn     1.280
_exptl_crystal_density_meas     ?
_exptl_crystal_density_method     ?
_exptl_crystal_F_000     794
_exptl_absorpt_coefficient_mu     0.382
_exptl_absorpt_correction_type     multi-scan
_exptl_absorpt_process_details
;
(CrysAlis PRO; Agilent, 2014)
;
_shelx_estimated_absorpt_T_min     ?
_shelx_estimated_absorpt_T_max     ?
_exptl_absorpt_correction_T_min     0.83563
_exptl_absorpt_correction_T_max     1.00000
_diffrn_ambient_temperature     173(2)
_diffrn_radiation_type     MoK\a
_diffrn_radiation_wavelength     0.71073
_diffrn_radiation_monochromator     graphite
_diffrn_measurement_device_type     'Rigaku Oxford Diffraction'
_diffrn_measurement_device     'four-circle diffractometer'
_diffrn_measurement_method     '\w scans'
_diffrn_detector_area_resol_mean     16.0416
_diffrn_reflns_number     24707
_diffrn_reflns_av_R_equivalents     0.0289
_diffrn_reflns_theta_min     3.096
_diffrn_reflns_theta_max     32.840
_diffrn_reflns_theta_full     26.000
_diffrn_measured_fraction_theta_max     0.885
_diffrn_measured_fraction_theta_full     0.997
_diffrn_reflns_limit_h_min     -16
_diffrn_reflns_limit_h_max     16
_diffrn_reflns_limit_k_min     -17
_diffrn_reflns_limit_k_max     17
_diffrn_reflns_limit_l_min     -23
_diffrn_reflns_limit_l_max     23
_refine_special_details     ?
_reflns_number_total     12901
_reflns_number_gt     9324
_reflns_threshold_expression     'I > 2\s(I)'
_refine_ls_structure_factor_coef     Fsqd
_refine_ls_matrix_type     full
_refine_ls_R_factor_all     0.0751
_refine_ls_R_factor_gt     0.0472
_refine_ls_wR_factor_gt     0.1052
_refine_ls_wR_factor_ref     0.1220
_refine_ls_goodness_of_fit_ref     1.028
_refine_ls_restrained_S_all     1.028
_refine_ls_number_reflns     12901
_refine_ls_number_parameters     492
_refine_ls_number_restraints     3
_refine_ls_hydrogen_treatment     constr
_refine_ls_weighting_scheme     calc
_refine_ls_weighting_details
              'w=1/[\s^2^(Fo^2^)+(0.0476P)^2^+0.5222P] where P=(Fo^2^+2Fc^2^)/3'
_atom_sites_solution_hydrogens     geom
_atom_sites_solution_primary     direct
_atom_sites_solution_secondary     ?
_refine_ls_shift/su_max     0.004
_refine_ls_shift/su_mean     0.000
_refine_diff_density_max     0.364
_refine_diff_density_min     -0.300
_refine_ls_extinction_method     none
_refine_ls_extinction_coef     .
loop_
    _atom_type_symbol
    _atom_type_description
    _atom_type_scat_dispersion_real
    _atom_type_scat_dispersion_imag
    _atom_type_scat_source
    'C' 'C' 0.0033 0.0016
                         'International Tables Vol C Tables 4.2.6.8 and 6.1.1.4'
    'H' 'H' 0.0000 0.0000
                         'International Tables Vol C Tables 4.2.6.8 and 6.1.1.4'
    'B' 'B' 0.0013 0.0007
                         'International Tables Vol C Tables 4.2.6.8 and 6.1.1.4'
    'Mn' 'Mn' 0.3368 0.7283
                         'International Tables Vol C Tables 4.2.6.8 and 6.1.1.4'
    'N' 'N' 0.0061 0.0033
                         'International Tables Vol C Tables 4.2.6.8 and 6.1.1.4'
    'O' 'O' 0.0106 0.0060
                         'International Tables Vol C Tables 4.2.6.8 and 6.1.1.4'
_computing_data_collection
;
CrysAlis PRO (Agilent, 2014)
;
_computing_cell_refinement
;
CrysAlis PRO (Agilent, 2014)
;
_computing_data_reduction
;
CrysAlis PRO (Agilent, 2014)
;
_computing_structure_solution
;
SHELXT (Sheldrick, 2015a)
;
_computing_structure_refinement
;
SHELXL2014 (Sheldrick, 2015b)
;
_computing_molecular_graphics
;
<i>OLEX2</i> (Dolomanov et al., 2009)
;
_computing_publication_material
;
<i>OLEX2</i> (Dolomanov et al., 2009)
;
loop_
    _atom_site_type_symbol
    _atom_site_label
    _atom_site_fract_x
    _atom_site_fract_y
    _atom_site_fract_z
    _atom_site_U_iso_or_equiv
    _atom_site_adp_type
    _atom_site_calc_flag
    _atom_site_occupancy
    _atom_site_disorder_assembly
    _atom_site_disorder_group
    Mn Mn1 0.56866(2) 0.16825(2) 0.32745(2) 0.02659(7) Uani d 1 . .
    O O1 0.63017(13) -0.01175(10) 0.34698(8) 0.0391(3) Uani d 1 . .
    H H1 0.613(2) -0.0420(12) 0.4030(7) 0.059 Uiso d 1 . .
    O O2 0.41990(12) 0.11321(10) 0.48365(8) 0.0385(3) Uani d 1 . .
    O O3 0.36694(11) 0.14978(11) 0.36100(8) 0.0388(3) Uani d 1 . .
    N N1 0.68813(14) 0.21241(12) 0.40889(10) 0.0360(3) Uani d 1 . .
    N N2 0.77041(12) 0.22294(11) 0.22297(9) 0.0287(3) Uani d 1 . .
    N N3 0.57535(12) 0.13981(10) 0.18346(8) 0.0267(3) Uani d 1 . .
    N N4 0.54497(12) 0.35519(11) 0.27955(8) 0.0263(3) Uani d 1 . .
    C C1 0.68402(14) 0.15094(12) 0.11539(10) 0.0270(3) Uani d 1 . .
    C C2 0.79743(15) 0.16420(15) 0.14101(11) 0.0344(3) Uani d 1 . .
    H H2A 0.8349 0.0873 0.1520 0.041 Uiso calc 1 . .
    H H2B 0.8593 0.2084 0.0894 0.041 Uiso calc 1 . .
    C C3 0.85963(16) 0.18541(15) 0.27130(12) 0.0367(4) Uani d 1 . .
    H H3A 0.9397 0.2234 0.2387 0.044 Uiso calc 1 . .
    H H3B 0.8749 0.1014 0.2717 0.044 Uiso calc 1 . .
    C C4 0.81202(17) 0.21393(14) 0.36774(12) 0.0365(4) Uani d 1 . .
    C C5 0.8922(2) 0.23550(16) 0.41321(15) 0.0491(5) Uani d 1 . .
    H H5 0.9795 0.2366 0.3829 0.059 Uiso calc 1 . .
    C C6 0.8438(3) 0.25523(18) 0.50269(16) 0.0596(6) Uani d 1 . .
    H H6 0.8973 0.2682 0.5355 0.071 Uiso calc 1 . .
    C C7 0.7165(3) 0.25604(18) 0.54439(15) 0.0568(6) Uani d 1 . .
    H H7 0.6811 0.2711 0.6059 0.068 Uiso calc 1 . .
    C C8 0.6414(2) 0.23465(16) 0.49564(12) 0.0444(4) Uani d 1 . .
    H H8 0.5537 0.2357 0.5243 0.053 Uiso calc 1 . .
    C C9 0.69333(16) 0.14408(13) 0.02599(10) 0.0325(3) Uani d 1 . .
    H H9 0.7714 0.1523 -0.0211 0.039 Uiso calc 1 . .
    C C10 0.58756(18) 0.12519(14) 0.00635(11) 0.0370(4) Uani d 1 . .
    H H10 0.5917 0.1203 -0.0546 0.044 Uiso calc 1 . .
    C C11 0.47552(17) 0.11350(14) 0.07615(12) 0.0356(4) Uani d 1 . .
    H H11 0.4014 0.0999 0.0644 0.043 Uiso calc 1 . .
    C C12 0.47377(15) 0.12198(13) 0.16317(11) 0.0304(3) Uani d 1 . .
    H H12 0.3965 0.1148 0.2112 0.037 Uiso calc 1 . .
    C C13 0.76954(15) 0.34957(14) 0.20102(12) 0.0343(3) Uani d 1 . .
    H H13A 0.8208 0.3691 0.1365 0.041 Uiso calc 1 . .
    H H13B 0.8098 0.3824 0.2389 0.041 Uiso calc 1 . .
    C C14 0.64285(14) 0.40629(13) 0.21531(10) 0.0265(3) Uani d 1 . .
    C C15 0.63108(16) 0.51242(14) 0.16752(11) 0.0350(4) Uani d 1 . .
    H H15 0.7008 0.5458 0.1207 0.042 Uiso calc 1 . .
    C C16 0.51625(18) 0.56882(15) 0.18919(14) 0.0424(4) Uani d 1 . .
    H H16 0.5064 0.6423 0.1580 0.051 Uiso calc 1 . .
    C C17 0.41608(17) 0.51760(15) 0.25640(13) 0.0389(4) Uani d 1 . .
    H H17 0.3367 0.5555 0.2731 0.047 Uiso calc 1 . .
    C C18 0.43378(15) 0.41047(13) 0.29869(11) 0.0304(3) Uani d 1 . .
    H H18 0.3642 0.3739 0.3435 0.036 Uiso calc 1 . .
    C C19 0.33901(15) 0.11975(13) 0.44512(10) 0.0298(3) Uani d 1 . .
    C C20 0.20607(17) 0.09291(19) 0.49920(13) 0.0473(5) Uani d 1 . .
    H H20A 0.1625 0.1621 0.5240 0.071 Uiso calc 1 . .
    H H20B 0.2037 0.0322 0.5493 0.071 Uiso calc 1 . .
    H H20C 0.1652 0.0669 0.4596 0.071 Uiso calc 1 . .
    C C21 0.6314(2) -0.10245(16) 0.29597(14) 0.0516(5) Uani d 1 . .
    H H21A 0.6816 -0.0813 0.2322 0.077 Uiso calc 1 . .
    H H21B 0.5461 -0.1167 0.2996 0.077 Uiso calc 1 . .
    H H21C 0.6675 -0.1721 0.3208 0.077 Uiso calc 1 . .
    C C22 0.87749(14) 0.44057(12) 0.82076(11) 0.0275(3) Uani d 1 . .
    C C23 0.88441(18) 0.54783(14) 0.76863(13) 0.0385(4) Uani d 1 . .
    H H23 0.9513 0.5613 0.7131 0.046 Uiso calc 1 . .
    C C24 0.7964(2) 0.63588(16) 0.79538(17) 0.0520(5) Uani d 1 . .
    H H24 0.8044 0.7079 0.7584 0.062 Uiso calc 1 . .
    C C25 0.6982(2) 0.61887(17) 0.87495(16) 0.0518(5) Uani d 1 . .
    H H25 0.6373 0.6783 0.8924 0.062 Uiso calc 1 . .
    C C26 0.68858(18) 0.51532(17) 0.92930(14) 0.0433(4) Uani d 1 . .
    H H26 0.6213 0.5030 0.9847 0.052 Uiso calc 1 . .
    C C27 0.77791(15) 0.42884(14) 0.90271(11) 0.0328(3) Uani d 1 . .
    H H27 0.7712 0.3586 0.9419 0.039 Uiso calc 1 . .
    C C28 0.90673(13) 0.22992(12) 0.76412(9) 0.0239(3) Uani d 1 . .
    C C29 0.77827(14) 0.22214(13) 0.78503(10) 0.0260(3) Uani d 1 . .
    H H29 0.7251 0.2787 0.8177 0.031 Uiso calc 1 . .
    C C30 0.72484(15) 0.13489(15) 0.75994(11) 0.0323(3) Uani d 1 . .
    H H30 0.6369 0.1328 0.7760 0.039 Uiso calc 1 . .
    C C31 0.79897(16) 0.05108(15) 0.71164(11) 0.0343(4) Uani d 1 . .
    H H31 0.7629 -0.0084 0.6942 0.041 Uiso calc 1 . .
    C C32 0.92625(16) 0.05606(14) 0.68956(11) 0.0334(3) Uani d 1 . .
    H H32 0.9787 -0.0005 0.6564 0.040 Uiso calc 1 . .
    C C33 0.97842(15) 0.14322(13) 0.71539(11) 0.0299(3) Uani d 1 . .
    H H33 1.0664 0.1442 0.6994 0.036 Uiso calc 1 . .
    C C34 1.02371(13) 0.28206(12) 0.87796(10) 0.0238(3) Uani d 1 . .
    C C35 1.05266(15) 0.16588(13) 0.89976(11) 0.0305(3) Uani d 1 . .
    H H35 1.0374 0.1108 0.8660 0.037 Uiso calc 1 . .
    C C36 1.10278(16) 0.12836(15) 0.96888(12) 0.0370(4) Uani d 1 . .
    H H36 1.1217 0.0490 0.9809 0.044 Uiso calc 1 . .
    C C37 1.12527(15) 0.20534(16) 1.02014(12) 0.0361(4) Uani d 1 . .
    H H37 1.1606 0.1798 1.0668 0.043 Uiso calc 1 . .
    C C38 1.09545(15) 0.32066(15) 1.00249(11) 0.0327(3) Uani d 1 . .
    H H38 1.1088 0.3747 1.0379 0.039 Uiso calc 1 . .
    C C39 1.04616(14) 0.35686(13) 0.93316(11) 0.0286(3) Uani d 1 . .
    H H39 1.0265 0.4363 0.9223 0.034 Uiso calc 1 . .
    C C40 1.09510(15) 0.37221(12) 0.70190(10) 0.0277(3) Uani d 1 . .
    C C41 1.21400(15) 0.38527(13) 0.70467(11) 0.0314(3) Uani d 1 . .
    H H41 1.2281 0.3688 0.7616 0.038 Uiso calc 1 . .
    C C42 1.31390(17) 0.42153(16) 0.62752(13) 0.0414(4) Uani d 1 . .
    H H42 1.3934 0.4299 0.6329 0.050 Uiso calc 1 . .
    C C43 1.2972(2) 0.44500(17) 0.54396(13) 0.0484(5) Uani d 1 . .
    H H43 1.3649 0.4689 0.4912 0.058 Uiso calc 1 . .
    C C44 1.1809(2) 0.43339(18) 0.53774(13) 0.0509(5) Uani d 1 . .
    H H44 1.1680 0.4498 0.4804 0.061 Uiso calc 1 . .
    C C45 1.08230(18) 0.39766(16) 0.61519(12) 0.0403(4) Uani d 1 . .
    H H45 1.0030 0.3902 0.6091 0.048 Uiso calc 1 . .
    B B1 0.97542(15) 0.33157(13) 0.79157(11) 0.0245(3) Uani d 1 . .
loop_
    _atom_site_aniso_label
    _atom_site_aniso_U_11
    _atom_site_aniso_U_22
    _atom_site_aniso_U_33
    _atom_site_aniso_U_12
    _atom_site_aniso_U_13
    _atom_site_aniso_U_23
    Mn1 0.02860(12) 0.02566(12) 0.02341(11) -0.00437(8) -0.00563(9) -0.00115(8)
    O1 0.0554(8) 0.0279(6) 0.0311(6) 0.0023(5) -0.0115(6) -0.0019(5)
    O2 0.0386(7) 0.0386(7) 0.0363(6) -0.0014(5) -0.0102(5) -0.0024(5)
    O3 0.0376(7) 0.0460(7) 0.0263(6) -0.0104(5) -0.0018(5) 0.0002(5)
    N1 0.0463(9) 0.0316(7) 0.0326(7) -0.0079(6) -0.0160(6) -0.0003(5)
    N2 0.0265(6) 0.0273(6) 0.0319(7) -0.0024(5) -0.0086(5) -0.0034(5)
    N3 0.0292(6) 0.0236(6) 0.0241(6) -0.0041(5) -0.0042(5) -0.0019(5)
    N4 0.0280(6) 0.0262(6) 0.0251(6) -0.0031(5) -0.0085(5) -0.0036(5)
    C1 0.0289(7) 0.0203(6) 0.0270(7) -0.0010(5) -0.0030(6) -0.0016(5)
    C2 0.0253(8) 0.0398(9) 0.0348(8) -0.0005(6) -0.0030(6) -0.0107(7)
    C3 0.0305(8) 0.0372(9) 0.0446(10) -0.0005(7) -0.0156(7) -0.0037(7)
    C4 0.0451(10) 0.0272(8) 0.0427(9) -0.0071(7) -0.0231(8) 0.0026(6)
    C5 0.0594(13) 0.0370(10) 0.0644(13) -0.0122(8) -0.0396(11) 0.0031(9)
    C6 0.0905(19) 0.0443(11) 0.0657(15) -0.0172(11) -0.0548(14) 0.0016(10)
    C7 0.0952(19) 0.0447(11) 0.0406(11) -0.0183(11) -0.0340(12) -0.0010(8)
    C8 0.0651(13) 0.0388(9) 0.0310(9) -0.0133(8) -0.0169(9) 0.0000(7)
    C9 0.0385(9) 0.0268(7) 0.0245(7) -0.0002(6) -0.0002(6) -0.0030(6)
    C10 0.0500(11) 0.0342(8) 0.0276(8) -0.0006(7) -0.0125(7) -0.0070(6)
    C11 0.0402(9) 0.0337(8) 0.0373(9) -0.0029(7) -0.0160(7) -0.0092(7)
    C12 0.0299(8) 0.0296(7) 0.0296(7) -0.0064(6) -0.0054(6) -0.0042(6)
    C13 0.0279(8) 0.0296(8) 0.0400(9) -0.0061(6) -0.0049(7) 0.0011(6)
    C14 0.0288(7) 0.0273(7) 0.0247(7) -0.0056(6) -0.0092(6) -0.0034(5)
    C15 0.0370(9) 0.0350(8) 0.0344(8) -0.0118(7) -0.0154(7) 0.0057(6)
    C16 0.0436(10) 0.0337(9) 0.0539(11) -0.0046(7) -0.0266(9) 0.0104(8)
    C17 0.0343(9) 0.0360(9) 0.0493(10) 0.0015(7) -0.0194(8) -0.0017(7)
    C18 0.0288(8) 0.0315(8) 0.0306(8) -0.0032(6) -0.0086(6) -0.0043(6)
    C19 0.0329(8) 0.0229(7) 0.0279(7) -0.0030(6) -0.0017(6) -0.0038(5)
    C20 0.0340(9) 0.0643(13) 0.0331(9) -0.0098(8) 0.0030(7) -0.0010(8)
    C21 0.0766(15) 0.0312(9) 0.0400(10) -0.0003(9) -0.0088(10) -0.0067(7)
    C22 0.0298(8) 0.0228(7) 0.0353(8) -0.0003(5) -0.0167(6) -0.0068(6)
    C23 0.0437(10) 0.0255(8) 0.0508(10) -0.0020(7) -0.0224(8) -0.0015(7)
    C24 0.0655(14) 0.0262(9) 0.0791(15) 0.0092(8) -0.0450(13) -0.0071(9)
    C25 0.0553(13) 0.0427(11) 0.0744(15) 0.0252(9) -0.0403(12) -0.0301(10)
    C26 0.0363(9) 0.0539(11) 0.0498(11) 0.0155(8) -0.0217(8) -0.0294(9)
    C27 0.0329(8) 0.0333(8) 0.0356(8) 0.0059(6) -0.0139(7) -0.0121(6)
    C28 0.0258(7) 0.0229(6) 0.0228(6) -0.0036(5) -0.0074(5) -0.0022(5)
    C29 0.0254(7) 0.0287(7) 0.0241(7) -0.0019(5) -0.0082(5) -0.0032(5)
    C30 0.0270(8) 0.0430(9) 0.0277(7) -0.0105(6) -0.0078(6) -0.0048(6)
    C31 0.0387(9) 0.0379(9) 0.0272(7) -0.0170(7) -0.0077(6) -0.0061(6)
    C32 0.0371(9) 0.0296(8) 0.0327(8) -0.0054(6) -0.0066(7) -0.0112(6)
    C33 0.0261(7) 0.0310(8) 0.0336(8) -0.0037(6) -0.0081(6) -0.0095(6)
    C34 0.0187(6) 0.0241(6) 0.0263(7) -0.0019(5) -0.0035(5) -0.0043(5)
    C35 0.0314(8) 0.0282(7) 0.0323(8) 0.0028(6) -0.0098(6) -0.0084(6)
    C36 0.0355(9) 0.0330(8) 0.0415(9) 0.0100(7) -0.0134(7) -0.0047(7)
    C37 0.0270(8) 0.0482(10) 0.0347(8) 0.0034(7) -0.0130(7) -0.0046(7)
    C38 0.0282(8) 0.0393(9) 0.0331(8) -0.0051(6) -0.0109(6) -0.0080(7)
    C39 0.0268(7) 0.0258(7) 0.0334(8) -0.0046(5) -0.0087(6) -0.0053(6)
    C40 0.0312(8) 0.0214(7) 0.0298(7) -0.0058(5) -0.0072(6) -0.0047(5)
    C41 0.0291(8) 0.0293(7) 0.0326(8) -0.0060(6) -0.0035(6) -0.0072(6)
    C42 0.0326(9) 0.0410(9) 0.0434(10) -0.0115(7) 0.0009(7) -0.0089(8)
    C43 0.0513(12) 0.0440(10) 0.0369(10) -0.0175(8) 0.0060(8) -0.0043(8)
    C44 0.0677(14) 0.0531(12) 0.0283(9) -0.0187(10) -0.0109(9) 0.0040(8)
    C45 0.0447(10) 0.0445(10) 0.0324(9) -0.0129(8) -0.0128(7) -0.0008(7)
    B1 0.0241(8) 0.0207(7) 0.0282(8) -0.0029(6) -0.0069(6) -0.0041(6)
_geom_special_details
;
 All esds (except the esd in the dihedral angle between two l.s. planes)
 are estimated using the full covariance matrix.  The cell esds are taken
 into account individually in the estimation of esds in distances, angles
 and torsion angles; correlations between esds in cell parameters are only
 used when they are defined by crystal symmetry.  An approximate (isotropic)
 treatment of cell esds is used for estimating esds involving l.s. planes.
;
loop_
    _geom_bond_atom_site_label_1
    _geom_bond_atom_site_label_2
    _geom_bond_site_symmetry_2
    _geom_bond_distance
    _geom_bond_publ_flag
    Mn1 O1 . 2.1941(12) y
    Mn1 O2 . 2.5009(12) y
    Mn1 O3 . 2.2004(13) y
    Mn1 N1 . 2.2769(15) y
    Mn1 N2 . 2.4092(13) y
    Mn1 N3 . 2.3022(13) y
    Mn1 N4 . 2.2496(13) y
    O1 H1 . 0.863(9) ?
    O1 C21 . 1.415(2) ?
    O2 C19 . 1.251(2) ?
    O3 C19 . 1.2541(19) ?
    N1 C4 . 1.343(2) ?
    N1 C8 . 1.341(2) ?
    N2 C2 . 1.475(2) ?
    N2 C3 . 1.467(2) ?
    N2 C13 . 1.481(2) ?
    N3 C1 . 1.3406(19) ?
    N3 C12 . 1.334(2) ?
    N4 C14 . 1.3428(19) ?
    N4 C18 . 1.342(2) ?
    C1 C2 . 1.498(2) ?
    C1 C9 . 1.383(2) ?
    C2 H2A . 0.9900 ?
    C2 H2B . 0.9900 ?
    C3 H3A . 0.9900 ?
    C3 H3B . 0.9900 ?
    C3 C4 . 1.504(3) ?
    C4 C5 . 1.386(3) ?
    C5 H5 . 0.9500 ?
    C5 C6 . 1.372(3) ?
    C6 H6 . 0.9500 ?
    C6 C7 . 1.379(4) ?
    C7 H7 . 0.9500 ?
    C7 C8 . 1.377(3) ?
    C8 H8 . 0.9500 ?
    C9 H9 . 0.9500 ?
    C9 C10 . 1.378(3) ?
    C10 H10 . 0.9500 ?
    C10 C11 . 1.379(2) ?
    C11 H11 . 0.9500 ?
    C11 C12 . 1.375(2) ?
    C12 H12 . 0.9500 ?
    C13 H13A . 0.9900 ?
    C13 H13B . 0.9900 ?
    C13 C14 . 1.505(2) ?
    C14 C15 . 1.386(2) ?
    C15 H15 . 0.9500 ?
    C15 C16 . 1.382(3) ?
    C16 H16 . 0.9500 ?
    C16 C17 . 1.379(3) ?
    C17 H17 . 0.9500 ?
    C17 C18 . 1.374(2) ?
    C18 H18 . 0.9500 ?
    C19 C20 . 1.502(2) ?
    C20 H20A . 0.9800 ?
    C20 H20B . 0.9800 ?
    C20 H20C . 0.9800 ?
    C21 H21A . 0.9800 ?
    C21 H21B . 0.9800 ?
    C21 H21C . 0.9800 ?
    C22 C23 . 1.397(2) ?
    C22 C27 . 1.401(2) ?
    C22 B1 . 1.648(2) ?
    C23 H23 . 0.9500 ?
    C23 C24 . 1.395(3) ?
    C24 H24 . 0.9500 ?
    C24 C25 . 1.373(3) ?
    C25 H25 . 0.9500 ?
    C25 C26 . 1.375(3) ?
    C26 H26 . 0.9500 ?
    C26 C27 . 1.389(2) ?
    C27 H27 . 0.9500 ?
    C28 C29 . 1.396(2) ?
    C28 C33 . 1.404(2) ?
    C28 B1 . 1.651(2) ?
    C29 H29 . 0.9500 ?
    C29 C30 . 1.392(2) ?
    C30 H30 . 0.9500 ?
    C30 C31 . 1.386(2) ?
    C31 H31 . 0.9500 ?
    C31 C32 . 1.378(2) ?
    C32 H32 . 0.9500 ?
    C32 C33 . 1.389(2) ?
    C33 H33 . 0.9500 ?
    C34 C35 . 1.404(2) ?
    C34 C39 . 1.406(2) ?
    C34 B1 . 1.644(2) ?
    C35 H35 . 0.9500 ?
    C35 C36 . 1.391(2) ?
    C36 H36 . 0.9500 ?
    C36 C37 . 1.379(3) ?
    C37 H37 . 0.9500 ?
    C37 C38 . 1.387(2) ?
    C38 H38 . 0.9500 ?
    C38 C39 . 1.385(2) ?
    C39 H39 . 0.9500 ?
    C40 C41 . 1.389(2) ?
    C40 C45 . 1.403(2) ?
    C40 B1 . 1.643(2) ?
    C41 H41 . 0.9500 ?
    C41 C42 . 1.398(2) ?
    C42 H42 . 0.9500 ?
    C42 C43 . 1.372(3) ?
    C43 H43 . 0.9500 ?
    C43 C44 . 1.378(3) ?
    C44 H44 . 0.9500 ?
    C44 C45 . 1.391(3) ?
    C45 H45 . 0.9500 ?
loop_
    _geom_angle_atom_site_label_1
    _geom_angle_atom_site_label_2
    _geom_angle_atom_site_label_3
    _geom_angle_site_symmetry_1
    _geom_angle_site_symmetry_3
    _geom_angle
    _geom_angle_publ_flag
    O1 Mn1 O2 . . 81.52(4) y
    O1 Mn1 O3 . . 101.03(5) ?
    O1 Mn1 N1 . . 88.33(5) ?
    O1 Mn1 N2 . . 92.28(5) ?
    O1 Mn1 N3 . . 88.03(4) ?
    O1 Mn1 N4 . . 166.95(5) y
    O2 Mn1 O3 . . 54.74(4) y
    O3 Mn1 N1 . . 132.87(5) ?
    O3 Mn1 N2 . . 152.00(5) ?
    O3 Mn1 N3 . . 83.91(5) ?
    O3 Mn1 N4 . . 88.91(5) ?
    N1 Mn1 O2 . . 81.88(5) ?
    N1 Mn1 N2 . . 71.41(5) ?
    N1 Mn1 N3 . . 142.97(5) ?
    N2 Mn1 O2 . . 152.77(5) ?
    N3 Mn1 O2 . . 133.76(4) ?
    N3 Mn1 N2 . . 71.94(5) ?
    N4 Mn1 O2 . . 111.30(4) ?
    N4 Mn1 N1 . . 91.07(5) ?
    N2 Mn1 N4 . . 75.20(4) y
    N4 Mn1 N3 . . 84.61(4) ?
    Mn1 O1 H1 . . 115.2(11) ?
    C21 O1 Mn1 . . 129.43(12) ?
    C21 O1 H1 . . 106.3(11) ?
    C19 O2 Mn1 . . 85.21(9) ?
    C19 O3 Mn1 . . 99.20(11) ?
    C4 N1 Mn1 . . 117.72(11) ?
    C8 N1 Mn1 . . 123.44(13) ?
    C8 N1 C4 . . 118.83(16) ?
    C2 N2 Mn1 . . 109.13(9) ?
    C2 N2 C13 . . 112.02(13) ?
    C3 N2 Mn1 . . 106.06(10) ?
    C3 N2 C2 . . 110.69(13) ?
    C3 N2 C13 . . 110.45(13) ?
    C13 N2 Mn1 . . 108.28(9) ?
    C1 N3 Mn1 . . 118.77(10) ?
    C12 N3 Mn1 . . 122.76(10) ?
    C12 N3 C1 . . 118.23(13) ?
    C14 N4 Mn1 . . 117.29(10) ?
    C18 N4 Mn1 . . 123.01(10) ?
    C18 N4 C14 . . 118.46(13) ?
    N3 C1 C2 . . 116.93(14) ?
    N3 C1 C9 . . 122.07(15) ?
    C9 C1 C2 . . 120.91(14) ?
    N2 C2 C1 . . 112.94(13) ?
    N2 C2 H2A . . 109.0 ?
    N2 C2 H2B . . 109.0 ?
    C1 C2 H2A . . 109.0 ?
    C1 C2 H2B . . 109.0 ?
    H2A C2 H2B . . 107.8 ?
    N2 C3 H3A . . 109.4 ?
    N2 C3 H3B . . 109.4 ?
    N2 C3 C4 . . 111.33(14) ?
    H3A C3 H3B . . 108.0 ?
    C4 C3 H3A . . 109.4 ?
    C4 C3 H3B . . 109.4 ?
    N1 C4 C3 . . 116.60(15) ?
    N1 C4 C5 . . 121.68(18) ?
    C5 C4 C3 . . 121.66(18) ?
    C4 C5 H5 . . 120.4 ?
    C6 C5 C4 . . 119.1(2) ?
    C6 C5 H5 . . 120.4 ?
    C5 C6 H6 . . 120.4 ?
    C5 C6 C7 . . 119.2(2) ?
    C7 C6 H6 . . 120.4 ?
    C6 C7 H7 . . 120.5 ?
    C8 C7 C6 . . 119.1(2) ?
    C8 C7 H7 . . 120.5 ?
    N1 C8 C7 . . 122.1(2) ?
    N1 C8 H8 . . 119.0 ?
    C7 C8 H8 . . 119.0 ?
    C1 C9 H9 . . 120.5 ?
    C10 C9 C1 . . 118.90(15) ?
    C10 C9 H9 . . 120.5 ?
    C9 C10 H10 . . 120.4 ?
    C9 C10 C11 . . 119.28(15) ?
    C11 C10 H10 . . 120.4 ?
    C10 C11 H11 . . 120.8 ?
    C12 C11 C10 . . 118.34(16) ?
    C12 C11 H11 . . 120.8 ?
    N3 C12 C11 . . 123.17(15) ?
    N3 C12 H12 . . 118.4 ?
    C11 C12 H12 . . 118.4 ?
    N2 C13 H13A . . 108.4 ?
    N2 C13 H13B . . 108.4 ?
    N2 C13 C14 . . 115.31(13) ?
    H13A C13 H13B . . 107.5 ?
    C14 C13 H13A . . 108.4 ?
    C14 C13 H13B . . 108.4 ?
    N4 C14 C13 . . 118.13(13) ?
    N4 C14 C15 . . 121.82(15) ?
    C15 C14 C13 . . 119.89(14) ?
    C14 C15 H15 . . 120.6 ?
    C16 C15 C14 . . 118.85(16) ?
    C16 C15 H15 . . 120.6 ?
    C15 C16 H16 . . 120.3 ?
    C17 C16 C15 . . 119.44(16) ?
    C17 C16 H16 . . 120.3 ?
    C16 C17 H17 . . 120.8 ?
    C18 C17 C16 . . 118.46(16) ?
    C18 C17 H17 . . 120.8 ?
    N4 C18 C17 . . 122.91(15) ?
    N4 C18 H18 . . 118.5 ?
    C17 C18 H18 . . 118.5 ?
    O2 C19 O3 . . 120.79(15) ?
    O2 C19 C20 . . 120.41(15) ?
    O3 C19 C20 . . 118.79(16) ?
    C19 C20 H20A . . 109.5 ?
    C19 C20 H20B . . 109.5 ?
    C19 C20 H20C . . 109.5 ?
    H20A C20 H20B . . 109.5 ?
    H20A C20 H20C . . 109.5 ?
    H20B C20 H20C . . 109.5 ?
    O1 C21 H21A . . 109.5 ?
    O1 C21 H21B . . 109.5 ?
    O1 C21 H21C . . 109.5 ?
    H21A C21 H21B . . 109.5 ?
    H21A C21 H21C . . 109.5 ?
    H21B C21 H21C . . 109.5 ?
    C23 C22 C27 . . 115.29(15) ?
    C23 C22 B1 . . 124.68(15) ?
    C27 C22 B1 . . 120.02(13) ?
    C22 C23 H23 . . 118.9 ?
    C24 C23 C22 . . 122.17(19) ?
    C24 C23 H23 . . 118.9 ?
    C23 C24 H24 . . 119.9 ?
    C25 C24 C23 . . 120.28(19) ?
    C25 C24 H24 . . 119.9 ?
    C24 C25 H25 . . 120.2 ?
    C24 C25 C26 . . 119.65(17) ?
    C26 C25 H25 . . 120.2 ?
    C25 C26 H26 . . 120.2 ?
    C25 C26 C27 . . 119.6(2) ?
    C27 C26 H26 . . 120.2 ?
    C22 C27 H27 . . 118.5 ?
    C26 C27 C22 . . 122.97(17) ?
    C26 C27 H27 . . 118.5 ?
    C29 C28 C33 . . 114.96(13) ?
    C29 C28 B1 . . 124.89(13) ?
    C33 C28 B1 . . 120.14(13) ?
    C28 C29 H29 . . 118.6 ?
    C30 C29 C28 . . 122.70(14) ?
    C30 C29 H29 . . 118.6 ?
    C29 C30 H30 . . 119.7 ?
    C31 C30 C29 . . 120.52(15) ?
    C31 C30 H30 . . 119.7 ?
    C30 C31 H31 . . 120.8 ?
    C32 C31 C30 . . 118.45(14) ?
    C32 C31 H31 . . 120.8 ?
    C31 C32 H32 . . 119.8 ?
    C31 C32 C33 . . 120.48(15) ?
    C33 C32 H32 . . 119.8 ?
    C28 C33 H33 . . 118.6 ?
    C32 C33 C28 . . 122.87(15) ?
    C32 C33 H33 . . 118.6 ?
    C35 C34 C39 . . 114.69(14) ?
    C35 C34 B1 . . 124.20(13) ?
    C39 C34 B1 . . 121.01(13) ?
    C34 C35 H35 . . 118.7 ?
    C36 C35 C34 . . 122.57(15) ?
    C36 C35 H35 . . 118.7 ?
    C35 C36 H36 . . 119.7 ?
    C37 C36 C35 . . 120.60(16) ?
    C37 C36 H36 . . 119.7 ?
    C36 C37 H37 . . 120.6 ?
    C36 C37 C38 . . 118.89(15) ?
    C38 C37 H37 . . 120.6 ?
    C37 C38 H38 . . 120.1 ?
    C39 C38 C37 . . 119.87(15) ?
    C39 C38 H38 . . 120.1 ?
    C34 C39 H39 . . 118.3 ?
    C38 C39 C34 . . 123.35(14) ?
    C38 C39 H39 . . 118.3 ?
    C41 C40 C45 . . 114.91(15) ?
    C41 C40 B1 . . 124.17(14) ?
    C45 C40 B1 . . 120.91(14) ?
    C40 C41 H41 . . 118.5 ?
    C40 C41 C42 . . 123.04(16) ?
    C42 C41 H41 . . 118.5 ?
    C41 C42 H42 . . 120.0 ?
    C43 C42 C41 . . 120.06(18) ?
    C43 C42 H42 . . 120.0 ?
    C42 C43 H43 . . 120.5 ?
    C42 C43 C44 . . 119.05(17) ?
    C44 C43 H43 . . 120.5 ?
    C43 C44 H44 . . 119.9 ?
    C43 C44 C45 . . 120.23(18) ?
    C45 C44 H44 . . 119.9 ?
    C40 C45 H45 . . 118.6 ?
    C44 C45 C40 . . 122.71(18) ?
    C44 C45 H45 . . 118.6 ?
    C22 B1 C28 . . 110.31(12) ?
    C34 B1 C22 . . 108.42(12) ?
    C34 B1 C28 . . 110.47(11) ?
    C40 B1 C22 . . 110.69(12) ?
    C40 B1 C28 . . 107.22(12) ?
    C40 B1 C34 . . 109.72(12) ?
loop_
    _geom_torsion_atom_site_label_1
    _geom_torsion_atom_site_label_2
    _geom_torsion_atom_site_label_3
    _geom_torsion_atom_site_label_4
    _geom_torsion_site_symmetry_1
    _geom_torsion_site_symmetry_2
    _geom_torsion_site_symmetry_3
    _geom_torsion_site_symmetry_4
    _geom_torsion
    _geom_torsion_publ_flag
    Mn1 O2 C19 O3 . . . . -2.16(14) ?
    Mn1 O2 C19 C20 . . . . 178.52(15) ?
    Mn1 O3 C19 O2 . . . . 2.48(16) ?
    Mn1 O3 C19 C20 . . . . -178.19(13) ?
    Mn1 N1 C4 C3 . . . . -0.32(19) ?
    Mn1 N1 C4 C5 . . . . -177.45(13) ?
    Mn1 N1 C8 C7 . . . . 177.02(14) ?
    Mn1 N2 C2 C1 . . . . 35.27(16) ?
    Mn1 N2 C3 C4 . . . . -43.91(15) ?
    Mn1 N2 C13 C14 . . . . -22.55(17) ?
    Mn1 N3 C1 C2 . . . . 8.77(17) ?
    Mn1 N3 C1 C9 . . . . -174.82(11) ?
    Mn1 N3 C12 C11 . . . . 174.96(12) ?
    Mn1 N4 C14 C13 . . . . -18.61(18) ?
    Mn1 N4 C14 C15 . . . . 166.15(12) ?
    Mn1 N4 C18 C17 . . . . -167.80(13) ?
    N1 C4 C5 C6 . . . . 0.3(3) ?
    N2 C3 C4 N1 . . . . 32.0(2) ?
    N2 C3 C4 C5 . . . . -150.90(16) ?
    N2 C13 C14 N4 . . . . 28.7(2) ?
    N2 C13 C14 C15 . . . . -155.92(15) ?
    N3 C1 C2 N2 . . . . -30.8(2) ?
    N3 C1 C9 C10 . . . . 0.0(2) ?
    N4 C14 C15 C16 . . . . 2.5(2) ?
    C1 N3 C12 C11 . . . . 0.6(2) ?
    C1 C9 C10 C11 . . . . -0.1(2) ?
    C2 N2 C3 C4 . . . . -162.15(14) ?
    C2 N2 C13 C14 . . . . 97.84(16) ?
    C2 C1 C9 C10 . . . . 176.25(15) ?
    C3 N2 C2 C1 . . . . 151.62(14) ?
    C3 N2 C13 C14 . . . . -138.27(15) ?
    C3 C4 C5 C6 . . . . -176.65(17) ?
    C4 N1 C8 C7 . . . . -1.7(3) ?
    C4 C5 C6 C7 . . . . -1.7(3) ?
    C5 C6 C7 C8 . . . . 1.3(3) ?
    C6 C7 C8 N1 . . . . 0.4(3) ?
    C8 N1 C4 C3 . . . . 178.47(15) ?
    C8 N1 C4 C5 . . . . 1.3(2) ?
    C9 C1 C2 N2 . . . . 152.78(14) ?
    C9 C10 C11 C12 . . . . 0.4(2) ?
    C10 C11 C12 N3 . . . . -0.7(2) ?
    C12 N3 C1 C2 . . . . -176.64(13) ?
    C12 N3 C1 C9 . . . . -0.2(2) ?
    C13 N2 C2 C1 . . . . -84.62(16) ?
    C13 N2 C3 C4 . . . . 73.20(17) ?
    C13 C14 C15 C16 . . . . -172.67(16) ?
    C14 N4 C18 C17 . . . . -0.9(2) ?
    C14 C15 C16 C17 . . . . -1.1(3) ?
    C15 C16 C17 C18 . . . . -1.1(3) ?
    C16 C17 C18 N4 . . . . 2.2(3) ?
    C18 N4 C14 C13 . . . . 173.78(14) ?
    C18 N4 C14 C15 . . . . -1.5(2) ?
    C22 C23 C24 C25 . . . . -0.4(3) ?
    C23 C22 C27 C26 . . . . 2.7(2) ?
    C23 C22 B1 C28 . . . . -109.03(17) ?
    C23 C22 B1 C34 . . . . 129.87(15) ?
    C23 C22 B1 C40 . . . . 9.5(2) ?
    C23 C24 C25 C26 . . . . 1.4(3) ?
    C24 C25 C26 C27 . . . . -0.4(3) ?
    C25 C26 C27 C22 . . . . -1.7(3) ?
    C27 C22 C23 C24 . . . . -1.6(2) ?
    C27 C22 B1 C28 . . . . 70.36(17) ?
    C27 C22 B1 C34 . . . . -50.73(17) ?
    C27 C22 B1 C40 . . . . -171.13(14) ?
    C28 C29 C30 C31 . . . . -0.4(2) ?
    C29 C28 C33 C32 . . . . 0.1(2) ?
    C29 C28 B1 C22 . . . . -15.7(2) ?
    C29 C28 B1 C34 . . . . 104.11(16) ?
    C29 C28 B1 C40 . . . . -136.36(14) ?
    C29 C30 C31 C32 . . . . 0.3(2) ?
    C30 C31 C32 C33 . . . . 0.1(3) ?
    C31 C32 C33 C28 . . . . -0.2(3) ?
    C33 C28 C29 C30 . . . . 0.3(2) ?
    C33 C28 B1 C22 . . . . 163.65(13) ?
    C33 C28 B1 C34 . . . . -76.48(17) ?
    C33 C28 B1 C40 . . . . 43.04(18) ?
    C34 C35 C36 C37 . . . . 0.6(3) ?
    C35 C34 C39 C38 . . . . 1.4(2) ?
    C35 C34 B1 C22 . . . . 146.46(14) ?
    C35 C34 B1 C28 . . . . 25.47(19) ?
    C35 C34 B1 C40 . . . . -92.54(16) ?
    C35 C36 C37 C38 . . . . 0.9(3) ?
    C36 C37 C38 C39 . . . . -1.2(2) ?
    C37 C38 C39 C34 . . . . 0.0(2) ?
    C39 C34 C35 C36 . . . . -1.7(2) ?
    C39 C34 B1 C22 . . . . -37.39(18) ?
    C39 C34 B1 C28 . . . . -158.39(13) ?
    C39 C34 B1 C40 . . . . 83.61(16) ?
    C40 C41 C42 C43 . . . . -0.6(3) ?
    C41 C40 C45 C44 . . . . -0.1(3) ?
    C41 C40 B1 C22 . . . . 107.07(16) ?
    C41 C40 B1 C28 . . . . -132.55(14) ?
    C41 C40 B1 C34 . . . . -12.55(19) ?
    C41 C42 C43 C44 . . . . 0.6(3) ?
    C42 C43 C44 C45 . . . . -0.4(3) ?
    C43 C44 C45 C40 . . . . 0.1(3) ?
    C45 C40 C41 C42 . . . . 0.3(2) ?
    C45 C40 B1 C22 . . . . -72.30(18) ?
    C45 C40 B1 C28 . . . . 48.07(18) ?
    C45 C40 B1 C34 . . . . 168.08(14) ?
    B1 C22 C23 C24 . . . . 177.84(16) ?
    B1 C22 C27 C26 . . . . -176.78(15) ?
    B1 C28 C29 C30 . . . . 179.69(14) ?
    B1 C28 C33 C32 . . . . -179.38(14) ?
    B1 C34 C35 C36 . . . . 174.68(15) ?
    B1 C34 C39 C38 . . . . -175.12(14) ?
    B1 C40 C41 C42 . . . . -179.08(14) ?
    B1 C40 C45 C44 . . . . 179.36(17) ?
loop_
    _geom_hbond_atom_site_label_D
    _geom_hbond_atom_site_label_H
    _geom_hbond_atom_site_label_A
    _geom_hbond_site_symmetry_A
    _geom_hbond_distance_DH
    _geom_hbond_distance_HA
    _geom_hbond_distance_DA
    _geom_hbond_angle_DHA
    O1 H1 O2 2_656 0.863(9) 1.786(9) 2.6480(17) 176.3(16)
    C8 H8 O2 . 0.95 2.45 3.056(2) 121.4
    C12 H12 O3 . 0.95 2.35 2.987(2) 124.1
    C2 H2B Cg6 1_554 0.99 2.70 3.6260(18) 156
    C38 H38 Cg4 2_767 0.95 2.81 3.7135(19) 158
    C42 H42 Cg3 2_766 0.95 2.96 3.659(2) 131
    Cg1 . Cg7 2_766 . . 4.2073(11) .
    Cg2 . Cg3 1_555 . . 4.6125(10) .
    Cg3 . Cg4 2_666 . . 4.2267(12) .
    Cg4 . Cg6 2_767 . . 5.0645(11) .
_shelx_hkl_file
;
   0   0   3   43.42    1.99
   0   0  -3   45.72    1.99
   0   0   3   42.20    1.26
   0   0  -4  899.24   12.29
   0   0  -4  894.05   14.36
   0   0   4  922.62   12.36
   0   0   4  900.30   14.33
   0   0  -5  334.45    7.64
   0   0  -5  339.14    5.70
   0   0   5  330.55    7.61
   0   0   5  344.52    5.76
   0   0   6  789.88   11.36
   0   0  -6  744.24   13.93
   0   0   6  772.91   14.05
   0   0  -6  748.98   11.20
   0   0  -7  170.82    5.87
   0   0  -7  166.91    3.91
   0   0   7  162.91    5.79
   0   0   7  173.85    3.99
   0   0  -8    7.89    0.87
   0   0   8    7.92    0.85
   0   0   8    6.11    1.39
   0   0   9  111.98    5.38
   0   0  10  185.84    7.42
   0   0  11    2.87    1.39
   0   0  12   -0.83    1.34
   0   0 -12   -0.22    0.81
   0   0 -13    4.99    1.21
   0   0  13    8.15    1.96
   0   0 -14    1.45    1.15
   0   0  14   -2.12    2.02
   0   0  15   -6.09    2.14
   0   0 -15    1.21    1.05
   0   0  16   -2.29    2.32
   0   0 -16    0.09    1.04
   0   0 -17    0.24    1.17
   0   0  17   -1.26    2.06
   0   0  18   34.10    4.63
   0   0  19   11.47    3.06
   0   0  20   11.68    3.38
   0   0  21   -3.97    2.70
   0  -1  20   -3.93    2.31
   0  -1  19   12.79    3.02
   0  -1  18    8.73    2.59
   0   1 -17    2.91    1.52
   0  -1  17    3.71    2.00
   0   1 -16   34.84    3.49
   0  -1  16   36.73    4.44
   0  -1  15    2.41    1.71
   0   1 -15    3.77    1.52
   0  -1  14   56.76    4.95
   0  -1  13   13.42    2.49
   0  -1  12  145.11    7.08
   0   1 -11  252.63    6.37
   0  -1  11  249.43    8.97
   0  -1  10   48.28    3.71
   0   1 -10   48.97    2.51
   0  -1   9   80.51    4.50
   0   1  -9   86.00    3.21
   0   1  -8    5.17    0.88
   0  -1   8    4.34    1.15
   0  -1   7  174.96    5.91
   0  -1   7  163.98    3.09
   0   1  -7  193.19    6.38
   0   1  -7  185.59    4.56
   0  -1   6 1091.65   14.84
   0   1  -6 1197.24   19.42
   0   1  -6 1209.73   16.67
   0  -1   6 1132.21   18.63
   0   1  -5 1433.37   19.75
   0  -1   5 1463.18   21.59
   0  -1   5 1403.42   18.32
   0   1  -5 1463.90   22.11
   0   1  -4    1.71    0.90
   0  -1   4    0.54    0.48
   0  -1   4    0.55    0.20
   0   1  -4    0.48    0.34
   0  -1   4    1.45    0.31
   0   1  -3 2028.97   25.38
   0  -1   3 2031.09   25.43
   0  -1   3 2022.81   25.42
   0  -1   3 1976.21   27.08
   0   1  -2    3.65    0.71
   0   1   2  998.83   13.10
   0   1   3  654.34    8.84
   0   1   3  669.40   10.62
   0  -1  -3  623.35    9.89
   0  -1  -3  635.76    9.71
   0  -1  -4    4.69    0.41
   0   1   4    4.47    0.39
   0   1   4    2.97    0.71
   0  -1  -4    4.22    0.64
   0  -1  -4    5.71    0.88
   0  -1  -5    6.78    0.85
   0  -1  -5    7.98    1.11
   0   1   5    8.14    0.59
   0   1   5    7.57    1.08
   0   1   6  216.84    4.05
   0  -1  -6  219.25    5.35
   0   1   6  227.81    6.47
   0  -1  -6  218.47    6.06
   0  -1  -7  105.42    4.43
   0   1   7  114.25    2.79
   0  -1  -7  107.10    3.84
   0   1   8   18.44    1.09
   0   1   8   19.03    2.22
   0  -1  -8   18.22    1.65
   0   1   9   40.22    3.30
   0   1   9   39.08    1.69
   0  -1  -9   39.87    2.61
   0  -1 -10  250.64    7.34
   0   1  10  258.88    5.25
   0   1  10  243.81    8.74
   0   1  11    6.49    1.95
   0   1  11    5.46    0.58
   0  -1 -11    6.76    1.37
   0   1  12   82.44    5.41
   0  -1 -12   79.05    4.39
   0   1  13  250.67   10.00
   0  -1 -13  274.73    8.84
   0   1  14   45.15    4.38
   0  -1 -14   46.79    3.64
   0   1  15   14.97    2.73
   0  -1 -15   22.11    2.85
   0   1  16   62.52    5.62
   0  -1 -16   65.34    4.76
   0  -1 -17   14.56    2.54
   0   1  17    5.43    2.21
   0   1  18   22.82    3.75
   0   1  19   66.85    6.57
   0   1  20    2.17    2.37
   0   1  21    4.12    2.28
   0  -2  20    9.87    3.45
   0  -2  19   14.25    3.25
   0  -2  18   14.56    3.15
   0  -2  17   38.65    4.68
   0   2 -17   39.77    3.98
   0  -2  16   37.91    4.48
   0  -2  15   87.84    6.38
   0  -2  14    6.79    2.09
   0  -2  13  200.62    8.80
   0   2 -13  194.37    6.17
   0   2 -12   11.86    1.57
   0  -2  12    9.83    2.13
   0  -2  11   26.82    3.02
   0   2 -11   31.67    2.33
   0  -2  10   82.62    5.00
   0   2 -10   90.46    3.84
   0  -2   9   52.59    3.69
   0   2  -9   61.32    2.99
   0  -2   8  369.53    9.84
   0   2  -8  369.54    8.10
   0  -2   7  607.12   12.56
   0   2  -7  588.46   10.93
   0  -2   6   11.39    0.88
   0   2  -6   12.45    1.26
   0  -2   6   12.40    1.49
   0   2  -6   13.26    1.77
   0   2  -5 1026.89   15.86
   0  -2   5 1044.83   14.62
   0  -2   5 1002.14   14.48
   0  -2   5 1022.45   16.72
   0   2  -5 1068.80   17.60
   0   2  -5 1027.10   14.52
   0  -2   4   69.01    2.25
   0  -2   4   69.18    2.22
   0   2  -4   70.98    3.16
   0  -2   4   63.19    2.86
   0   2  -4   72.12    2.24
   0   2  -3 2706.86   35.90
   0  -2   3 2670.96   35.29
   0   2  -3 2670.55   34.32
   0  -2   3 2607.36   34.42
   0   2  -3 2748.24   34.30
   0   2  -2  636.47    9.65
   0  -2   2  597.04    9.86
   0  -2   2  604.75    9.64
   0   2  -2  652.09    9.76
   0   2  -2  627.59   10.09
   0   2  -1 1279.78   16.88
   0   2  -1 1248.45   17.24
   0  -2   1 1225.52   16.91
   0   2   1  667.63   10.13
   0   2   2   24.36    1.27
   0  -2  -2   23.32    1.31
   0  -2  -3 2843.27   37.26
   0   2   3 2856.41   36.72
   0  -2  -3 2830.83   36.20
   0  -2  -4    1.70    0.73
   0   2   4    1.93    0.53
   0   2   4    1.41    0.38
   0  -2  -4    3.32    0.53
   0  -2  -4    0.37    0.40
   0   2   4    1.28    0.46
   0   2   4    0.08    0.50
   0   2   5  148.69    4.86
   0   2   5  152.38    4.23
   0  -2  -5  139.34    4.07
   0   2   5  150.90    4.05
   0   2   5  142.65    3.37
   0  -2  -5  140.46    4.11
   0  -2  -5  139.00    3.36
   0  -2  -6    8.62    1.12
   0  -2  -6    8.24    0.76
   0   2   6   10.22    1.48
   0  -2  -6    8.39    1.14
   0  -2  -7  410.50    8.73
   0   2   7  420.36   10.00
   0   2   8    1.96    0.42
   0  -2  -8    3.20    0.89
   0   2   8    1.04    0.88
   0   2   9  314.90    5.65
   0  -2  -9  319.25    8.18
   0   2   9  327.98    9.68
   0   2  10   -0.34    1.31
   0  -2 -10    0.21    0.62
   0   2  10    1.58    0.43
   0   2  11  483.51   13.23
   0   2  11  447.70    7.50
   0  -2 -11  474.44   11.27
   0   2  12    3.01    1.48
   0  -2 -12    7.20    1.55
   0   2  13   53.88    4.72
   0  -2 -13   63.70    4.18
   0   2  14    0.71    1.48
   0  -2 -14    2.28    1.19
   0   2  15    3.82    1.83
   0  -2 -15    2.84    1.24
   0  -2 -16   53.98    4.35
   0   2  16   42.85    4.86
   0   2  17    1.00    2.01
   0  -2 -17    1.75    1.32
   0   2  18    2.10    1.86
   0   2  19   41.67    5.21
   0   2  20    3.95    2.37
   0   2  21    4.20    2.44
   0  -3  20   42.39    5.41
   0  -3  19    7.69    2.85
   0  -3  18    7.86    2.68
   0  -3  17   17.59    3.28
   0  -3  16    1.71    1.95
   0  -3  15    3.75    2.20
   0  -3  14   90.33    6.23
   0   3 -14   86.50    4.43
   0  -3  13    4.13    1.99
   0   3 -13    6.98    1.41
   0  -3  12  228.54    9.10
   0   3 -12  221.42    7.12
   0  -3  11    3.95    1.74
   0   3 -11    5.59    1.34
   0   3 -10  164.02    5.73
   0  -3  10  154.54    6.81
   0   3  -9    5.93    1.17
   0  -3   9    6.00    1.52
   0   3  -8  165.34    5.51
   0  -3   8  172.20    6.43
   0  -3   7   45.44    2.13
   0   3  -7   39.46    2.58
   0  -3   7   39.18    2.90
   0  -3   6  175.75    5.81
   0   3  -6  189.48    4.64
   0  -3   6  190.59    4.78
   0   3  -6  185.07    5.54
   0   3  -5   48.63    2.71
   0   3  -5   51.73    2.22
   0  -3   5   51.73    2.31
   0  -3   5   45.96    2.69
   0  -3   4  187.17    5.37
   0   3  -4  194.01    4.72
   0  -3   4  191.65    4.83
   0   3  -4  193.59    4.75
   0   3  -3   94.76    3.16
   0  -3   3   85.31    3.17
   0   3  -3   89.24    3.35
   0   3  -3   90.15    3.03
   0  -3   3   88.37    3.09
   0  -3   3   81.91    3.12
   0  -3   2  874.79   13.65
   0  -3   2  868.82   13.92
   0   3  -2  885.14   13.86
   0  -3   1  316.61    5.86
   0   3  -1  317.03    6.51
   0   3   0 5820.11   70.27
   0  -3   0 5594.58   69.54
   0  -3   0 5643.50   70.50
   0   3   0 5592.44   71.61
   0  -3   0 5708.92   71.65
   0  -3  -1  279.40    6.07
   0  -3  -1  279.93    5.34
   0   3   1  283.17    6.14
   0  -3  -2 1467.49   20.53
   0   3   2 1519.16   21.38
   0  -3  -2 1415.63   21.33
   0   3   2 1580.30   20.45
   0   3   3   21.22    1.35
   0   3   3   20.65    1.49
   0  -3  -3   18.36    1.48
   0   3   3   22.17    0.92
   0   3   3   20.58    1.47
   0   3   4  327.92    5.87
   0  -3  -4  322.13    6.62
   0   3   4  319.53    6.58
   0  -3  -5    3.64    0.87
   0   3   5    4.34    0.71
   0  -3  -5    4.44    0.75
   0   3   5    3.12    0.92
   0  -3  -6   66.07    3.12
   0   3   6   68.46    2.62
   0   3   6   65.84    3.58
   0  -3  -6   67.28    2.63
   0   3   7    4.36    0.73
   0  -3  -7    2.68    0.79
   0   3   7    1.69    0.85
   0  -3  -7    3.29    0.60
   0  -3  -8  207.52    6.40
   0   3   8  214.88    7.41
   0  -3  -9  244.38    7.09
   0   3   9  248.92    8.31
   0   3  10    6.95    0.72
   0  -3 -10    7.88    1.41
   0   3  10    6.36    1.62
   0   3  11   56.23    1.94
   0  -3 -11   66.31    3.95
   0   3  11   61.02    4.46
   0   3  12  188.86    8.47
   0  -3 -12  188.53    7.01
   0   3  13    2.49    1.59
   0  -3 -13    4.20    1.42
   0   3  14  252.36   10.69
   0  -3 -14  261.13    8.99
   0  -3 -15    0.19    0.99
   0   3  15    1.03    1.77
   0   3  16   -0.83    1.74
   0  -3 -16    1.01    1.05
   0   3  17   22.54    3.70
   0   3  18    6.37    2.52
   0   3  19    9.34    3.08
   0   3  20   27.05    4.57
   0   3  21    2.45    2.40
   0  -4  20    1.88    1.93
   0  -4  19   12.80    3.38
   0  -4  18    0.15    1.82
   0  -4  17   -0.58    1.85
   0  -4  16   26.73    4.01
   0  -4  15    4.35    2.11
   0   4 -14   20.92    2.43
   0  -4  14   18.59    3.14
   0  -4  13   11.51    2.59
   0   4 -13    9.40    1.68
   0   4 -12  126.11    5.62
   0  -4  12  128.53    6.88
   0  -4  11    1.13    1.60
   0   4 -11    1.06    1.07
   0   4 -10  700.59   14.70
   0  -4  10  709.21   16.28
   0  -4   9   10.86    2.02
   0   4  -9   13.75    1.84
   0  -4   8  104.30    5.07
   0   4  -8   94.27    4.45
   0   4  -7  229.06    6.98
   0  -4   7  220.74    7.20
   0  -4   7  236.46    6.10
   0  -4   6  159.72    4.86
   0  -4   6  147.11    5.58
   0   4  -6  144.56    5.31
   0  -4   5  666.78   12.99
   0   4  -5  677.46   13.16
   0  -4   5  672.50   12.26
   0  -4   4  857.81   14.58
   0  -4   4  837.20   14.61
   0  -4   3  106.56    3.88
   0  -4   3  113.68    4.04
   0  -4   2 1295.24   19.04
   0  -4   2 1242.14   18.89
   0  -4   2 1255.96   19.71
   0  -4   1 2347.04   30.66
   0  -4   1 2257.52   31.02
   0  -4   0 2972.60   41.24
   0  -4   0 3053.53   38.66
   0  -4   0 3100.83   40.00
   0   4   0 3111.94   39.66
   0  -4  -1   22.72    1.75
   0  -4  -1   24.35    1.50
   0  -4  -2   69.68    3.06
   0  -4  -2   66.29    2.56
   0   4   2   75.97    2.64
   0   4   3  507.48    8.92
   0  -4  -3  481.99    9.93
   0  -4  -4  740.18   12.98
   0   4   4  736.12   10.43
   0  -4  -4  710.70   13.07
   0  -4  -5    0.69    0.53
   0   4   5    1.26    0.52
   0  -4  -5    0.15    0.61
   0  -4  -6  227.73    6.59
   0  -4  -6  236.33    6.15
   0   4   6  244.62    5.64
   0   4   6  238.77    7.34
   0  -4  -7    0.72    0.57
   0  -4  -7    0.54    0.65
   0   4   7    2.27    1.07
   0  -4  -8  133.85    4.36
   0  -4  -8  127.74    5.07
   0   4   8  129.94    5.85
   0  -4  -9    1.47    0.84
   0   4   9    1.41    1.20
   0  -4 -10  139.77    5.72
   0   4  10  133.18    6.49
   0  -4 -11   44.17    3.28
   0   4  11   42.47    3.84
   0   4  11   39.81    1.75
   0   4  12    0.82    1.56
   0  -4 -12    1.99    1.09
   0   4  13   -7.87    2.16
   0  -4 -13    0.37    0.90
   0  -4 -14   25.01    2.87
   0   4  14   25.24    3.59
   0   4  15    3.44    2.13
   0  -4 -15    1.55    1.04
   0   4  16    3.43    1.64
   0  -4 -16    4.64    1.49
   0   4  17   11.50    3.00
   0   4  18    1.63    1.85
   0   4  19   22.73    4.34
   0   4  20    2.22    2.45
   0   4  21   23.79    4.49
   0  -5  19    8.77    3.07
   0  -5  19    3.86    2.05
   0  -5  18   -0.01    1.70
   0  -5  17    0.64    2.04
   0  -5  16  113.81    7.66
   0  -5  15   61.75    5.63
   0  -5  14    3.43    2.03
   0   5 -14    1.59    1.05
   0  -5  13   31.80    3.92
   0   5 -13   38.04    3.36
   0  -5  12   95.90    6.16
   0   5 -12  100.01    5.40
   0   5 -11   17.36    2.33
   0  -5  11   15.98    2.60
   0  -5  10   -0.22    1.48
   0   5 -10    0.19    1.18
   0  -5   9   22.68    2.69
   0   5  -9   24.02    2.53
   0  -5   8   55.01    3.09
   0  -5   8   46.88    3.78
   0   5  -8   51.54    3.59
   0  -5   7  842.05   16.78
   0   5  -7  828.96   16.84
   0  -5   7  851.00   15.48
   0  -5   7  879.10   17.19
   0   5  -6   80.19    4.22
   0  -5   6   78.59    3.75
   0  -5   6   73.79    3.94
   0  -5   5  482.57   10.44
   0  -5   5  462.16   10.57
   0   5  -5  464.89   11.15
   0  -5   4  169.42    5.68
   0  -5   4  166.01    5.63
   0  -5   3  308.98    7.95
   0  -5   3  293.63    7.44
   0  -5   2  471.49    9.52
   0  -5   2  490.56   10.55
   0  -5   1 3214.07   42.20
   0  -5   1 3262.73   43.19
   0  -5   0  603.79    9.55
   0  -5   0  601.69   10.88
   0  -5  -1  458.48    9.83
   0  -5  -1  463.55    8.72
   0  -5  -2  912.76   14.63
   0  -5  -2  895.64   15.85
   0  -5  -3  837.32   15.26
   0  -5  -3  863.48   14.26
   0  -5  -4  566.60   11.62
   0  -5  -4  584.90   11.98
   0  -5  -5  337.85    8.30
   0   5   5  335.64    5.76
   0  -5  -5  334.58    8.60
   0  -5  -6  151.21    5.20
   0  -5  -6  147.31    5.48
   0   5   6  159.62    4.00
   0  -5  -7  233.36    7.36
   0   5   7  238.09    5.77
   0  -5  -7  240.70    6.79
   0   5   7  252.96    8.14
   0   5   8  180.58    7.20
   0  -5  -8  183.45    5.78
   0  -5  -8  179.98    6.54
   0  -5  -9  264.76    8.19
   0  -5  -9  263.67    7.15
   0   5   9  267.82    9.18
   0   5  10   27.28    3.03
   0  -5 -10   28.07    2.77
   0  -5 -11   54.96    3.84
   0   5  11   50.22    4.19
   0  -5 -12    9.90    1.74
   0   5  12    4.43    1.65
   0   5  13   28.34    3.34
   0  -5 -13   34.72    3.32
   0  -5 -14   41.74    3.68
   0   5  14   39.70    4.33
   0   5  15   21.21    3.56
   0  -5 -15   26.67    3.22
   0   5  16    2.04    1.99
   0  -5 -16    3.29    1.43
   0   5  17   13.51    3.27
   0   5  18   -0.85    2.21
   0   5  19   24.88    4.33
   0   5  20    5.86    2.69
   0  -6  19   -1.03    2.11
   0  -6  18    1.62    1.99
   0  -6  18   -4.43    2.68
   0  -6  17   30.73    4.63
   0  -6  17   28.19    4.21
   0  -6  16    2.36    2.05
   0  -6  16    3.23    2.35
   0  -6  15   51.47    5.42
   0  -6  15   59.63    5.53
   0  -6  14   71.55    5.89
   0  -6  14   68.95    5.73
   0   6 -14   72.40    5.00
   0  -6  13   18.74    3.09
   0   6 -13   19.78    2.87
   0  -6  13   20.84    3.37
   0  -6  12  160.24    7.93
   0  -6  12  175.71    8.50
   0   6 -12  154.66    7.27
   0  -6  11    7.85    2.04
   0  -6  11    5.86    1.92
   0   6 -11    6.29    1.74
   0   6 -10   18.27    2.57
   0  -6  10   19.96    2.80
   0  -6  10   19.12    2.85
   0   6  -9  154.92    6.75
   0  -6   9  160.07    7.00
   0  -6   8   12.58    2.13
   0  -6   8    8.28    1.48
   0   6  -8   10.10    1.88
   0  -6   7   19.57    2.33
   0  -6   7   18.40    2.01
   0   6  -7   13.14    2.01
   0  -6   6  178.34    6.64
   0  -6   6  179.71    6.34
   0   6  -6  173.79    6.84
   0  -6   5    4.98    1.19
   0   6  -5    5.78    1.53
   0  -6   5    5.46    1.31
   0  -6   4  443.01   10.30
   0  -6   4  441.15   10.70
   0  -6   3  651.08   12.90
   0  -6   3  681.38   13.98
   0  -6   2  184.42    6.42
   0  -6   2  182.97    5.72
   0  -6   1  675.51   12.70
   0  -6   1  672.63   11.63
   0  -6   0   78.76    3.48
   0  -6   0   93.52    2.91
   0  -6  -1  170.74    6.00
   0  -6  -1  162.14    5.00
   0  -6  -1  152.04    3.26
   0  -6  -2  349.61    7.90
   0  -6  -2  351.36    9.06
   0  -6  -3  992.16   18.16
   0  -6  -3 1028.64   16.92
   0  -6  -4   24.69    2.39
   0  -6  -5   38.17    2.81
   0  -6  -5   38.39    2.94
   0  -6  -6  209.39    6.78
   0  -6  -6  210.59    7.02
   0  -6  -7   73.87    3.91
   0   6   7   69.98    2.60
   0   6   7   64.62    4.19
   0  -6  -7   68.50    4.08
   0  -6  -8  122.46    5.17
   0  -6  -8  123.95    5.57
   0   6   8  122.38    6.00
   0  -6  -9   71.98    3.91
   0   6   9   67.28    4.64
   0  -6  -9   74.29    4.46
   0  -6 -10  179.43    7.29
   0  -6 -10  194.44    6.50
   0   6  10  190.13    8.17
   0   6  11   10.79    2.32
   0  -6 -11    9.84    1.82
   0   6  12   28.06    3.54
   0  -6 -12   25.68    2.88
   0  -6 -13   68.68    4.69
   0   6  13   66.71    5.49
   0  -6 -14    3.50    1.59
   0   6  14    0.60    1.59
   0   6  15  143.86    8.60
   0  -6 -15  154.84    7.50
   0  -6 -16    8.89    2.06
   0   6  16    7.53    2.68
   0   6  17    1.23    2.27
   0   6  18    7.82    2.65
   0   6  19   13.22    3.46
   0   6  20   19.24    4.29
   0  -7  18    1.78    2.18
   0  -7  17   -2.63    2.07
   0  -7  16   28.61    4.46
   0  -7  15   14.03    3.04
   0   7 -14   81.47    5.64
   0  -7  14   88.83    6.50
   0  -7  13   -0.31    1.85
   0   7 -13    1.71    1.45
   0  -7  12    6.55    2.10
   0   7 -12    5.95    1.86
   0  -7  11   14.52    2.71
   0   7 -11   13.33    2.45
   0   7 -10    9.39    2.08
   0  -7  10    8.52    2.15
   0  -7   9  120.84    6.36
   0   7  -9  114.10    6.09
   0   7  -8   -2.74    1.51
   0  -7   8   -0.46    1.20
   0  -7   8    0.69    0.83
   0  -7   7    8.93    1.74
   0   7  -7    7.71    1.81
   0  -7   7    9.54    1.84
   0   7  -6  164.21    6.99
   0  -7   6  158.70    6.44
   0  -7   6  159.49    6.52
   0   7  -5  132.01    6.17
   0  -7   5  128.36    5.59
   0  -7   5  142.35    6.02
   0   7  -4   22.17    2.59
   0  -7   4   20.31    2.22
   0  -7   4   21.84    2.21
   0  -7   3    6.40    1.54
   0  -7   3    9.23    1.67
   0  -7   2   59.01    3.87
   0  -7   2   66.52    3.62
   0  -7   1   58.45    3.81
   0  -7   1   58.33    3.41
   0  -7   0  165.33    5.56
   0  -7   0  171.15    4.39
   0  -7  -1   36.76    1.50
   0  -7  -1   37.94    2.52
   0  -7  -2  498.01   11.90
   0  -7  -2  466.18   10.18
   0  -7  -3   75.71    4.23
   0  -7  -3   69.28    3.51
   0  -7  -4 1101.59   20.34
   0  -7  -4 1059.60   20.06
   0  -7  -5    7.04    1.60
   0  -7  -5   11.64    2.03
   0  -7  -6  269.95    8.77
   0  -7  -6  264.75    8.44
   0   7   7    7.35    0.63
   0  -7  -7   11.65    1.94
   0  -7  -7   13.50    1.94
   0  -7  -8    0.68    0.94
   0   7   8    1.08    1.16
   0  -7  -8    1.56    0.94
   0   7   8    2.32    0.59
   0   7   9  101.86    5.92
   0  -7  -9  100.68    4.96
   0  -7  -9  102.25    5.48
   0   7  10  252.21    9.76
   0  -7 -10  235.43    8.76
   0  -7 -10  255.46    8.19
   0  -7 -11  102.00    5.66
   0   7  11  107.45    6.64
   0   7  12   33.02    3.90
   0  -7 -12   37.16    3.54
   0   7  13   43.70    4.52
   0  -7 -13   40.46    3.78
   0   7  14   77.65    6.22
   0  -7 -14   73.72    5.15
   0  -7 -15   11.14    2.14
   0   7  15   12.26    2.92
   0  -7 -16   17.35    2.74
   0   7  16   13.60    3.10
   0   7  17   -5.58    2.37
   0   7  18   -1.39    2.61
   0   7  19   10.22    3.07
   0   7  20    2.56    2.62
   0  -8  17    1.82    2.17
   0  -8  16   12.25    3.07
   0  -8  15   76.78    6.64
   0  -8  14   19.32    3.56
   0   8 -14   20.29    3.31
   0   8 -13    4.39    1.70
   0  -8  13    6.05    2.19
   0  -8  12   14.55    2.83
   0   8 -12   14.55    2.66
   0  -8  11   22.96    3.25
   0   8 -11   23.22    3.25
   0  -8  10   48.68    4.50
   0   8 -10   37.57    4.05
   0  -8   9   88.56    5.67
   0   8  -9   76.72    5.48
   0  -8   8    0.32    1.48
   0   8  -8   -0.83    1.58
   0  -8   8    0.06    1.15
   0  -8   7  109.85    5.82
   0   8  -7   99.04    5.91
   0  -8   7   99.09    5.62
   0   8  -6   11.20    2.23
   0  -8   6    9.70    1.76
   0   8  -5   46.02    3.99
   0  -8   5   45.76    3.50
   0  -8   5   53.20    3.96
   0  -8   4  219.70    7.65
   0   8  -4  205.30    8.23
   0  -8   4  222.89    8.30
   0   8  -3  255.20    9.10
   0  -8   3  245.76    7.95
   0  -8   3  251.11    8.80
   0  -8   2   43.92    3.62
   0  -8   2   43.65    3.21
   0  -8   1   33.56    3.17
   0  -8   1   25.80    2.39
   0  -8   0  169.04    4.52
   0  -8   0  176.93    6.19
   0  -8  -1    5.70    0.64
   0  -8  -1    8.09    1.46
   0  -8  -2   22.00    2.50
   0  -8  -2   22.36    2.12
   0  -8  -3    0.65    0.93
   0  -8  -3    0.77    1.18
   0  -8  -3    1.78    0.92
   0  -8  -4    1.98    1.10
   0  -8  -4    0.64    1.16
   0  -8  -5  131.90    6.16
   0  -8  -5  123.65    5.97
   0  -8  -6    1.73    1.20
   0  -8  -6    2.08    1.39
   0  -8  -7  183.74    7.53
   0  -8  -7  178.30    7.22
   0  -8  -8   65.23    4.53
   0  -8  -8   72.14    4.52
   0   8   9   67.14    5.02
   0  -8  -9   72.95    4.87
   0  -8  -9   74.51    4.63
   0  -8 -10  158.87    6.87
   0  -8 -10  170.62    7.62
   0   8  10  152.99    7.94
   0   8  11   35.30    3.99
   0  -8 -11   35.15    3.59
   0   8  12    1.61    1.60
   0  -8 -12    0.28    1.28
   0   8  13    7.14    2.33
   0  -8 -13   10.52    2.20
   0  -8 -14   75.34    5.41
   0   8  14   81.24    6.43
   0  -8 -15    2.04    1.55
   0   8  15    0.21    1.76
   0   8  16    8.71    2.70
   0  -8 -16    9.47    2.38
   0   8  17   23.25    4.12
   0   8  18   -0.04    1.98
   0   8  19   33.43    5.02
   0  -9  16    3.68    2.55
   0  -9  15   15.60    3.40
   0   9 -14   18.67    3.27
   0  -9  14   22.50    3.83
   0   9 -13    1.72    1.62
   0  -9  13    1.92    1.66
   0   9 -12    3.79    1.81
   0  -9  12    3.55    1.79
   0  -9  11   74.77    5.73
   0   9 -11   62.82    5.31
   0  -9  10    4.83    2.00
   0   9 -10    3.14    1.83
   0   9  -9   12.02    2.55
   0  -9   9   17.91    2.87
   0  -9   8    5.26    1.87
   0  -9   8    6.85    1.81
   0   9  -8    4.16    1.79
   0   9  -7   46.65    4.33
   0  -9   7   47.09    4.07
   0  -9   7   46.19    4.00
   0  -9   6   11.63    2.11
   0  -9   6   13.86    2.43
   0   9  -6   14.30    2.66
   0  -9   5  145.10    6.70
   0   9  -5  128.33    6.97
   0  -9   5  149.55    7.14
   0  -9   4   28.85    3.19
   0  -9   4   28.56    3.00
   0   9  -4   26.22    3.23
   0  -9   3  106.31    5.45
   0  -9   3  107.14    6.01
   0   9  -3  106.67    6.10
   0  -9   2  285.48   10.05
   0  -9   2  300.27    9.15
   0  -9   1   -0.79    1.04
   0  -9   1    0.85    1.36
   0  -9   0    7.82    1.51
   0  -9   0    9.35    1.97
   0  -9   0    8.49    1.03
   0  -9  -1    0.76    0.34
   0  -9  -1    0.52    1.30
   0  -9  -1   -1.40    1.23
   0  -9  -2   16.83    2.55
   0  -9  -2   14.41    1.93
   0  -9  -3  541.11   12.52
   0  -9  -3  557.36   14.43
   0  -9  -3  551.81   14.49
   0  -9  -4  574.34   14.62
   0  -9  -4  563.90   14.77
   0  -9  -5  726.90   17.30
   0  -9  -5  751.19   17.27
   0  -9  -6  125.47    6.50
   0  -9  -6  134.03    6.65
   0  -9  -7   75.59    4.99
   0  -9  -7   69.84    4.88
   0  -9  -8   52.18    4.24
   0  -9  -8   47.84    4.02
   0  -9  -9    6.70    1.74
   0  -9  -9    4.12    1.65
   0   9   9    3.51    1.70
   0   9  10    2.28    1.67
   0  -9 -10    4.81    1.80
   0  -9 -10    8.57    1.92
   0  -9 -11   13.50    2.50
   0   9  11   13.80    2.84
   0   9  12   19.33    3.46
   0  -9 -12   17.49    2.83
   0   9  13    4.06    2.10
   0  -9 -13    5.56    1.96
   0   9  14   55.30    5.45
   0  -9 -14   60.20    5.11
   0   9  15    4.35    2.22
   0  -9 -15    4.07    1.80
   0   9  16   11.38    3.11
   0   9  17    1.37    1.78
   0   9  18   -0.80    1.94
   0   9  19    1.74    2.15
   0 -10  15    0.53    1.92
   0 -10  14   46.37    5.31
   0  10 -14   42.91    4.92
   0  10 -13   -0.22    1.56
   0 -10  13   -2.15    2.17
   0 -10  12    1.97    1.92
   0  10 -12   -0.51    1.52
   0 -10  11    3.83    1.95
   0  10 -11    5.83    2.16
   0  10 -10   26.41    3.76
   0 -10  10   33.35    3.88
   0  10  -9   18.12    3.13
   0 -10   9   15.70    2.92
   0 -10   8  150.48    7.53
   0  10  -8  145.23    8.02
   0 -10   7   12.56    2.50
   0  10  -7    8.09    2.04
   0 -10   7   10.18    2.17
   0 -10   6   39.24    3.99
   0  10  -6   32.46    3.82
   0 -10   6   33.94    3.62
   0  10  -5   65.23    5.21
   0 -10   5   62.47    5.00
   0 -10   5   70.35    4.91
   0 -10   4   66.27    5.02
   0 -10   4   69.27    4.85
   0  10  -4   66.97    5.18
   0 -10   3   51.74    4.05
   0 -10   3   52.34    4.50
   0  10  -3   48.18    4.46
   0 -10   2   60.48    4.18
   0  10  -2   51.98    4.56
   0 -10   2   57.54    4.68
   0 -10   1   65.19    4.25
   0 -10   1   64.73    5.01
   0 -10   0  136.75    6.05
   0 -10   0  141.09    7.38
   0 -10  -1   45.95    3.51
   0 -10  -1   45.91    4.19
   0 -10  -2    2.04    1.11
   0 -10  -2    1.04    1.68
   0 -10  -3    5.05    1.39
   0 -10  -3    5.43    1.72
   0 -10  -4   24.36    3.29
   0 -10  -4   15.04    2.68
   0 -10  -5   15.54    2.72
   0 -10  -5   17.46    2.86
   0 -10  -6    1.81    1.63
   0 -10  -6    1.91    1.46
   0 -10  -7   23.00    3.07
   0 -10  -7   24.16    3.14
   0 -10  -8   16.54    2.55
   0 -10  -8   15.10    2.50
   0 -10  -9    3.20    1.48
   0 -10  -9    6.45    1.82
   0  10   9    6.70    2.22
   0  10  10   34.90    4.12
   0 -10 -10   44.76    4.32
   0 -10 -10   40.80    3.95
   0  10  11   16.74    3.11
   0 -10 -11   22.27    3.07
   0 -10 -12    0.48    1.32
   0  10  12    0.84    1.48
   0  10  13   14.35    3.08
   0 -10 -13   19.63    3.00
   0  10  14    1.37    2.24
   0 -10 -14    0.81    1.27
   0 -10 -15    7.79    2.25
   0  10  15    8.09    2.64
   0  10  16   28.60    4.58
   0  10  17    3.27    1.98
   0  10  18   13.45    3.44
   0 -11  14    2.91    2.46
   0  11 -14    2.19    1.71
   0 -11  13    7.98    2.66
   0  11 -13   13.57    2.89
   0  11 -12    7.23    2.47
   0 -11  12    7.25    2.50
   0  11 -11   -0.96    1.76
   0 -11  11    1.14    1.84
   0  11 -10   72.48    6.32
   0 -11  10   78.16    6.08
   0  11  -9   -0.02    1.75
   0 -11   9    1.08    1.62
   0 -11   8   30.45    3.77
   0  11  -8   26.12    3.83
   0 -11   7    7.35    2.00
   0  11  -7    4.82    1.96
   0 -11   7    7.20    2.12
   0 -11   6   20.01    3.26
   0 -11   6   18.23    2.89
   0  11  -6   18.43    3.19
   0 -11   5    4.16    1.69
   0 -11   5    4.84    1.67
   0  11  -5    4.48    2.16
   0 -11   4  184.38    8.97
   0 -11   4  195.42    8.42
   0 -11   3   65.78    4.94
   0  11  -3   64.79    5.57
   0 -11   3   71.85    5.65
   0 -11   2   24.02    2.95
   0  11  -2   22.02    3.33
   0 -11   2   31.90    3.87
   0 -11   1   63.21    4.42
   0 -11   1   60.67    5.08
   0  11  -1   59.76    5.03
   0 -11   0   11.84    2.12
   0 -11   0   11.51    2.57
   0 -11  -1    2.11    1.77
   0 -11  -1    0.56    1.16
   0 -11  -2   92.41    6.24
   0 -11  -2   96.32    5.29
   0 -11  -3   31.76    3.74
   0 -11  -3   33.70    3.20
   0 -11  -4   16.67    2.91
   0 -11  -5  509.61   15.16
   0 -11  -5  513.98   15.47
   0 -11  -6    6.48    2.31
   0 -11  -6    5.33    2.05
   0 -11  -7    7.06    2.06
   0 -11  -7    8.68    2.18
   0 -11  -8    6.68    2.06
   0 -11  -8   11.95    2.53
   0 -11  -9    6.33    1.83
   0 -11  -9    2.50    1.41
   0 -11 -10   13.90    2.58
   0 -11 -10   17.68    2.78
   0  11  10   15.39    2.96
   0  11  11    5.81    2.31
   0 -11 -11    4.45    1.79
   0 -11 -12   -2.42    1.56
   0  11  12    0.54    1.79
   0 -11 -13    4.39    1.87
   0  11  13    6.90    2.56
   0  11  14   48.69    5.65
   0 -11 -14   51.51    5.11
   0 -11 -15   19.96    3.31
   0  11  15   13.61    3.45
   0  11  16    7.96    2.74
   0  11  17    2.93    2.19
   0  11  18   -4.24    2.87
   0  12 -14   -0.30    1.75
   0 -12  13   -1.63    2.10
   0  12 -13    2.86    2.07
   0  12 -12    5.36    2.53
   0 -12  12    4.78    2.69
   0  12 -11    9.81    2.96
   0 -12  11   12.46    3.35
   0 -12  10    3.22    2.08
   0  12 -10   -2.88    2.02
   0 -12   9   22.94    3.67
   0  12  -9   15.10    3.31
   0  12  -8   -0.64    1.78
   0 -12   8    2.05    2.07
   0  12  -7   47.67    5.20
   0 -12   7   48.08    4.84
   0 -12   6   22.78    3.46
   0  12  -6   17.03    3.29
   0 -12   6   23.16    3.40
   0  12  -5    2.10    2.21
   0 -12   5    4.18    1.98
   0 -12   5    2.31    1.65
   0  12  -4    6.84    1.95
   0 -12   4   14.56    2.87
   0 -12   4   11.46    2.44
   0 -12   3   30.14    3.51
   0 -12   3   22.73    3.60
   0  12  -3   22.50    3.47
   0  12  -2   22.93    3.55
   0 -12   2   25.09    3.45
   0 -12   2   23.82    3.12
   0 -12   1    7.06    2.31
   0 -12   1    9.32    1.99
   0  12  -1    7.93    2.36
   0 -12   0    2.69    1.49
   0 -12   0    3.07    1.80
   0  12   0    0.12    1.71
   0 -12  -1   36.85    4.25
   0  12   1   40.81    4.43
   0 -12  -1   37.33    3.47
   0 -12  -2   -1.23    1.44
   0 -12  -2    1.77    1.54
   0 -12  -3  203.03    9.94
   0 -12  -3  223.66    8.66
   0 -12  -4   60.28    5.44
   0 -12  -5  108.15    7.21
   0 -12  -6   77.91    6.06
   0 -12  -6   75.48    5.95
   0 -12  -7   21.89    3.37
   0 -12  -7   31.87    4.06
   0 -12  -8   32.40    3.99
   0 -12  -8   24.96    3.65
   0 -12  -9   35.34    4.15
   0 -12  -9   39.65    4.49
   0  12  10   -1.39    1.68
   0 -12 -10    1.00    1.51
   0 -12 -11    5.26    1.95
   0  12  11    6.99    2.67
   0 -12 -12   54.45    5.22
   0  12  12   58.18    5.91
   0 -12 -13    0.19    1.34
   0  12  13    3.91    2.30
   0  12  14   10.44    2.84
   0 -12 -14    8.89    2.29
   0  12  15    6.11    2.54
   0  12  16    5.28    2.50
   0  12  17   14.32    3.38
   0  13 -12    5.37    2.38
   0 -13  12    4.62    2.63
   0  13 -11   22.73    4.09
   0 -13  11   29.23    4.60
   0 -13  10   15.47    3.46
   0  13 -10    7.29    2.69
   0  13  -9   -1.54    2.16
   0 -13   9    1.42    1.88
   0 -13   8    0.61    1.87
   0  13  -8   -0.59    1.90
   0 -13   7   14.97    3.33
   0  13  -7   13.05    3.05
   0 -13   6   22.15    3.63
   0  13  -6   14.89    3.28
   0  13  -5    1.48    1.79
   0 -13   5    3.13    1.92
   0 -13   5    0.93    1.67
   0 -13   4   30.52    4.25
   0 -13   4   32.76    3.88
   0  13  -4   27.08    3.99
   0  13  -3    1.29    1.87
   0 -13   3    3.04    1.60
   0  13  -2   37.19    4.61
   0 -13   2   38.45    4.69
   0 -13   1    3.43    1.76
   0  13  -1   -0.08    2.01
   0 -13   1    3.27    2.08
   0  13   0   -1.37    1.76
   0 -13   0    2.09    1.29
   0 -13   0    2.26    1.50
   0  13   1   27.04    3.90
   0 -13  -1   27.71    3.98
   0 -13  -1   27.22    3.11
   0  13   2    6.27    2.37
   0 -13  -2    1.97    1.83
   0 -13  -2    3.16    1.49
   0  13   3   25.06    3.69
   0 -13  -3   18.67    3.48
   0 -13  -3   20.82    2.92
   0 -13  -4  112.55    7.68
   0 -13  -5    4.32    2.25
   0 -13  -6   57.79    5.51
   0 -13  -7   50.14    5.19
   0 -13  -8   30.73    4.37
   0 -13  -8   31.11    4.21
   0 -13  -9   81.73    6.54
   0 -13  -9   86.46    6.66
   0  13  10   14.82    3.39
   0  13  10    8.24    2.05
   0 -13 -10   11.38    2.98
   0 -13 -11   11.20    2.61
   0  13  11   16.26    3.47
   0 -13 -12   35.05    4.45
   0  13  12   35.63    5.09
   0 -13 -13    4.48    2.18
   0  13  13    1.59    2.03
   0 -13 -14    0.34    1.50
   0  13  14    0.35    2.19
   0  13  15    0.19    1.87
   0  13  16    9.76    3.71
   0 -14  11    3.08    2.61
   0  14 -10   11.37    3.22
   0 -14  10   19.00    3.94
   0  14  -9    1.59    2.19
   0 -14   9    0.61    2.20
   0 -14   8    1.31    1.93
   0  14  -8   -0.12    2.03
   0  14  -7   -0.48    2.30
   0 -14   7   -2.37    2.26
   0  14  -6   -1.81    2.63
   0 -14   6    0.50    2.08
   0  14  -5   -2.31    2.44
   0 -14   5    3.09    1.91
   0 -14   4   -0.81    1.96
   0  14  -4    2.23    2.14
   0 -14   3   12.08    2.82
   0  14  -3    6.06    2.18
   0 -14   3    9.73    2.98
   0 -14   2   20.03    3.86
   0 -14   2   17.37    2.95
   0  14  -2   13.84    3.11
   0  14  -1   44.34    5.25
   0 -14   1   47.50    5.38
   0 -14   1   48.63    4.51
   0 -14   0   16.24    3.46
   0 -14   0   12.64    2.44
   0  14   0    8.63    2.79
   0  14   1    4.81    2.35
   0 -14  -1    4.89    1.78
   0 -14  -1    9.29    2.75
   0 -14  -2    0.24    1.41
   0  14   2    3.35    2.01
   0 -14  -2    0.35    1.81
   0 -14  -3    4.96    1.75
   0 -14  -3   10.65    2.94
   0  14   3    6.23    2.16
   0  14   4   18.08    3.43
   0 -14  -4   18.10    3.67
   0  14   5   83.56    6.61
   0 -14  -5   93.29    7.29
   0 -14  -6   16.05    3.59
   0  14   6    6.82    2.21
   0  14   7    3.09    1.71
   0 -14  -7    5.18    2.31
   0  14   8    4.05    2.27
   0  14   9   18.78    3.03
   0  14  10   29.04    4.65
   0 -14 -10   36.65    4.66
   0 -14 -11   18.63    3.55
   0  14  11   13.96    3.27
   0 -14 -12    5.22    2.31
   0  14  12    0.26    1.70
   0  14  13   24.45    4.39
   0 -14 -13   26.74    4.18
   0 -14 -14   14.60    3.21
   0  14  14   10.80    3.09
   0  14  15    3.08    2.46
   0 -15   9   11.46    3.49
   0 -15   8   26.40    4.34
   0  15  -7   10.97    3.51
   0 -15   7   13.74    3.37
   0 -15   6    2.49    2.19
   0  15  -6   -2.24    2.64
   0  15  -5   21.74    3.92
   0 -15   5   29.96    4.15
   0  15  -4   -1.00    2.37
   0 -15   4   10.49    2.90
   0  15  -3   -0.97    2.29
   0 -15   3    6.73    2.55
   0  15  -2    0.41    2.04
   0 -15   2    5.12    2.37
   0 -15   1    7.14    3.01
   0  15  -1    3.32    2.30
   0 -15   0   39.40    5.22
   0  15   0   44.91    5.37
   0  15   1    5.41    2.59
   0 -15  -1    3.17    2.38
   0  15   2   21.98    3.80
   0 -15  -2   19.86    3.73
   0  15   3    0.82    2.04
   0 -15  -3    1.54    1.81
   0 -15  -4   10.11    3.06
   0  15   4    5.52    2.37
   0 -15  -5   40.37    5.31
   0  15   5   36.43    4.59
   0  15   6    5.56    2.27
   0 -15  -6    6.01    2.54
   0  15   7   -3.47    2.17
   0  15   8   -0.35    1.55
   0  15   9   -0.85    1.70
   0  15  10   -1.61    1.96
   0  15  11   -0.24    1.93
   0  15  12    5.23    2.50
   0  15  13    0.70    2.20
   0  16  -3    0.97    2.58
   0  16  -2   59.00    6.55
   0  16  -1    4.05    2.56
   0  16   0   -4.12    2.88
   0  16   1    8.33    2.89
   0  16   2    2.39    2.09
   0  16   3    3.34    2.28
   0  16   4   16.16    3.67
   0  16   5    0.88    1.87
   0  16   6   -4.28    2.46
   0  16   7   56.68    5.75
   0  16   8   15.43    3.22
   0  16   9   12.58    3.31
   0  16  10   -4.08    2.26
   0  16  11   -0.94    2.17
   0  16  12   -2.49    2.87
   0  17   3    6.40    2.70
   0  17   4    5.33    2.51
   0  17   5   16.50    3.52
   0  17   6   -2.94    2.50
   0  17   7   -1.88    2.39
   0  17   8   10.30    2.92
  -1  17   7    5.22    2.53
  -1  17   6    6.87    2.67
  -1  17   5   37.23    5.18
  -1  17   4   13.19    3.37
  -1  17   3    0.73    1.98
  -1  16   7   -0.32    1.86
  -1  16   6   14.46    3.29
  -1  16   5   18.49    3.69
  -1  16   4   28.39    4.53
  -1  16   3   35.84    5.02
  -1  16   2   -2.76    2.32
  -1  16   1    2.93    2.11
  -1  16   0    2.51    2.11
  -1  16  -1   10.72    3.56
  -1  16  -2   65.14    6.90
  -1  16  -3   26.44    4.83
  -1  15  13    8.65    3.11
   1 -15 -13    7.44    2.93
  -1  15  12    4.46    2.25
   1 -15 -12    2.28    2.03
  -1  15  11    2.69    2.32
   1 -15 -11   -1.96    2.00
  -1  15  10    0.23    1.58
   1 -15 -10   -0.35    1.83
  -1  15   9    1.14    1.77
  -1  15   8   -1.33    1.80
  -1  15   8    3.54    1.85
  -1  15   7    3.41    1.61
  -1  15   6    2.48    2.04
  -1  15   5   12.38    2.86
  -1  15   4    4.34    2.61
  -1  15   3   32.86    4.56
  -1  15   2    5.19    2.53
  -1  15   1   -0.56    2.24
  -1  15   0   -3.61    2.39
  -1  15  -1   23.42    4.13
  -1  15  -2   -0.03    2.42
  -1  15  -3   48.69    5.98
  -1  15  -4   25.08    4.57
  -1  15  -5   34.30    5.20
  -1  15  -6  102.35    8.56
  -1  15  -7    0.94    2.38
  -1  14  15    8.84    3.07
   1 -14 -14    2.29    1.94
  -1  14  14    1.85    2.16
   1 -14 -13   25.90    4.19
  -1  14  13   29.30    4.45
   1 -14 -12    7.92    2.87
  -1  14  12    2.40    2.09
   1 -14 -11   16.40    3.34
  -1  14  11   12.89    3.05
   1 -14 -10    6.64    2.55
  -1  14  10    6.76    2.41
   1 -14  -9   -0.27    2.15
  -1  14   9   -0.88    1.94
   1 -14  -8   17.48    3.50
  -1  14   8   20.72    3.24
  -1  14   7    0.60    1.48
   1 -14  -7    2.37    1.79
  -1  14   6    4.14    2.26
  -1  14   5   93.14    6.91
  -1  14   4   55.15    5.36
  -1  14   3    5.25    2.36
  -1  14   2   17.63    3.28
  -1  14   1   -1.83    1.78
  -1  14   0   -0.76    2.15
  -1  14  -1   11.24    2.81
  -1  14  -2   -1.51    2.39
   1 -14   2    2.07    1.84
   1 -14   3   48.81    4.56
  -1  14  -3   38.89    4.96
  -1  14  -4   16.46    3.49
   1 -14   4   26.42    3.57
   1 -14   5    1.83    1.61
  -1  14  -5    3.25    2.51
   1 -14   6    7.64    2.53
  -1  14  -6    6.55    2.66
   1 -14   7    3.84    2.33
  -1  14  -7    2.31    2.44
  -1  14  -8   -3.01    2.32
   1 -14   8    1.35    2.01
   1 -14   9   13.22    3.52
  -1  14  -9   10.18    3.17
   1 -14  10    5.85    2.74
  -1  14 -10    9.55    3.07
   1 -14  11    3.27    2.36
  -1  13  16    1.58    2.22
  -1  13  15   30.33    4.86
   1 -13 -15   27.82    4.31
   1 -13 -14    3.18    1.87
  -1  13  14    3.96    2.43
   1 -13 -13   24.87    4.00
  -1  13  13   28.37    4.42
   1 -13 -12    4.41    2.13
  -1  13  12    5.87    2.48
   1 -13 -11    4.24    2.20
  -1  13  11    5.79    2.43
  -1  13  10   72.18    6.18
   1 -13 -10   78.92    6.60
  -1  13   9   31.49    3.55
   1 -13  -9   32.09    4.27
  -1  13   9   26.55    4.02
   1 -13  -8   33.29    4.48
  -1  13   8   39.34    4.22
   1 -13  -7   -0.51    1.73
  -1  13   7    0.81    1.38
  -1  13   6    1.69    1.73
   1 -13  -6    3.91    1.87
  -1  13   5   -0.82    1.84
  -1  13   4    5.16    2.28
   1 -13  -3   24.19    3.63
  -1  13   3   22.54    3.39
   1 -13  -2   16.79    2.39
  -1  13   2   22.03    3.57
   1 -13  -2   21.60    3.65
   1 -13  -1    1.00    1.16
   1 -13  -1   -2.32    2.03
  -1  13   1    2.94    2.09
   1 -13   0   10.77    2.09
   1 -13   0   14.12    3.03
  -1  13   0   12.26    2.85
   1 -13   1    9.10    2.04
  -1  13  -1    8.29    2.58
   1 -13   2    0.28    1.34
  -1  13  -2    1.30    2.04
   1 -13   3    5.44    1.77
  -1  13  -3   10.79    2.88
   1 -13   4    1.26    1.40
  -1  13  -4    2.22    2.20
  -1  13  -5   35.13    4.74
   1 -13   5   35.74    4.00
   1 -13   6   96.70    6.63
  -1  13  -6   85.15    7.03
   1 -13   7    9.06    2.66
  -1  13  -7    6.33    2.77
  -1  13  -8   60.05    6.26
   1 -13   8   88.83    6.68
   1 -13   9   19.69    3.65
  -1  13  -9   15.24    3.39
  -1  13 -10    1.06    1.99
   1 -13  10   -1.81    1.83
   1 -13  11   17.04    3.79
  -1  13 -11   16.46    3.74
   1 -13  12    9.24    3.15
  -1  13 -12    9.19    2.94
   1 -13  13    8.53    3.00
  -1  12  17    4.09    2.53
  -1  12  16   -3.10    2.90
   1 -12 -15   -2.35    2.01
  -1  12  15    3.93    2.31
   1 -12 -14    6.31    2.26
  -1  12  14    7.18    2.91
   1 -12 -13    2.98    1.87
  -1  12  13    1.91    1.83
  -1  12  12    1.44    1.64
   1 -12 -12    0.90    1.39
   1 -12 -11   -0.92    1.55
  -1  12  11    3.10    1.85
  -1  12  10   16.96    3.26
   1 -12 -10   15.26    3.03
  -1  12   9   -0.58    1.57
  -1  12   9   -2.18    1.67
   1 -12  -9    1.22    1.43
  -1  12   8   80.55    6.30
  -1  12   8   88.24    5.71
   1 -12  -8   94.14    6.78
  -1  12   7   10.38    2.26
   1 -12  -7   11.26    2.84
  -1  12   6   63.06    5.07
   1 -12  -6   61.33    5.51
  -1  12   5  135.89    7.49
   1 -12  -5  128.51    7.88
   1 -12  -5  125.48    7.81
   1 -12  -4   33.07    4.20
  -1  12   4   35.86    4.06
   1 -12  -4   36.33    4.40
  -1  12   3   44.71    4.32
   1 -12  -3   33.69    4.11
   1 -12  -2   59.83    5.35
   1 -12  -2   58.63    4.09
  -1  12   2   71.74    5.64
   1 -12  -1   54.64    3.90
   1 -12  -1   49.03    4.91
  -1  12   1   53.06    4.93
   1 -12   0   -1.91    1.54
  -1  12   0   -1.39    1.89
   1 -12   0   -0.92    1.71
  -1  12  -1   94.47    6.67
   1 -12   1   92.72    6.65
   1 -12   1  104.56    5.62
  -1  12  -2   32.38    4.37
   1 -12   2   24.44    3.78
   1 -12   2   30.39    3.42
   1 -12   3  285.04   10.09
  -1  12  -3  289.49   12.01
   1 -12   3  269.81   11.58
   1 -12   4   23.13    3.17
  -1  12  -4   23.66    3.82
   1 -12   5    7.25    2.21
  -1  12  -5    7.79    2.57
   1 -12   6   19.41    3.04
  -1  12  -6   21.90    3.63
  -1  12  -7    0.78    2.20
   1 -12   7    4.45    2.14
   1 -12   8    5.27    2.22
  -1  12  -8    0.46    1.75
   1 -12   9    1.65    2.03
  -1  12  -9    1.17    1.73
  -1  12 -10   23.93    3.94
   1 -12  10   36.62    4.53
   1 -12  11    3.69    2.17
  -1  12 -11    4.96    2.52
  -1  12 -12   -1.95    2.19
   1 -12  12    1.39    2.05
  -1  12 -13   -3.64    2.35
   1 -12  13    1.33    2.10
  -1  12 -14   11.97    3.44
   1 -12  14    8.08    3.05
  -1  11  17    7.19    2.65
  -1  11  16   -3.20    2.74
  -1  11  15   -0.11    2.39
   1 -11 -15    0.67    1.64
  -1  11  14    1.29    1.76
   1 -11 -14    2.14    1.66
   1 -11 -13    9.49    2.58
  -1  11  13   14.46    3.24
   1 -11 -12    2.51    1.61
  -1  11  12    1.53    1.95
  -1  11  11   21.71    3.54
   1 -11 -11   25.77    3.64
  -1  11  10    0.46    1.07
   1 -11 -10   -1.64    1.66
  -1  11  10   -0.76    1.70
  -1  11   9    0.37    1.45
  -1  11   9    0.87    1.15
   1 -11  -9   -1.50    1.98
  -1  11   8    3.41    1.31
  -1  11   8    4.69    1.84
   1 -11  -8    6.35    1.98
  -1  11   7   12.78    2.19
   1 -11  -7   12.73    2.49
   1 -11  -6  105.32    6.71
   1 -11  -6  108.58    6.82
  -1  11   6  106.94    6.10
  -1  11   5    3.73    1.73
   1 -11  -5    1.99    1.55
   1 -11  -5    3.88    1.93
   1 -11  -4  289.18   11.26
  -1  11   4  292.86   10.58
   1 -11  -4  299.49   11.55
   1 -11  -3    5.70    1.63
   1 -11  -3    6.27    2.28
  -1  11   3    2.16    1.58
   1 -11  -3    6.34    2.31
   1 -11  -2  133.13    7.51
  -1  11   2  138.97    7.26
   1 -11  -2  141.41    6.04
   1 -11  -1   10.01    1.66
  -1  11   1   16.04    2.94
   1 -11  -1   12.09    2.67
  -1  11   0  121.93    7.06
   1 -11   0  113.73    5.56
   1 -11   0  124.72    7.29
   1 -11   1  296.86   11.63
   1 -11   1  313.62    9.68
  -1  11  -1  299.47   11.35
  -1  11  -2   55.43    5.28
   1 -11   2   61.36    5.34
   1 -11   2   54.89    4.16
  -1  11  -3  320.79   12.04
   1 -11   3  307.32   11.85
   1 -11   3  310.15   10.20
   1 -11   4  210.25    8.52
  -1  11  -4  187.95    9.44
   1 -11   4  209.36    9.62
  -1  11  -5   72.68    5.87
   1 -11   5   77.00    5.36
   1 -11   6   12.53    2.34
  -1  11  -6   15.43    3.07
  -1  11  -7   44.22    4.76
   1 -11   7   46.21    4.43
  -1  11  -8   47.16    5.01
   1 -11   8   58.85    4.98
  -1  11  -9   20.26    3.53
   1 -11   9   22.37    3.30
   1 -11  10   27.83    3.81
  -1  11 -10   27.28    4.06
   1 -11  11   12.96    2.85
  -1  11 -11   11.13    2.73
  -1  11 -12   -6.98    2.59
   1 -11  12    0.97    1.92
   1 -11  13   -1.90    2.05
  -1  11 -13   -5.27    2.56
   1 -11  14    7.04    2.58
  -1  11 -14    2.69    2.08
  -1  11 -15   22.61    3.87
   1 -11  15   23.20    4.24
  -1  10  18    2.48    2.33
  -1  10  17   14.44    3.47
   1 -10 -16    9.66    2.63
  -1  10  16    7.12    2.55
   1 -10 -15   59.09    5.66
  -1  10  15   51.29    5.74
   1 -10 -14   33.89    4.37
  -1  10  14   31.24    4.35
  -1  10  13   18.25    3.43
   1 -10 -13   17.10    3.04
  -1  10  12   18.48    3.36
   1 -10 -12   15.53    2.87
  -1  10  11   19.93    3.19
   1 -10 -11   15.00    2.73
  -1  10  10  142.70    7.99
   1 -10 -10  143.41    7.90
  -1  10  10  142.31    6.18
  -1  10   9   54.50    3.92
   1 -10  -9   52.88    4.88
  -1  10   9   62.48    5.12
   1 -10  -8   38.61    4.02
  -1  10   8   42.43    4.14
   1 -10  -7   45.24    4.31
   1 -10  -7   40.02    3.96
   1 -10  -6  164.62    7.97
   1 -10  -6  159.06    7.88
   1 -10  -5   72.25    5.20
   1 -10  -5   73.28    5.41
   1 -10  -4  267.92   10.28
   1 -10  -4  287.09   10.56
   1 -10  -3  172.78    8.12
  -1  10   3  175.69    7.74
   1 -10  -3  158.58    6.28
   1 -10  -3  178.81    8.18
   1 -10  -2  398.10   12.71
  -1  10   2  412.76   12.51
   1 -10  -2  435.14   13.35
   1 -10  -2  404.13   10.47
   1 -10  -1  245.94    7.72
   1 -10  -1  244.66    9.83
  -1  10   1  244.58    9.47
   1 -10   0   54.79    4.76
  -1  10   0   50.81    4.36
   1 -10   0   49.38    3.47
   1 -10   1    0.36    1.15
   1 -10   1    0.66    1.39
  -1  10  -1   -2.13    1.88
  -1  10  -2  103.14    6.26
   1 -10   2  103.88    6.35
   1 -10   2   94.89    5.04
  -1  10  -3   54.65    4.63
   1 -10   3   52.42    3.89
   1 -10   3   56.16    4.76
   1 -10   4   26.16    2.95
  -1  10  -4   30.87    3.87
   1 -10   4   25.79    3.41
   1 -10   5  193.85    7.97
   1 -10   5  195.87    8.85
  -1  10  -5  189.11    9.01
  -1  10  -6   74.47    5.66
   1 -10   6   83.30    5.41
  -1  10  -7   13.10    2.44
   1 -10   7   11.54    2.22
   1 -10   8   10.31    2.18
  -1  10  -8   10.58    2.64
   1 -10   9    0.66    1.45
  -1  10  -9   -0.55    1.61
   1 -10  10   11.19    2.64
  -1  10 -10    9.11    2.59
  -1  10 -11   -2.62    2.18
   1 -10  11    0.79    1.73
  -1  10 -12   -4.39    2.25
   1 -10  12   -1.57    2.16
   1 -10  13   18.53    3.36
  -1  10 -13   10.57    2.72
   1 -10  14   37.58    4.82
  -1  10 -14   38.60    4.66
   1 -10  15   18.03    3.79
  -1  10 -15   16.82    3.44
   1 -10  16    0.47    2.04
  -1   9  19   38.16    5.44
  -1   9  18    2.70    2.47
  -1   9  17   10.40    3.13
   1  -9 -16    1.24    1.37
  -1   9  16    1.51    1.75
   1  -9 -15   15.62    2.88
  -1   9  15   21.71    3.84
   1  -9 -14    0.65    1.24
  -1   9  14    0.82    1.73
   1  -9 -13    0.64    1.63
  -1   9  13    6.28    2.52
  -1   9  12   61.96    5.49
   1  -9 -12   61.31    5.14
   1  -9 -11   21.17    3.08
  -1   9  11   19.96    3.14
  -1   9  10   39.00    4.15
   1  -9 -10   42.90    4.42
  -1   9  10   34.45    2.79
  -1   9   9   79.73    5.64
   1  -9  -9   81.95    5.68
  -1   9   8   31.33    3.68
   1  -9  -8   33.46    3.60
   1  -9  -7    7.88    1.81
   1  -9  -7    8.88    1.86
   1  -9  -6   -0.23    1.18
   1  -9  -6   -0.79    1.33
   1  -9  -5   30.15    3.32
   1  -9  -5   25.83    3.07
   1  -9  -4    0.51    1.15
   1  -9  -4    1.75    1.36
   1  -9  -3   42.56    3.90
   1  -9  -3   43.22    3.78
   1  -9  -3   42.52    3.07
   1  -9  -2   16.24    1.83
   1  -9  -2   17.15    2.54
   1  -9  -2   18.93    2.72
   1  -9  -1   78.72    5.14
   1  -9  -1   74.06    3.82
   1  -9  -1   85.97    5.32
  -1   9   1   79.73    4.96
   1  -9   0    1.78    0.94
  -1   9   0    1.56    1.23
   1  -9   1   55.72    4.47
   1  -9   1   50.64    3.39
  -1   9  -1   56.67    4.43
  -1   9  -2  467.64   13.22
   1  -9   2  449.50   11.24
   1  -9   2  440.83   13.04
   1  -9   3  177.96    6.85
  -1   9  -3  188.72    8.15
   1  -9   3  194.61    8.22
   1  -9   4  166.11    7.61
  -1   9  -4  158.76    7.59
   1  -9   4  163.45    6.66
   1  -9   5   16.32    2.63
  -1   9  -5   16.62    2.73
   1  -9   5   17.74    2.44
   1  -9   6   26.31    2.82
  -1   9  -6   27.12    3.44
   1  -9   7  148.08    6.97
  -1   9  -7  142.02    7.50
   1  -9   8  111.66    6.16
  -1   9  -8   94.35    6.37
  -1   9  -9  100.60    6.55
   1  -9   9   99.36    6.31
  -1   9 -10   28.85    3.78
   1  -9  10   37.34    3.91
  -1   9 -11   34.28    4.08
   1  -9  11   35.57    4.07
  -1   9 -12    1.78    1.68
   1  -9  12    8.06    2.40
  -1   9 -13    1.82    1.78
   1  -9  13   -0.82    1.60
   1  -9  14   13.77    3.38
  -1   9 -14   16.18    3.26
  -1   9 -15   17.13    3.19
   1  -9  15    9.87    3.13
   1  -9  16    6.15    2.60
   1  -9  17    2.62    2.07
  -1   8  19   14.55    3.57
  -1   8  18    7.50    2.72
  -1   8  17    2.38    2.11
  -1   8  16    9.46    2.84
   1  -8 -16    7.83    2.28
   1  -8 -15   66.38    5.47
  -1   8  15   59.10    5.73
   1  -8 -14    3.32    1.70
  -1   8  14    3.43    1.97
   1  -8 -13    3.40    1.52
  -1   8  13    4.87    1.85
   1  -8 -12   55.52    4.73
  -1   8  12   47.28    4.76
  -1   8  11   66.73    5.32
   1  -8 -11   74.10    5.33
  -1   8  10   62.53    5.05
   1  -8 -10   65.70    4.98
   1  -8  -9   11.69    2.27
  -1   8   9    8.38    2.12
   1  -8  -8  106.19    6.01
  -1   8   8  105.06    5.95
   1  -8  -7    5.67    1.57
   1  -8  -7    5.77    1.42
  -1   8   7    2.78    1.24
   1  -8  -6  231.30    8.86
   1  -8  -6  223.54    8.30
   1  -8  -5   -0.73    1.43
   1  -8  -5    2.49    1.32
   1  -8  -4   37.49    3.39
   1  -8  -4   36.13    3.21
   1  -8  -3  208.66    8.04
   1  -8  -3  210.06    6.42
   1  -8  -3  210.19    7.95
   1  -8  -2  433.34   11.74
   1  -8  -2  403.01    9.34
   1  -8  -2  412.80   11.69
   1  -8  -1    1.30    0.71
   1  -8  -1    4.22    1.60
   1  -8   0  129.67    6.24
  -1   8   0  146.50    6.36
   1  -8   0  122.34    4.77
   1  -8   0  133.52    6.22
   1  -8   0  110.18    3.27
   1  -8   1  839.72   15.81
   1  -8   1  860.98   18.38
  -1   8  -1  883.15   18.39
   1  -8   2   11.74    1.77
  -1   8  -2   13.86    2.38
   1  -8   2   14.29    2.37
  -1   8  -3   46.99    3.88
   1  -8   3   47.79    3.82
   1  -8   3   40.36    2.99
  -1   8  -4  117.51    6.16
   1  -8   4  118.67    5.97
   1  -8   4  117.50    5.25
   1  -8   5  169.48    7.13
   1  -8   5  157.88    6.33
  -1   8  -5  152.63    7.28
   1  -8   6    1.71    1.12
   1  -8   6   -0.23    1.05
  -1   8  -6   -2.03    1.68
   1  -8   7  122.79    6.03
  -1   8  -7  110.72    6.25
   1  -8   8   61.53    4.54
  -1   8  -8   53.84    4.68
   1  -8   9    9.68    2.03
  -1   8  -9   12.03    2.53
  -1   8 -10   35.24    3.77
   1  -8  10   39.42    3.93
  -1   8 -11    6.30    2.00
   1  -8  11   11.67    2.57
  -1   8 -12    3.06    1.58
   1  -8  12    2.17    1.56
  -1   8 -13   16.88    2.86
   1  -8  13   19.48    3.20
  -1   8 -14   -0.34    1.83
   1  -8  14    0.31    1.78
  -1   8 -15   55.21    5.08
   1  -8  15   66.04    6.06
   1  -8  16   30.13    4.35
   1  -8  17    1.32    2.02
  -1   7  19   -1.63    2.18
  -1   7  18    6.35    2.62
  -1   7  17   -1.89    2.41
   1  -7 -16   29.34    3.72
  -1   7  16   31.37    4.43
   1  -7 -15    9.87    2.39
  -1   7  15    8.73    2.73
   1  -7 -14   -1.25    1.47
  -1   7  14   -6.28    2.20
   1  -7 -13   11.05    2.33
  -1   7  13    6.59    1.98
   1  -7 -12    1.27    1.18
  -1   7  12    2.83    1.80
  -1   7  11    0.38    1.28
  -1   7  11    0.43    0.59
   1  -7 -11    0.43    1.24
   1  -7 -10    0.40    1.18
  -1   7  10   -0.58    1.31
  -1   7   9  274.34    9.95
   1  -7  -9  274.76    9.78
  -1   7   8   63.89    2.64
   1  -7  -8   69.76    4.62
  -1   7   8   61.74    4.51
  -1   7   7    0.31    0.31
   1  -7  -7   -0.24    1.14
  -1   7   7    0.24    1.25
   1  -7  -7   -0.94    1.27
   1  -7  -6  325.07    9.58
   1  -7  -6  337.28   10.21
   1  -7  -5    4.79    1.33
   1  -7  -5    1.08    1.24
   1  -7  -4  140.57    6.00
   1  -7  -4  151.02    6.50
   1  -7  -3  462.88   11.82
   1  -7  -2    2.18    0.78
   1  -7  -2    1.32    1.05
   1  -7  -1   64.93    3.08
   1  -7  -1   67.94    4.08
   1  -7   0  552.00   10.71
   1  -7   0  547.75   12.84
   1  -7   1    5.24    0.91
   1  -7   1   17.92    1.74
   1  -7   2  821.40   15.04
   1  -7   2  822.59   17.07
   1  -7   3  187.67    6.13
   1  -7   3  190.53    7.19
   1  -7   4    7.43    1.53
   1  -7   4    9.03    1.49
   1  -7   5  214.77    7.05
   1  -7   5  199.89    7.44
  -1   7  -5  203.36    7.93
  -1   7  -6  145.84    6.70
   1  -7   6  154.20    6.26
   1  -7   6  158.63    6.56
   1  -7   7    1.28    1.10
  -1   7  -7    2.49    1.23
  -1   7  -8  225.55    8.77
   1  -7   8  243.59    8.55
   1  -7   9   71.78    4.94
  -1   7  -9   76.31    5.09
   1  -7  10   25.28    3.14
  -1   7 -10   24.49    3.04
  -1   7 -11   69.60    5.05
   1  -7  11   77.81    5.39
  -1   7 -12    0.36    1.31
   1  -7  12    1.03    1.55
   1  -7  13    4.80    2.06
  -1   7 -13    8.26    2.07
  -1   7 -14   19.60    2.94
   1  -7  14   15.84    3.11
  -1   7 -15    0.13    1.37
   1  -7  15    1.59    1.74
   1  -7  16   11.02    3.10
   1  -7  17   16.48    3.44
   1  -7  18   15.12    3.53
  -1   6  20   40.09    5.54
  -1   6  19   14.04    3.65
  -1   6  18   17.92    3.76
   1  -6 -17   19.51    3.16
  -1   6  17   18.61    3.57
   1  -6 -16    2.75    1.47
  -1   6  16    0.58    2.04
  -1   6  15    9.03    2.46
   1  -6 -15   10.73    2.39
   1  -6 -14   83.43    5.64
  -1   6  14   83.70    6.42
   1  -6 -13   93.77    5.89
  -1   6  13   83.07    6.04
   1  -6 -12  273.23   10.00
  -1   6  12  261.93   10.40
  -1   6  11   92.19    5.86
   1  -6 -11   88.81    5.48
  -1   6  11   81.68    2.83
   1  -6 -10   30.72    3.23
  -1   6  10   24.84    3.11
  -1   6   9  126.70    6.37
   1  -6  -9  131.85    6.24
  -1   6   8   62.56    4.34
   1  -6  -8   64.33    4.20
  -1   6   7   21.25    2.48
   1  -6  -7   24.65    2.64
  -1   6   7   24.39    1.62
  -1   6   6   -0.23    0.85
  -1   6   6    0.54    0.32
   1  -6  -6   -0.80    0.98
   1  -6  -6    0.54    0.96
   1  -6  -5  195.97    7.01
   1  -6  -5  199.50    6.62
   1  -6  -4   40.19    2.92
   1  -6  -4   42.29    3.12
   1  -6  -3  635.18   13.76
   1  -6  -2   42.16    3.09
   1  -6  -2   36.90    2.12
   1  -6  -1  451.20    8.76
   1  -6  -1  427.72   10.59
   1  -6   0  792.62   13.14
   1  -6   0  769.69   15.20
   1  -6   0  751.18   11.51
   1  -6   1 1418.34   20.33
  -1   6  -1 1376.09   20.15
   1  -6   1 1393.61   21.32
   1  -6   1 1445.48   23.75
  -1   6  -2  764.27   13.30
   1  -6   2  780.67   15.48
   1  -6   2  770.58   13.61
   1  -6   3   24.68    2.38
   1  -6   3   25.16    2.04
  -1   6  -3   29.04    2.24
   1  -6   4   54.87    3.45
  -1   6  -4   56.53    3.27
   1  -6   4   53.75    3.16
  -1   6  -5   78.48    4.07
   1  -6   5   74.27    4.11
   1  -6   5   73.41    3.89
   1  -6   6  135.05    5.62
  -1   6  -6  140.94    5.93
   1  -6   6  137.99    5.62
  -1   6  -6  145.70    6.26
  -1   6  -7  450.44   12.06
   1  -6   7  455.95   11.33
  -1   6  -8    1.00    1.09
   1  -6   8   -0.40    1.13
  -1   6  -9    8.30    1.99
   1  -6   9   11.89    2.20
  -1   6 -10  121.66    6.39
   1  -6  10  141.70    6.75
  -1   6 -11   33.00    3.44
   1  -6  11   41.21    3.97
  -1   6 -12    0.89    1.20
   1  -6  12    2.46    1.41
   1  -6  13   55.65    4.80
  -1   6 -13   50.93    4.19
  -1   6 -14   -0.55    1.42
   1  -6  14    1.72    1.71
  -1   6 -15    9.30    2.08
   1  -6  15    9.14    2.70
   1  -6  16   18.42    3.38
   1  -6  17   -3.29    2.58
   1  -6  17    5.86    2.48
   1  -6  18   20.88    3.79
   1  -6  18   21.62    4.03
   1  -6  19    4.89    2.14
   1  -6  19    5.34    2.35
  -1   5  20    4.72    2.64
  -1   5  19   42.83    5.32
  -1   5  18    0.70    1.71
   1  -5 -17   12.99    2.54
  -1   5  17   12.15    3.08
   1  -5 -16   19.03    2.93
  -1   5  16   14.75    3.27
   1  -5 -15   -0.74    1.42
  -1   5  15   -7.14    2.33
  -1   5  14   -1.58    1.87
   1  -5 -14   -0.26    1.14
   1  -5 -13    5.88    1.66
  -1   5  13    2.08    1.82
   1  -5 -12   10.33    2.01
  -1   5  12   12.58    2.48
   1  -5 -11  155.43    6.85
  -1   5  11  136.47    7.00
   1  -5 -10   32.45    3.10
  -1   5  10   37.92    3.65
  -1   5   9   28.87    3.01
   1  -5  -9   27.88    2.78
   1  -5  -8  186.49    6.97
  -1   5   8  185.58    7.21
  -1   5   7   24.52    2.57
   1  -5  -7   21.95    2.34
  -1   5   6   67.51    2.63
   1  -5  -6   64.51    3.77
  -1   5   6   73.71    4.03
   1  -5  -6   66.57    3.40
  -1   5   5   38.01    2.72
   1  -5  -5   36.33    2.55
   1  -5  -5   39.34    3.00
  -1   5   5   37.98    1.66
   1  -5  -4   68.32    3.49
  -1   5   4   70.52    1.88
   1  -5  -4   65.61    3.67
   1  -5  -3  226.10    6.96
  -1   5   3  236.32    5.37
  -1   5   2 1635.42   22.18
   1  -5  -2 1556.06   22.39
   1  -5  -2 1568.06   25.05
  -1   5   1 1232.01   17.24
  -1   5   1 1184.55   15.58
   1  -5  -1 1194.63   17.48
   1  -5  -1 1204.25   20.02
   1  -5   0   13.92    0.95
  -1   5   0   10.39    1.00
   1  -5   0   13.10    1.20
  -1   5   0   15.59    1.09
   1  -5   0   10.93    1.57
   1  -5   1 4432.43   57.39
   1  -5   1 4644.56   60.03
  -1   5  -1 4446.90   56.86
   1  -5   1 4485.58   56.89
   1  -5   2  696.64   12.09
   1  -5   2  699.81   13.67
  -1   5  -2  723.30   12.29
   1  -5   3    5.61    1.18
   1  -5   3    3.55    0.86
   1  -5   4  293.16    7.78
   1  -5   4  285.77    7.24
  -1   5  -4  292.81    7.71
   1  -5   5    3.15    0.84
   1  -5   5    1.71    0.71
  -1   5  -6    7.14    1.55
  -1   5  -6    5.65    1.40
  -1   5  -7  197.78    7.12
  -1   5  -7  210.21    7.53
   1  -5   7  202.74    6.83
  -1   5  -8   58.40    3.92
  -1   5  -8   62.84    4.34
   1  -5   8   61.17    3.96
   1  -5   9   36.60    3.34
  -1   5  -9   35.89    3.20
   1  -5  10   43.95    3.71
  -1   5 -10   46.51    3.63
   1  -5  11   -0.19    1.39
  -1   5 -11    0.94    1.03
   1  -5  12    0.53    1.43
  -1   5 -12   -0.05    1.26
   1  -5  13   61.01    4.97
  -1   5 -13   58.93    4.28
  -1   5 -14   85.79    5.27
   1  -5  14   95.70    6.31
  -1   5 -15    1.11    1.18
   1  -5  15    0.13    1.37
   1  -5  16   37.47    4.55
   1  -5  17    5.52    2.45
   1  -5  18   11.04    3.09
   1  -5  19   10.24    3.02
   1  -5  20    4.15    2.10
  -1   4  20    8.60    2.93
  -1   4  19    3.41    2.39
  -1   4  18   37.24    4.92
  -1   4  17    4.96    2.18
   1  -4 -17    5.72    1.97
   1  -4 -16    7.92    1.91
  -1   4  16    9.55    2.54
   1  -4 -15   18.87    2.73
  -1   4  15   16.80    3.14
  -1   4  14    1.60    1.69
   1  -4 -14   -0.68    1.19
   1  -4 -13  126.92    6.56
  -1   4  13  121.06    7.22
  -1   4  12  175.79    8.26
   1  -4 -12  184.44    7.65
   1  -4 -11    2.16    1.18
  -1   4  11   -0.70    1.37
  -1   4  10    1.19    1.30
   1  -4 -10    1.26    1.04
  -1   4   9  231.57    8.41
   1  -4  -9  261.64    8.30
  -1   4   8  332.33    9.66
   1  -4  -8  309.29    9.01
  -1   4   7   38.33    3.03
   1  -4  -7   37.46    2.83
   1  -4  -6   56.45    3.41
  -1   4   6   61.45    3.57
   1  -4  -5  585.70   12.11
  -1   4   5  575.35   12.02
   1  -4  -5  579.88   11.12
  -1   4   5  603.12   10.06
  -1   4   4   10.53    0.84
  -1   4   4   10.10    1.38
   1  -4  -4    7.32    1.24
   1  -4  -4    7.32    1.10
  -1   4   3  409.11    7.31
  -1   4   3  403.01    6.15
  -1   4   2   53.38    1.96
   1  -4  -2   46.78    2.64
   1  -4  -1   38.59    2.38
  -1   4   1   40.86    1.66
   1  -4  -1   38.01    1.63
  -1   4   1   36.18    1.15
  -1   4   0 2021.27   26.07
  -1   4   0 2085.04   26.60
   1  -4   0 2040.71   26.01
   1  -4   0 2018.35   29.02
   1  -4   1    1.85    0.54
  -1   4  -1    0.85    0.45
   1  -4   1    2.51    0.63
   1  -4   1    2.20    0.69
  -1   4  -2 1397.35   20.52
  -1   4  -2 1461.49   20.29
   1  -4   2 1426.02   20.59
   1  -4   2 1360.05   20.19
  -1   4  -3   88.09    3.48
   1  -4   3   89.34    3.60
   1  -4   3   81.90    3.12
   1  -4   4    4.21    0.81
  -1   4  -4    5.50    1.11
  -1   4  -5  499.17   11.07
   1  -4   5  489.73    9.94
   1  -4   5  477.96   10.08
  -1   4  -6  219.00    7.10
  -1   4  -6  207.08    6.51
  -1   4  -7    2.48    1.06
   1  -4   7    0.47    0.80
  -1   4  -7    3.05    1.07
  -1   4  -8  123.11    5.90
  -1   4  -8  120.58    5.26
   1  -4   8  116.21    5.29
  -1   4  -9  158.38    7.10
  -1   4  -9  159.74    6.07
   1  -4   9  164.31    6.57
   1  -4  10   93.24    5.22
  -1   4 -10   82.23    4.48
  -1   4 -11  448.31   11.53
   1  -4  11  478.14   13.04
  -1   4 -12   99.32    5.17
   1  -4  12  101.05    6.00
   1  -4  13   24.08    3.29
  -1   4 -13   19.98    2.42
  -1   4 -14   13.42    2.08
   1  -4  14   14.01    2.70
  -1   4 -15    2.57    1.19
   1  -4  15   -0.79    1.70
   1  -4  16   -0.60    1.61
   1  -4  17   21.68    3.70
   1  -4  18    4.85    2.18
   1  -4  19    1.65    2.01
   1  -4  20   43.51    5.32
  -1   3  20    3.10    2.56
  -1   3  19   15.91    3.73
  -1   3  18    6.13    2.66
  -1   3  17   13.07    3.25
   1  -3 -17   12.44    2.49
   1  -3 -16  133.91    7.22
  -1   3  16  125.44    8.08
  -1   3  15   18.95    3.15
   1  -3 -15   20.85    2.85
  -1   3  14    1.01    1.61
   1  -3 -14    2.09    1.14
  -1   3  13  183.82    8.77
   1  -3 -13  184.81    7.85
   1  -3 -12   16.06    2.25
  -1   3  12   12.69    2.61
  -1   3  11    5.71    1.67
   1  -3 -11    4.02    1.28
  -1   3  10   -0.24    1.33
   1  -3 -10    2.97    0.95
  -1   3   9    0.54    1.09
  -1   3   9    1.37    0.46
   1  -3  -9    1.34    0.76
  -1   3   8    5.29    1.26
   1  -3  -8    7.54    1.49
  -1   3   8    9.35    0.99
  -1   3   7    0.35    0.41
   1  -3  -7    1.10    0.73
  -1   3   7    0.10    0.88
  -1   3   6   91.95    3.23
  -1   3   6   83.96    4.08
   1  -3  -6   83.27    3.88
  -1   3   5  142.16    4.95
  -1   3   5  143.54    4.16
   1  -3  -5  122.85    4.64
  -1   3   5  128.12    3.94
   1  -3  -4  135.36    4.60
  -1   3   4  154.95    3.83
  -1   3   4  144.12    4.21
  -1   3   4  146.19    4.69
  -1   3   3  357.93    7.59
  -1   3   3  370.49    7.45
   1  -3  -3  358.44    7.92
  -1   3   2  142.41    3.13
   1  -3  -2  128.57    4.22
  -1   3   2  132.47    4.00
   1  -3  -1  634.37    9.14
  -1   3   1  599.96    8.45
  -1   3   1  660.70    9.11
   1  -3  -1  621.82   11.05
  -1   3   1  655.58   10.97
  -1   3   0 9999.00  118.49
   1  -3   0 9772.71  118.34
  -1   3   0 9880.91  118.49
   1  -3   0 9710.86  120.97
   1  -3   0 9655.70  118.61
  -1   3   0 9786.05  120.81
   1  -3   1 5436.47   68.99
  -1   3  -1 5601.43   69.44
   1  -3   1 5713.71   70.88
   1  -3   1 5708.96   69.37
  -1   3  -1 5668.18   70.84
   1  -3   2  218.77    4.77
   1  -3   2  227.04    5.16
  -1   3  -2  233.41    4.80
  -1   3  -2  223.30    5.41
  -1   3  -2  223.93    5.17
  -1   3  -3  843.90   13.61
  -1   3  -3  821.67   13.27
   1  -3   3  824.62   13.22
  -1   3  -3  845.25   12.88
  -1   3  -4   56.08    2.93
   1  -3   4   53.94    2.48
  -1   3  -4   57.88    2.52
  -1   3  -5    6.83    1.29
  -1   3  -5    6.24    0.85
   1  -3   5    6.82    1.11
  -1   3  -5    5.65    0.78
  -1   3  -6 1517.54   21.86
   1  -3   6 1521.98   23.48
  -1   3  -6 1535.30   25.00
  -1   3  -6 1534.70   21.32
  -1   3  -6 1492.31   23.39
  -1   3  -7 1261.39   22.13
   1  -3   7 1245.79   20.74
  -1   3  -7 1208.89   20.07
  -1   3  -7 1227.65   18.32
  -1   3  -8  552.86   11.55
   1  -3   8  552.13   12.35
  -1   3  -8  554.28    9.74
  -1   3  -8  546.59   13.31
  -1   3  -9  144.59    6.58
  -1   3  -9  142.12    3.90
   1  -3   9  140.20    6.02
  -1   3  -9  141.94    5.37
  -1   3 -10    0.71    1.31
   1  -3  10    1.35    1.08
  -1   3 -10   -0.57    0.91
   1  -3  11  342.91   10.67
  -1   3 -11  351.29    9.35
   1  -3  12   37.67    3.81
  -1   3 -12   32.63    2.83
  -1   3 -13    3.08    1.19
   1  -3  13    0.35    1.53
  -1   3 -14   12.08    1.93
   1  -3  14   13.65    2.66
  -1   3 -15   18.89    2.30
   1  -3  15   13.42    2.76
   1  -3  16    7.06    2.31
   1  -3  17    2.37    1.84
   1  -3  18   25.62    4.02
   1  -3  19    2.17    1.94
   1  -3  20    1.73    1.91
  -1   2  20    3.35    2.59
  -1   2  19   33.70    4.84
  -1   2  18   11.37    2.87
   1  -2 -17   22.45    3.20
  -1   2  17   18.40    3.40
  -1   2  16    1.31    1.72
   1  -2 -16    2.33    1.45
  -1   2  15   18.41    3.25
   1  -2 -15   18.12    2.70
  -1   2  14   37.18    4.15
   1  -2 -14   36.03    3.60
   1  -2 -13  137.76    6.71
  -1   2  13  143.70    7.60
   1  -2 -12   11.86    1.89
  -1   2  12   12.65    2.51
  -1   2  11   38.36    3.88
   1  -2 -11   48.88    3.66
   1  -2 -10  115.85    5.25
  -1   2  10  100.52    5.72
   1  -2  -9  151.44    5.80
  -1   2   9  145.36    6.45
  -1   2   8  332.66    5.98
   1  -2  -8  344.66    8.89
   1  -2  -7    4.57    1.03
  -1   2   7    6.00    0.66
  -1   2   7    3.57    0.93
  -1   2   6   90.14    2.68
  -1   2   6   79.64    3.89
   1  -2  -6   85.92    3.79
  -1   2   5  484.44    8.15
   1  -2  -5  463.15    9.58
  -1   2   5  482.79    9.98
  -1   2   4  243.38    5.10
   1  -2  -4  241.95    6.00
  -1   2   4  249.71    6.20
  -1   2   4  256.65    5.59
   1  -2  -3    1.47    0.57
  -1   2   3    1.87    0.44
  -1   2   3    1.48    0.51
  -1   2   2  605.29    9.76
   1  -2  -2  587.48   10.31
  -1   2   2  618.76    8.93
  -1   2   2  621.32    9.87
  -1   2   1   68.95    1.55
  -1   2   1   73.05    2.43
  -1   2   0 4429.72   54.77
   1  -2   0 4618.05   56.41
  -1   2   0 4472.02   56.25
   1  -2   0 4536.94   54.46
  -1   2   0 4498.58   54.38
   1  -2   1 3450.31   43.29
   1  -2   1 3369.92   43.37
  -1   2  -1 3387.46   43.31
   1  -2   1 3374.08   41.98
  -1   2  -1 3427.78   42.62
   1  -2   2  272.64    5.62
  -1   2  -2  266.42    5.37
  -1   2  -2  272.02    4.93
   1  -2   2  252.24    4.77
  -1   2  -2  270.96    5.55
  -1   2  -3  307.14    5.89
  -1   2  -3  291.92    5.75
   1  -2   3  297.26    5.76
   1  -2   3  295.91    6.21
  -1   2  -3  287.79    6.41
  -1   2  -4  367.20    8.08
   1  -2   4  368.58    7.36
  -1   2  -4  358.86    6.74
  -1   2  -5   15.13    0.93
  -1   2  -5   14.57    1.07
  -1   2  -5   13.69    1.53
  -1   2  -5   13.51    1.30
   1  -2   5   13.07    1.32
   1  -2   6   83.94    3.61
  -1   2  -6   88.89    3.39
  -1   2  -6   82.18    2.20
  -1   2  -6   90.35    4.19
  -1   2  -6   87.11    2.64
  -1   2  -7  544.89   10.54
  -1   2  -7  536.86    8.76
   1  -2   7  525.85   11.38
  -1   2  -7  562.42   12.60
  -1   2  -8   50.50    3.56
  -1   2  -8   48.13    1.80
   1  -2   8   47.52    3.18
  -1   2  -8   42.46    2.51
  -1   2  -9   12.55    2.16
  -1   2  -9   12.18    0.84
  -1   2  -9   10.15    1.41
   1  -2   9   10.45    1.75
   1  -2  10   98.44    5.24
  -1   2 -10  100.69    5.67
  -1   2 -10   99.76    4.18
   1  -2  11   45.34    3.71
  -1   2 -11   52.52    4.28
  -1   2 -11   54.42    3.15
   1  -2  12   17.11    2.57
  -1   2 -12   23.62    2.22
   1  -2  13  489.31   14.21
  -1   2 -13  480.11   11.19
  -1   2 -14   19.96    2.19
   1  -2  14   17.08    2.82
   1  -2  15    1.68    1.51
   1  -2  16   10.47    2.60
   1  -2  17   57.41    5.60
   1  -2  18   28.86    4.20
   1  -2  19   14.93    3.42
   1  -2  20    9.97    3.01
   1  -2  21    9.14    3.14
  -1   1  20   13.18    3.18
  -1   1  19   19.37    4.14
  -1   1  18   15.73    3.35
   1  -1 -17    0.21    1.20
  -1   1  17   -0.95    2.01
  -1   1  16   -0.20    1.91
   1  -1 -16    0.89    1.11
  -1   1  15   86.46    6.31
   1  -1 -15   89.17    5.73
  -1   1  14   27.32    3.53
   1  -1 -14   30.57    3.33
  -1   1  13    5.17    2.13
   1  -1 -13    3.10    1.16
   1  -1 -12  333.20   10.25
  -1   1  12  324.85   11.13
   1  -1 -11  284.93    9.02
  -1   1  11  290.47   10.00
  -1   1  10   13.16    2.18
   1  -1 -10   14.39    1.91
  -1   1   9  390.41   10.88
   1  -1  -9  399.58    9.94
  -1   1   8   37.08    3.05
   1  -1  -8   36.86    2.71
  -1   1   7 1413.03   18.30
   1  -1  -7 1425.79   22.35
  -1   1   6  500.92    7.47
   1  -1  -6  503.53   10.08
  -1   1   6  506.22   10.89
  -1   1   5  235.43    6.37
   1  -1  -5  236.88    5.85
  -1   1   5  232.38    4.21
  -1   1   4  105.82    3.70
   1  -1  -4  101.89    3.40
   1  -1  -3   86.18    2.91
  -1   1   3   88.24    3.03
  -1   1   2  164.45    3.71
   1  -1  -2  157.65    3.81
  -1   1   1 3349.36   41.47
  -1   1  -2 1217.55   16.97
   1  -1   2 1217.55   16.70
  -1   1  -3  190.63    4.73
   1  -1   3  191.53    4.21
   1  -1   4   13.48    1.18
  -1   1  -4   14.74    1.37
   1  -1   4   15.52    1.18
   1  -1   5  288.19    5.96
  -1   1  -5  274.92    6.92
  -1   1  -5  266.95    4.76
   1  -1   5  274.49    6.44
  -1   1  -5  269.10    5.76
  -1   1  -6   55.46    1.68
  -1   1  -6   51.94    3.02
  -1   1  -6   53.03    2.36
   1  -1   6   50.83    2.79
   1  -1   7    8.83    1.47
  -1   1  -7    9.75    1.61
  -1   1  -7    8.86    1.09
  -1   1  -7    8.58    0.59
  -1   1  -8  207.76    7.09
   1  -1   8  197.39    6.57
  -1   1  -8  192.20    5.15
   1  -1   9   96.37    4.84
  -1   1  -9  102.01    3.77
  -1   1  -9  109.63    5.39
  -1   1 -10   11.04    2.06
  -1   1 -10    8.32    1.23
   1  -1  10    6.43    1.60
  -1   1 -11   48.74    2.83
   1  -1  11   45.83    3.77
  -1   1 -11   50.35    4.11
   1  -1  12   19.34    2.64
   1  -1  13    0.32    1.64
   1  -1  14   -1.17    2.07
   1  -1  15   22.57    3.36
  -1   1 -16   -0.26    0.95
   1  -1  16   -1.87    1.89
   1  -1  17   22.52    3.61
   1  -1  18   16.45    3.33
   1  -1  19   19.97    3.83
   1  -1  20   22.34    4.05
   1  -1  21   -1.96    1.95
  -1   0  20    3.85    2.32
  -1   0  19   -0.59    1.85
  -1   0  18    2.79    2.15
  -1   0  17   29.68    4.22
   1   0 -17   29.16    3.56
  -1   0  16   18.81    3.45
   1   0 -16   20.41    2.90
   1   0 -15   22.59    2.98
  -1   0  15   22.41    3.52
  -1   0  14   63.82    5.33
   1   0 -14   70.07    4.80
   1   0 -13   -0.91    1.32
  -1   0  13   -0.79    1.72
  -1   0  12  157.34    7.56
   1   0 -12  160.47    6.75
  -1   0  11   12.40    2.24
  -1   0  10    1.53    1.26
  -1   0   9    8.20    1.71
   1   0  -8   38.56    1.52
  -1   0   8   39.90    3.09
   1   0  -7    4.15    0.49
  -1   0   7    7.27    1.53
   1   0  -6  854.57   11.86
  -1   0   6  916.24   15.93
   1   0  -5  869.85   11.89
  -1   0   5 1002.22   15.61
  -1   0   4   83.28    3.14
   1   0  -4   74.31    1.65
  -1   0   3  317.91    6.36
  -1   0   2 1511.86   20.35
   1   0   3   45.11    1.90
  -1   0  -3   46.61    2.01
   1   0   3   47.63    1.68
  -1   0  -4  280.66    6.28
   1   0   4  276.89    6.04
   1   0   4  288.47    5.37
   1   0   5  157.20    4.73
  -1   0  -5  165.79    4.98
   1   0   5  175.08    4.04
  -1   0  -5  169.20    3.96
  -1   0  -6 1100.51   16.09
   1   0   6 1126.95   16.24
   1   0   6 1104.13   18.13
  -1   0  -6 1080.26   18.35
  -1   0  -7  298.25    6.23
  -1   0  -7  294.87    8.10
   1   0   7  304.13    8.06
   1   0   7  311.82    6.42
   1   0   8  593.98   12.96
  -1   0  -8  616.79   13.41
   1   0   9   35.56    3.06
  -1   0  -9   38.45    3.21
   1   0  10  240.17    8.31
  -1   0 -10  245.45    8.48
   1   0  11    6.93    1.65
  -1   0 -11   10.15    2.01
  -1   0 -12  207.91    8.59
   1   0  12  226.16    8.75
   1   0  13   36.92    3.67
  -1   0 -13   34.90    2.79
   1   0  14   -3.02    2.14
  -1   0 -14   -0.79    1.05
  -1   0 -15   30.59    2.86
   1   0  15   27.35    3.57
  -1   0 -16    8.32    1.81
   1   0  16    3.24    1.64
   1   0  17   -2.42    2.13
   1   0  18   11.98    3.06
   1   0  19    0.49    1.91
   1   0  20   17.09    3.79
   1   0  21    1.51    1.98
  -1  -1  20    2.30    2.00
  -1  -1  19   24.46    4.16
  -1  -1  18    1.99    2.00
  -1  -1  17    1.31    2.04
   1   1 -17    3.08    1.24
   1   1 -16   55.47    4.70
  -1  -1  16   45.08    5.11
  -1  -1  15   -0.25    1.53
   1   1 -15    2.58    1.44
  -1  -1  14   53.63    4.89
  -1  -1  13  261.96   10.23
  -1  -1  12    0.56    1.60
  -1  -1  11   10.44    2.05
  -1  -1  11    9.93    0.90
   1   1 -10   92.41    3.24
  -1  -1  10   89.10    5.17
   1   1  -9   39.73    2.01
  -1  -1   9   37.50    3.29
   1   1  -8  191.77    4.70
  -1  -1   8  214.90    7.20
   1   1  -7    6.93    0.80
  -1  -1   7    8.42    1.52
  -1  -1   7    6.74    0.47
   1   1  -6  169.28    4.01
  -1  -1   6  159.13    5.59
  -1  -1   6  165.68    3.12
  -1  -1   5  517.84   10.63
   1   1  -5  543.47    8.73
  -1  -1   5  541.82    7.91
  -1  -1   4  513.94    9.80
  -1  -1   3 1060.93   15.91
  -1  -1   2 3372.71   42.99
  -1  -1  -3   53.76    1.58
  -1  -1  -3   54.72    1.38
   1   1   3   51.09    1.34
  -1  -1  -3   49.22    1.90
   1   1   4 3837.45   50.73
   1   1   4 3955.75   48.30
  -1  -1  -4 3901.48   48.38
  -1  -1  -4 3953.59   50.30
   1   1   5  149.46    3.46
  -1  -1  -5  143.55    3.30
   1   1   5  153.38    3.00
   1   1   5  140.88    4.54
  -1  -1  -5  140.64    4.35
   1   1   6  619.15   12.02
  -1  -1  -6  605.18    9.85
  -1  -1  -6  620.17    8.77
  -1  -1  -6  612.82   11.80
   1   1   6  641.58    9.95
   1   1   6  618.97    8.85
   1   1   7  391.46    7.04
   1   1   7  373.01    9.10
  -1  -1  -7  365.79    7.14
  -1  -1  -7  373.81    5.57
  -1  -1  -7  375.90    9.06
   1   1   8   27.37    2.53
  -1  -1  -8   27.77    1.80
   1   1   8   27.16    1.62
  -1  -1  -8   27.01    2.48
   1   1   9  130.82    3.86
  -1  -1  -9  132.66    5.69
   1   1   9  127.52    5.73
  -1  -1  -9  123.02    4.20
   1   1  10  430.76   11.64
  -1  -1 -10  427.58   11.43
  -1  -1 -10  416.57    9.21
   1   1  11  135.25    6.54
  -1  -1 -11  140.37    6.44
  -1  -1 -11  138.17    5.06
  -1  -1 -12    1.68    1.31
   1   1  12    3.11    1.49
  -1  -1 -12    3.13    0.95
   1   1  13   65.36    5.06
  -1  -1 -13   59.37    3.62
  -1  -1 -14   64.82    3.98
   1   1  14   57.89    4.89
   1   1  15    5.19    1.85
  -1  -1 -15    6.23    1.43
  -1  -1 -16   -0.30    0.86
   1   1  16   -1.65    1.98
   1   1  17   16.25    3.37
   1   1  18   -1.12    2.18
   1   1  19   61.75    6.15
   1   1  20   15.04    3.42
   1   1  21    6.92    3.04
  -1  -2  20   23.78    4.51
  -1  -2  19    6.81    2.93
  -1  -2  18    7.84    2.67
  -1  -2  17    0.30    2.10
   1   2 -17    1.12    1.48
  -1  -2  16    0.50    1.77
  -1  -2  15   64.29    5.79
  -1  -2  14  107.89    7.13
  -1  -2  13   12.88    2.75
   1   2 -12    5.08    1.07
  -1  -2  12    5.80    1.90
  -1  -2  11    9.87    2.14
   1   2 -11   11.86    1.43
  -1  -2  11    9.35    0.87
  -1  -2  10   14.95    2.39
   1   2 -10   17.14    1.64
  -1  -2  10   15.35    1.18
  -1  -2   9   11.67    1.94
   1   2  -9   11.91    1.36
  -1  -2   9   14.04    1.16
  -1  -2   8   80.29    4.41
  -1  -2   8   79.62    2.78
   1   2  -8   78.88    3.23
  -1  -2   8   78.96    2.25
   1   2  -7  270.55    6.41
  -1  -2   7  271.36    8.10
  -1  -2   7  277.62    5.85
  -1  -2   7  285.07    5.32
   1   2  -6   18.66    1.51
  -1  -2   6   18.44    1.13
  -1  -2   6   17.41    1.85
  -1  -2   5    4.78    0.96
  -1  -2   5    6.87    0.70
   1   2  -5    7.15    0.92
  -1  -2   4   26.60    1.38
  -1  -2   4   23.38    1.79
  -1  -2   3  155.67    3.70
  -1  -2   3  146.17    4.35
  -1  -2   2  209.29    4.68
  -1  -2   2  208.44    4.87
  -1  -2   2  220.19    5.02
  -1  -2   2  212.98    4.54
  -1  -2   1  157.79    3.81
  -1  -2   1  160.61    3.91
  -1  -2   0  263.01    5.09
  -1  -2   0  264.33    5.40
  -1  -2  -1  131.47    3.15
  -1  -2  -1  131.89    3.45
  -1  -2  -2  746.17   10.60
  -1  -2  -2  748.95   11.27
  -1  -2  -2  706.16   11.15
  -1  -2  -2  707.98    9.96
  -1  -2  -3 1582.37   21.81
  -1  -2  -3 1645.36   22.58
  -1  -2  -3 1628.38   21.86
   1   2   3 1726.28   21.83
   1   2   3 1710.88   21.93
   1   2   4  669.48   10.42
  -1  -2  -4  654.74   10.12
   1   2   4  700.49   10.57
  -1  -2  -4  618.42    9.92
   1   2   4  663.06    9.98
  -1  -2  -4  645.84   10.52
   1   2   5  741.22   10.83
   1   2   5  699.49   10.97
   1   2   5  741.77   11.92
   1   2   5  701.03   12.71
  -1  -2  -5  666.02   10.79
  -1  -2  -5  647.44   11.57
  -1  -2  -5  698.33   10.63
  -1  -2  -6  467.31    7.74
   1   2   6  474.70    8.12
  -1  -2  -6  453.30    8.33
  -1  -2  -6  457.45    9.34
   1   2   6  456.99   10.14
   1   2   6  486.48    8.19
   1   2   7 2294.65   34.25
  -1  -2  -7 2228.23   31.24
  -1  -2  -7 2355.96   30.03
   1   2   7 2335.91   30.56
  -1  -2  -7 2303.79   33.24
  -1  -2  -8  834.73   11.99
   1   2   8  827.16   16.28
  -1  -2  -8  808.50   15.52
   1   2   8  825.80   12.58
  -1  -2  -8  801.94   13.67
   1   2   8  805.80   12.66
   1   2   9  532.01    9.23
  -1  -2  -9  525.63   10.35
  -1  -2  -9  517.73   12.01
   1   2   9  497.90   12.59
  -1  -2  -9  511.42    8.09
   1   2   9  525.12    8.79
  -1  -2 -10   43.67    3.32
  -1  -2 -10   41.94    2.63
   1   2  10   40.43    1.80
   1   2  10   40.89    2.06
   1   2  10   35.62    3.23
  -1  -2 -11  379.30    9.15
  -1  -2 -11  368.96   10.68
   1   2  11  357.64   11.28
   1   2  12   51.43    4.31
  -1  -2 -12   54.36    3.33
   1   2  13  337.97   11.80
  -1  -2 -13  356.41    9.62
   1   2  14   49.62    4.70
  -1  -2 -14   49.00    3.51
  -1  -2 -15    4.17    1.19
   1   2  15    4.23    1.69
  -1  -2 -16   33.02    3.10
   1   2  16   37.74    4.39
   1   2  17    3.74    2.00
   1   2  18    1.51    1.96
   1   2  19    2.23    2.38
   1   2  20   13.61    3.22
   1   2  21    3.39    2.59
  -1  -3  19   18.81    3.90
  -1  -3  18   -3.26    2.10
  -1  -3  17   21.83    3.72
  -1  -3  16   77.18    6.40
  -1  -3  15   14.16    3.22
  -1  -3  14  181.82    8.87
   1   3 -13   33.47    2.61
  -1  -3  13   28.36    3.80
   1   3 -12  151.29    5.54
  -1  -3  12  142.99    7.51
   1   3 -11   15.46    1.70
  -1  -3  11   12.20    2.28
   1   3 -10  246.14    7.01
  -1  -3  10  230.02    8.79
  -1  -3   9  153.95    4.48
  -1  -3   9  150.60    6.55
  -1  -3   9  151.73    3.94
   1   3  -9  156.63    5.35
  -1  -3   8  210.23    5.42
  -1  -3   8  203.11    7.37
  -1  -3   8  213.56    5.04
   1   3  -8  217.53    6.27
  -1  -3   7    0.60    0.53
  -1  -3   7    0.35    0.44
  -1  -3   7    1.57    1.00
  -1  -3   6  195.15    6.37
  -1  -3   6  189.63    5.13
  -1  -3   6  192.59    4.88
   1   3  -6  191.95    5.65
  -1  -3   5  166.19    4.44
  -1  -3   5  164.77    4.69
  -1  -3   5  153.02    5.48
  -1  -3   4  379.59    8.47
  -1  -3   4  373.99    7.93
  -1  -3   4  391.62    8.75
  -1  -3   3  333.43    6.84
  -1  -3   3  322.00    7.03
  -1  -3   3  324.61    7.30
  -1  -3   2   44.44    2.17
  -1  -3   2   46.65    2.32
  -1  -3   2   50.12    2.35
  -1  -3   1 1330.18   19.69
  -1  -3   1 1331.42   19.11
  -1  -3   0  165.57    4.61
  -1  -3   0  173.33    4.29
  -1  -3  -1 3214.98   41.24
  -1  -3  -1 3179.67   42.24
  -1  -3  -2  715.98   11.40
  -1  -3  -2  701.37   11.42
  -1  -3  -2  702.45    9.77
  -1  -3  -2  737.46   12.19
  -1  -3  -3  764.87   10.96
   1   3   3  785.70   10.85
   1   3   4    8.57    0.83
  -1  -3  -4    6.35    0.86
   1   3   4    7.34    0.87
  -1  -3  -4    7.08    0.76
  -1  -3  -5  525.10    9.35
   1   3   5  576.16    9.62
  -1  -3  -5  549.26    9.68
   1   3   5  540.98   10.03
  -1  -3  -5  519.95    9.58
   1   3   5  583.62    9.78
  -1  -3  -6 1203.15   18.81
   1   3   6 1240.50   20.72
  -1  -3  -6 1219.22   18.59
  -1  -3  -6 1240.63   18.32
   1   3   6 1240.82   18.81
   1   3   7   57.22    3.53
  -1  -3  -7   49.14    2.49
  -1  -3  -7   54.86    2.37
  -1  -3  -7   52.83    2.83
  -1  -3  -8  345.62    8.68
  -1  -3  -8  354.07    7.05
  -1  -3  -8  340.24    7.83
  -1  -3  -9   78.96    2.80
  -1  -3  -9   70.87    3.36
  -1  -3  -9   74.87    3.89
   1   3   9   66.23    4.23
  -1  -3 -10  217.54    4.92
  -1  -3 -10  208.15    6.30
  -1  -3 -10  206.56    7.11
   1   3  10  202.63    7.81
  -1  -3 -11    0.31    0.61
   1   3  11   -1.58    1.61
  -1  -3 -11    0.24    0.94
   1   3  12  282.52   10.40
  -1  -3 -12  301.65    8.41
  -1  -3 -13   33.68    2.78
   1   3  13   25.94    3.41
   1   3  14    4.89    2.25
  -1  -3 -14    6.43    1.60
  -1  -3 -15  249.62    8.44
   1   3  15  243.04   10.70
  -1  -3 -16   14.78    2.15
   1   3  16   18.02    3.35
   1   3  17   -1.18    1.77
   1   3  18   15.91    3.41
   1   3  19    6.31    2.58
   1   3  20   14.99    3.57
   1   3  21   31.78    4.97
  -1  -4  19    5.98    2.61
  -1  -4  19    1.96    2.20
  -1  -4  18    4.28    2.29
  -1  -4  17   -1.50    1.59
  -1  -4  16   40.08    4.81
  -1  -4  15   22.77    3.74
  -1  -4  14    1.60    2.17
   1   4 -13  127.24    5.62
  -1  -4  13  119.63    7.20
  -1  -4  12   48.30    4.45
   1   4 -12   48.68    3.38
   1   4 -11   81.82    4.33
  -1  -4  11   87.84    5.67
  -1  -4  10   68.81    4.68
   1   4 -10   62.11    3.74
  -1  -4   9   36.71    2.21
  -1  -4   9   39.42    3.53
   1   4  -9   35.95    2.74
   1   4  -8   55.19    3.33
  -1  -4   8   51.32    2.68
  -1  -4   8   55.11    3.82
  -1  -4   7  355.30    7.92
  -1  -4   7  338.32    8.00
   1   4  -7  344.09    8.82
  -1  -4   7  338.10    9.60
  -1  -4   6    3.28    1.08
   1   4  -6    5.12    1.09
  -1  -4   6    4.56    0.96
  -1  -4   6    3.57    0.74
  -1  -4   5   76.29    3.75
  -1  -4   5   79.52    3.51
  -1  -4   5   83.64    3.43
  -1  -4   5   77.77    3.95
  -1  -4   4  636.13   12.55
  -1  -4   4  634.41   12.15
  -1  -4   3   40.09    2.43
  -1  -4   3   35.82    2.37
  -1  -4   3   36.28    2.26
  -1  -4   2   32.46    2.13
  -1  -4   2   31.24    2.16
  -1  -4   2   29.71    2.01
  -1  -4   1   41.55    2.25
  -1  -4   1   38.99    2.43
  -1  -4   0   41.23    2.18
  -1  -4   0   39.17    2.46
  -1  -4  -1  856.80   13.77
  -1  -4  -2  104.33    3.63
  -1  -4  -2  111.69    3.82
  -1  -4  -3   50.20    1.50
  -1  -4  -3   50.42    2.48
  -1  -4  -3   50.01    2.50
  -1  -4  -4  697.46   10.20
  -1  -4  -4  692.90   12.10
   1   4   4  682.17   10.03
  -1  -4  -5   10.59    1.30
  -1  -4  -5   10.62    1.23
   1   4   5   12.98    1.01
  -1  -4  -5   12.19    1.01
  -1  -4  -6  298.69    7.04
  -1  -4  -6  287.44    6.32
  -1  -4  -6  275.68    6.89
  -1  -4  -7  265.74    6.54
  -1  -4  -7  255.54    6.42
  -1  -4  -7  251.76    6.67
  -1  -4  -8    8.30    1.27
  -1  -4  -8    6.85    1.11
  -1  -4  -8    6.49    0.99
   1   4   8    6.16    1.45
  -1  -4  -9  171.88    5.78
   1   4   9  189.45    7.38
  -1  -4  -9  184.58    5.27
  -1  -4  -9  182.30    5.98
  -1  -4 -10  153.73    5.58
  -1  -4 -10  153.80    5.85
  -1  -4 -10  161.17    4.77
   1   4  10  157.92    6.95
  -1  -4 -11   10.96    1.19
   1   4  11   10.27    2.05
  -1  -4 -11   10.47    1.54
  -1  -4 -12    7.73    1.45
   1   4  12    3.78    1.42
  -1  -4 -13    8.14    1.53
   1   4  13    2.68    1.44
   1   4  14    3.48    1.72
  -1  -4 -14    5.98    1.39
   1   4  15    8.20    2.57
  -1  -4 -15    6.60    1.56
   1   4  16   15.41    3.19
  -1  -4 -16   19.78    2.46
   1   4  17   47.72    5.24
   1   4  18    1.96    1.59
   1   4  19   15.40    3.46
   1   4  20   -0.37    1.88
   1   4  21    7.36    2.93
  -1  -5  19    2.46    2.28
  -1  -5  18    0.07    2.28
  -1  -5  18    9.76    3.09
  -1  -5  17    8.03    2.76
  -1  -5  17   -2.61    2.14
  -1  -5  16    2.54    1.87
  -1  -5  16    0.73    2.18
  -1  -5  15   86.69    6.53
  -1  -5  15   84.95    6.62
  -1  -5  14   27.23    3.92
  -1  -5  14   27.80    3.76
  -1  -5  13  111.18    6.92
   1   5 -13  111.20    5.66
  -1  -5  13  121.89    7.19
   1   5 -12   26.36    2.80
  -1  -5  12   21.69    3.12
  -1  -5  12   18.52    2.83
  -1  -5  11   53.07    4.41
   1   5 -11   55.62    3.92
  -1  -5  11   50.69    4.61
  -1  -5  10   45.22    4.09
  -1  -5  10   51.21    4.18
  -1  -5  10   50.49    2.87
   1   5 -10   40.93    3.35
  -1  -5   9  388.36    9.18
  -1  -5   9  412.02   11.99
   1   5  -9  404.64   10.72
  -1  -5   9  400.03   11.52
  -1  -5   8   38.91    3.27
  -1  -5   8   32.95    3.17
  -1  -5   8   33.44    2.44
   1   5  -8   34.37    2.92
  -1  -5   7  135.36    4.96
   1   5  -7  132.85    5.54
  -1  -5   7  141.66    6.07
  -1  -5   7  124.32    5.59
  -1  -5   6  183.14    6.68
   1   5  -6  196.06    6.70
  -1  -5   6  193.38    6.11
  -1  -5   5   13.80    1.60
  -1  -5   5   14.04    1.80
  -1  -5   4  451.01   10.35
  -1  -5   4  446.05   10.02
  -1  -5   3  232.13    6.66
  -1  -5   3  233.61    6.76
  -1  -5   2  336.69    8.11
  -1  -5   2  370.90    8.75
  -1  -5   1  121.39    4.34
  -1  -5   0  194.55    5.50
  -1  -5  -1  278.81    6.75
  -1  -5  -2    7.67    1.16
  -1  -5  -3  171.73    5.11
  -1  -5  -3  189.13    5.56
  -1  -5  -4    7.73    1.26
  -1  -5  -4    7.63    0.61
   1   5   5  129.00    3.01
  -1  -5  -5  126.69    4.62
  -1  -5  -5  130.64    4.81
  -1  -5  -5  132.23    3.16
  -1  -5  -6  375.83    9.02
   1   5   6  400.80    7.21
  -1  -5  -6  394.55    9.15
  -1  -5  -6  382.52    7.25
  -1  -5  -7  271.77    6.32
  -1  -5  -7  273.65    7.34
   1   5   7  285.88    6.36
  -1  -5  -7  271.02    7.45
  -1  -5  -8    1.10    0.75
  -1  -5  -8    0.37    0.71
   1   5   8   -0.09    1.13
  -1  -5  -8    0.58    0.56
  -1  -5  -9  226.15    7.03
   1   5   9  215.33    8.28
  -1  -5  -9  228.51    6.58
  -1  -5  -9  227.63    6.49
   1   5  10    6.42    1.80
  -1  -5 -10    5.85    1.20
   1   5  11   60.90    4.66
  -1  -5 -11   71.98    3.42
  -1  -5 -11   66.04    3.90
  -1  -5 -12  109.36    4.23
   1   5  12  101.91    6.21
  -1  -5 -12  108.78    5.15
   1   5  13    0.95    1.41
  -1  -5 -13   -0.16    1.00
  -1  -5 -14   58.17    4.00
   1   5  14   60.78    5.20
  -1  -5 -15  132.06    6.20
   1   5  15  118.25    7.62
   1   5  16    6.97    2.56
   1   5  17   37.92    4.75
   1   5  18    2.59    2.13
   1   5  19   15.97    3.51
   1   5  20   15.58    3.50
   1   5  21    2.09    2.55
  -1  -6  18    1.84    2.01
  -1  -6  18   -0.05    2.04
  -1  -6  17   15.30    3.25
  -1  -6  17   13.82    3.45
  -1  -6  16   21.72    3.98
  -1  -6  16   15.62    3.52
  -1  -6  15    3.17    2.32
  -1  -6  15   -3.29    2.12
  -1  -6  14  136.95    8.46
  -1  -6  14  138.83    8.05
  -1  -6  13    2.65    2.03
   1   6 -13    2.64    1.43
  -1  -6  13    2.86    1.99
  -1  -6  12   37.33    4.14
   1   6 -12   37.58    3.56
  -1  -6  12   37.27    3.98
   1   6 -11   39.95    3.53
  -1  -6  11   42.19    4.23
  -1  -6  11   32.05    3.45
  -1  -6  10   -0.93    1.40
  -1  -6  10    0.11    0.75
   1   6 -10    0.37    1.25
   1   6  -9    0.68    1.07
  -1  -6   9    1.18    1.38
  -1  -6   9    1.43    0.80
  -1  -6   8    7.76    1.43
   1   6  -8    7.98    1.69
  -1  -6   8   12.22    2.09
  -1  -6   7   28.85    2.83
  -1  -6   7   26.42    2.41
   1   6  -7   29.39    2.91
   1   6  -6   16.80    2.17
  -1  -6   6   16.60    1.99
  -1  -6   6   15.96    2.15
  -1  -6   5   93.25    4.49
  -1  -6   5   84.59    4.44
  -1  -6   4    8.06    1.36
  -1  -6   4    6.01    1.40
  -1  -6   3   32.43    2.47
  -1  -6   3   27.68    2.43
  -1  -6   2  202.58    6.42
  -1  -6   2  208.98    6.88
  -1  -6   1  246.75    7.57
  -1  -6   1  248.47    7.16
  -1  -6   0    2.01    0.76
  -1  -6   0    2.89    0.70
  -1  -6  -1   67.86    3.30
  -1  -6  -1   65.24    2.35
  -1  -6  -2   77.61    3.54
  -1  -6  -2   73.23    2.13
  -1  -6  -3 1328.54   21.35
  -1  -6  -3 1351.52   22.25
  -1  -6  -4  920.01   16.91
  -1  -6  -4  943.36   16.64
  -1  -6  -5    3.70    1.03
  -1  -6  -5    2.04    0.34
  -1  -6  -5    2.85    1.22
  -1  -6  -6 1157.98   19.98
  -1  -6  -6 1111.92   15.73
  -1  -6  -6 1142.79   19.76
  -1  -6  -7    2.80    1.11
   1   6   7    1.17    0.48
  -1  -6  -8    0.06    0.80
  -1  -6  -8    0.59    0.78
   1   6   9  269.61    9.70
  -1  -6  -9  291.06    8.56
  -1  -6  -9  296.24    8.28
  -1  -6 -10  237.42    7.81
   1   6  10  252.97    9.47
  -1  -6 -10  247.00    7.51
  -1  -6 -11   10.43    1.53
  -1  -6 -11    5.61    1.33
   1   6  11    6.64    2.06
  -1  -6 -12  299.53    8.26
  -1  -6 -12  291.84    9.12
   1   6  12  281.48   10.99
   1   6  13   74.04    5.69
  -1  -6 -13   75.61    4.64
   1   6  14  161.98    8.63
  -1  -6 -14  166.76    7.13
  -1  -6 -15   45.99    3.78
   1   6  15   45.55    4.93
   1   6  16    2.37    1.96
   1   6  17    1.48    1.74
   1   6  18   10.97    2.93
   1   6  19    5.46    2.46
   1   6  20    2.88    2.71
   1   6  21   19.51    4.08
  -1  -7  17   -1.95    2.22
  -1  -7  16   68.20    6.24
  -1  -7  15   14.17    3.30
  -1  -7  14   13.92    3.23
  -1  -7  13   60.57    5.46
   1   7 -13   66.22    4.97
   1   7 -12   17.89    2.73
  -1  -7  12   18.62    3.12
   1   7 -11   -0.47    1.47
  -1  -7  11   -2.36    2.09
  -1  -7  10  105.94    5.13
  -1  -7  10  112.14    6.49
   1   7 -10  100.61    5.90
  -1  -7   9   41.76    3.98
  -1  -7   9   44.01    3.35
   1   7  -9   42.12    3.73
  -1  -7   8  105.10    5.98
  -1  -7   8  102.24    5.19
   1   7  -8   98.11    5.61
   1   7  -7    1.73    1.37
  -1  -7   7    1.80    0.91
  -1  -7   7    1.77    1.18
  -1  -7   6    4.28    1.46
  -1  -7   6    5.03    1.13
   1   7  -6    3.92    1.32
  -1  -7   5   17.62    2.25
  -1  -7   5   15.97    2.21
  -1  -7   4  329.53    9.29
  -1  -7   4  346.54    9.99
  -1  -7   3   18.53    2.26
  -1  -7   3   15.76    1.97
  -1  -7   2    3.18    1.11
  -1  -7   2    0.90    1.05
  -1  -7   1    0.67    0.86
  -1  -7   1   -0.20    1.03
  -1  -7   0  120.73    3.92
  -1  -7   0  110.60    4.70
  -1  -7  -1    2.36    0.93
  -1  -7  -1    1.56    0.45
  -1  -7  -2  127.32    3.05
  -1  -7  -2  130.56    5.00
  -1  -7  -3    7.37    1.43
  -1  -7  -3    5.02    1.26
  -1  -7  -4  203.75    6.67
  -1  -7  -4  192.72    6.81
  -1  -7  -5 1116.59   20.65
  -1  -7  -5 1098.01   20.09
  -1  -7  -6   76.69    4.40
  -1  -7  -6   68.33    4.04
  -1  -7  -7 1157.73   21.20
  -1  -7  -7 1194.38   21.66
  -1  -7  -8   45.51    3.42
   1   7   8   48.04    2.04
  -1  -7  -8   52.16    3.58
   1   7   9  221.63    9.03
  -1  -7  -9  235.00    7.89
  -1  -7  -9  237.77    8.06
  -1  -7 -10  357.41   10.39
   1   7  10  345.44   11.59
  -1  -7 -10  369.74   10.13
  -1  -7 -11    0.36    0.99
   1   7  11    0.03    1.54
  -1  -7 -11   -0.90    1.02
  -1  -7 -12   28.90    2.69
   1   7  12   26.53    3.61
  -1  -7 -12   29.16    3.03
  -1  -7 -13    5.99    1.30
  -1  -7 -13    6.39    1.63
   1   7  13    5.60    2.14
   1   7  14   61.54    5.64
  -1  -7 -14   74.11    4.84
   1   7  15   21.18    3.48
  -1  -7 -15   22.03    2.75
   1   7  16   66.63    6.05
   1   7  17   14.60    3.25
   1   7  18    3.50    2.13
   1   7  19    0.24    1.87
   1   7  20    3.08    2.47
  -1  -8  16    4.87    2.47
  -1  -8  15   14.47    3.20
  -1  -8  14   46.81    5.08
  -1  -8  13   25.61    3.81
   1   8 -13   23.16    3.25
  -1  -8  12   -0.71    1.84
   1   8 -12    3.33    1.67
   1   8 -11  189.00    8.80
  -1  -8  11  214.56    9.65
  -1  -8  10   51.92    3.83
   1   8 -10   44.37    4.12
  -1  -8  10   48.25    4.55
   1   8  -9  105.37    6.20
  -1  -8   9  114.68    5.83
  -1  -8   9  112.94    6.53
  -1  -8   8  181.85    8.04
   1   8  -8  178.10    8.01
  -1  -8   8  180.80    7.41
  -1  -8   7    6.02    1.53
  -1  -8   7    6.89    1.88
   1   8  -7    5.10    1.73
  -1  -8   6   36.09    3.37
  -1  -8   6   39.66    3.44
   1   8  -6   35.79    3.62
   1   8  -5   -0.75    1.35
  -1  -8   5    1.29    1.12
  -1  -8   5    0.46    0.97
  -1  -8   4  260.84    8.98
  -1  -8   4  241.03    8.36
  -1  -8   3  162.90    7.03
  -1  -8   3  150.47    6.36
  -1  -8   2   10.33    1.77
  -1  -8   2   13.50    2.08
  -1  -8   1  221.11    7.51
  -1  -8   1  237.22    8.55
  -1  -8   0   47.95    3.76
  -1  -8   0   43.22    3.17
  -1  -8  -1  233.00    5.40
  -1  -8  -1  256.50    8.84
  -1  -8  -1  249.40    7.63
  -1  -8  -2    6.35    1.28
  -1  -8  -2    5.72    0.64
  -1  -8  -3   -0.15    0.85
  -1  -8  -4  270.14    9.14
  -1  -8  -4  271.17    8.83
  -1  -8  -4  279.35    8.49
  -1  -8  -5  710.17   15.77
  -1  -8  -5  720.33   16.28
  -1  -8  -6   14.60    2.15
  -1  -8  -6   14.70    2.31
  -1  -8  -7   85.16    4.95
  -1  -8  -7   80.47    4.70
  -1  -8  -8    5.55    1.47
  -1  -8  -8    5.06    1.38
  -1  -8  -9    8.17    1.54
  -1  -8  -9    9.01    1.76
   1   8  10   50.12    4.70
  -1  -8 -10   54.89    4.04
  -1  -8 -10   52.63    3.88
  -1  -8 -11    5.49    1.53
  -1  -8 -11    3.87    1.35
   1   8  11    5.57    1.95
  -1  -8 -12   44.10    3.56
  -1  -8 -12   41.11    3.74
   1   8  12   37.47    4.30
  -1  -8 -13   34.80    3.50
   1   8  13   43.57    4.82
  -1  -8 -13   42.61    3.47
   1   8  14   11.51    2.85
  -1  -8 -14    8.41    1.96
  -1  -8 -15    6.57    1.92
   1   8  15    8.14    2.53
   1   8  16    7.40    2.64
   1   8  17   33.64    4.66
   1   8  18    0.32    1.98
   1   8  19   -0.88    2.17
   1   8  20   15.74    3.51
  -1  -9  16    9.16    2.72
  -1  -9  15    1.56    2.10
  -1  -9  14   19.46    3.64
   1   9 -13   18.40    3.10
  -1  -9  13   15.10    3.22
   1   9 -12   -1.03    1.65
  -1  -9  12    4.06    2.34
   1   9 -11   70.74    5.56
  -1  -9  11   77.92    6.03
   1   9 -10   43.16    4.38
  -1  -9  10   53.40    4.19
  -1  -9  10   48.75    4.68
   1   9  -9   35.15    3.89
  -1  -9   9   42.80    4.20
  -1  -9   9   36.27    3.56
   1   9  -8   25.64    3.25
  -1  -9   8   30.05    3.33
  -1  -9   8   33.19    3.67
  -1  -9   7   11.19    2.29
  -1  -9   7   12.20    2.11
   1   9  -7   11.96    2.37
  -1  -9   6   20.30    2.68
  -1  -9   6   21.00    2.78
   1   9  -6   18.89    2.93
   1   9  -5   -0.44    1.65
  -1  -9   5    0.30    1.25
  -1  -9   5   -0.64    1.51
  -1  -9   4   25.31    2.93
  -1  -9   4   18.79    2.55
  -1  -9   3    4.71    1.35
  -1  -9   3    5.97    1.75
  -1  -9   2   -1.00    1.59
  -1  -9   2    4.56    1.55
  -1  -9   1    2.16    1.19
  -1  -9   1    1.62    1.14
  -1  -9   0   53.90    4.16
  -1  -9   0   50.60    3.59
  -1  -9  -1    1.26    1.20
  -1  -9  -1    1.51    0.58
  -1  -9  -1    1.13    1.00
  -1  -9  -2   37.75    1.54
  -1  -9  -2   45.70    3.29
  -1  -9  -3   94.75    4.94
  -1  -9  -3   97.53    5.68
  -1  -9  -4  124.34    5.78
  -1  -9  -4  132.92    6.68
  -1  -9  -5  143.18    6.79
  -1  -9  -5  140.47    6.88
  -1  -9  -6  110.02    5.89
  -1  -9  -6  108.21    5.97
  -1  -9  -7    4.43    1.60
  -1  -9  -7    6.56    1.83
  -1  -9  -8   79.81    5.19
  -1  -9  -8   79.55    5.04
  -1  -9  -9  143.29    6.92
  -1  -9  -9  142.06    6.84
  -1  -9 -10  164.79    7.48
   1   9  10  151.55    8.29
  -1  -9 -10  168.53    7.55
   1   9  11   10.01    2.34
  -1  -9 -11   12.39    2.24
  -1  -9 -11    9.87    2.11
  -1  -9 -12   94.28    5.78
  -1  -9 -12  104.93    5.89
   1   9  12   88.90    6.65
  -1  -9 -13   49.61    4.25
  -1  -9 -13   50.71    4.12
   1   9  13   46.93    5.04
  -1  -9 -14   46.96    4.23
   1   9  14   39.32    4.75
   1   9  15   40.29    4.89
  -1  -9 -15   39.54    3.94
   1   9  16    0.35    1.80
   1   9  17   -3.88    2.77
   1   9  18   54.01    6.15
   1   9  19    2.90    2.33
  -1 -10  15   27.62    4.56
  -1 -10  14   22.69    3.90
  -1 -10  13    0.62    1.83
   1  10 -13    3.94    1.85
   1  10 -12    0.08    1.76
  -1 -10  12   -1.40    1.86
   1  10 -11   -1.00    1.57
  -1 -10  11    2.25    2.16
   1  10 -10  126.96    7.83
  -1 -10  10  143.65    8.15
   1  10  -9    1.75    1.85
  -1 -10   9    2.46    1.44
  -1 -10   9    6.17    2.18
  -1 -10   8   -0.04    1.78
  -1 -10   8   -0.82    1.68
   1  10  -8   -3.08    2.14
  -1 -10   7   10.34    2.32
  -1 -10   7   11.82    2.28
   1  10  -7    7.46    2.10
   1  10  -6   34.65    3.82
  -1 -10   6   43.34    4.28
  -1 -10   6   40.28    3.96
  -1 -10   5    1.25    1.40
  -1 -10   5    0.51    1.44
   1  10  -5   -1.99    2.04
  -1 -10   4  105.13    6.13
   1  10  -4   96.93    6.26
  -1 -10   4  102.62    6.28
  -1 -10   3   22.28    2.96
  -1 -10   3   21.52    2.92
  -1 -10   2   42.26    4.01
  -1 -10   2   48.43    3.98
  -1 -10   1    9.47    2.17
  -1 -10   1    9.88    1.93
  -1 -10   0   -1.33    1.37
  -1 -10   0   -0.48    1.56
  -1 -10  -1   20.92    2.89
  -1 -10  -1   30.55    3.04
  -1 -10  -2    0.46    1.10
  -1 -10  -2    0.32    1.48
  -1 -10  -3  132.94    6.10
  -1 -10  -3  131.24    7.03
  -1 -10  -4  253.43    8.82
  -1 -10  -4  236.82    9.59
  -1 -10  -5  250.60    9.85
  -1 -10  -6   20.54    2.86
  -1 -10  -6   23.86    3.10
  -1 -10  -7   84.15    5.66
  -1 -10  -7   80.58    5.42
  -1 -10  -8  135.74    7.11
  -1 -10  -8  145.37    7.16
  -1 -10  -9   14.80    2.58
  -1 -10  -9   19.14    2.71
   1  10  10   25.38    3.66
  -1 -10 -10   27.45    3.25
  -1 -10 -10   26.09    3.26
  -1 -10 -11    0.71    1.20
   1  10  11    1.61    1.67
  -1 -10 -11   -0.88    1.21
   1  10  12   -0.77    1.86
  -1 -10 -12    0.66    1.15
  -1 -10 -12    0.97    1.13
  -1 -10 -13   58.19    4.79
  -1 -10 -13   61.48    4.71
   1  10  13   53.45    5.59
  -1 -10 -14   28.54    3.48
   1  10  14   25.57    4.16
   1  10  15   10.28    2.84
  -1 -10 -15   11.17    2.31
   1  10  16   47.18    5.51
   1  10  17    4.26    2.25
   1  10  18   10.10    3.21
   1  10  19   11.54    3.19
  -1 -11  14    6.23    2.91
   1  11 -13   25.53    3.89
  -1 -11  13   26.98    4.22
   1  11 -12   -0.36    2.10
  -1 -11  12    5.43    2.61
  -1 -11  11   11.53    2.85
   1  11 -11   13.66    3.00
  -1 -11  10    2.56    2.17
   1  11 -10    6.05    2.16
  -1 -11   9   17.11    2.96
  -1 -11   9   19.61    3.49
   1  11  -9   14.59    3.02
  -1 -11   8    8.63    2.11
   1  11  -8    7.33    2.40
  -1 -11   8    5.58    2.29
  -1 -11   7   -1.15    1.59
  -1 -11   7   -1.75    1.86
   1  11  -7   -2.72    2.26
  -1 -11   6    3.21    1.50
  -1 -11   6    3.40    2.01
   1  11  -6    2.40    1.83
  -1 -11   5   12.68    2.57
   1  11  -5    8.57    2.40
  -1 -11   5   11.97    2.48
  -1 -11   4    8.21    2.35
   1  11  -4    4.56    2.11
  -1 -11   4    2.74    1.74
  -1 -11   3   83.98    5.98
   1  11  -3   68.50    5.53
  -1 -11   3   86.86    5.67
  -1 -11   2    3.74    1.75
  -1 -11   2    2.66    1.41
  -1 -11   1   62.43    4.58
  -1 -11   1   62.53    5.25
  -1 -11   0  141.18    7.78
  -1 -11   0  147.05    6.98
  -1 -11  -1   -1.35    1.77
  -1 -11  -1   -0.02    1.18
  -1 -11  -2   22.81    2.78
  -1 -11  -2   22.54    3.18
  -1 -11  -3   66.71    5.23
  -1 -11  -3   72.10    4.76
  -1 -11  -4   -0.75    1.50
  -1 -11  -4    1.09    1.28
  -1 -11  -5  231.20    9.93
  -1 -11  -6  207.77    9.43
  -1 -11  -7   45.33    4.49
  -1 -11  -7   50.25    4.67
  -1 -11  -8   71.98    5.55
  -1 -11  -8   68.79    5.34
  -1 -11  -9   27.84    3.61
  -1 -11  -9   27.70    3.43
  -1 -11 -10   36.07    3.82
  -1 -11 -10   41.58    4.17
  -1 -11 -11   17.52    2.92
   1  11  11   14.48    3.12
  -1 -11 -11   13.68    2.58
   1  11  12   15.92    3.39
  -1 -11 -12   17.16    2.89
  -1 -11 -12   17.45    2.87
   1  11  13   15.85    3.34
  -1 -11 -13   15.80    2.73
  -1 -11 -13   15.15    2.72
  -1 -11 -14   17.00    2.87
   1  11  14   17.65    3.73
   1  11  15   -4.12    2.44
   1  11  16    0.49    2.30
   1  11  17   26.56    4.56
   1  11  18   -1.30    2.05
  -1 -12  13    3.64    2.62
   1  12 -13    5.89    2.35
  -1 -12  12   12.34    3.31
   1  12 -12    6.77    2.58
  -1 -12  11  142.44    8.98
   1  12 -11  119.04    8.40
  -1 -12  10    4.62    2.60
   1  12 -10   -0.46    1.74
   1  12  -9   52.16    5.66
  -1 -12   9   56.92    5.73
   1  12  -8   10.19    2.77
  -1 -12   8   19.58    3.26
  -1 -12   8   18.51    3.17
  -1 -12   7    1.30    1.70
   1  12  -7   -0.10    1.94
  -1 -12   7    2.64    2.15
  -1 -12   6    2.84    1.65
  -1 -12   6    0.45    1.43
   1  12  -6   -1.19    2.14
   1  12  -5   29.01    4.06
  -1 -12   5   37.13    4.38
  -1 -12   5   34.49    3.99
  -1 -12   4    5.37    1.76
  -1 -12   4    1.99    1.74
   1  12  -4    2.48    1.78
  -1 -12   3   99.30    6.28
  -1 -12   3   95.14    6.76
   1  12  -3   82.84    6.50
  -1 -12   2   35.86    4.22
  -1 -12   2   33.18    3.91
   1  12  -2   28.62    3.98
  -1 -12   1   11.28    2.38
  -1 -12   1   13.72    2.74
  -1 -12   0  198.76    9.77
  -1 -12   0  183.16    8.15
  -1 -12  -1   52.62    4.39
  -1 -12  -1   51.52    5.05
  -1 -12  -2  142.75    7.13
  -1 -12  -2  146.62    8.31
  -1 -12  -3   43.96    4.00
  -1 -12  -3   44.26    4.67
  -1 -12  -4    7.04    2.27
  -1 -12  -4    8.00    1.95
  -1 -12  -5    0.07    1.63
  -1 -12  -6   50.37    4.88
  -1 -12  -7   23.03    3.47
  -1 -12  -8   -0.44    1.50
  -1 -12  -9   27.16    3.67
  -1 -12  -9   32.53    3.92
  -1 -12 -10   16.37    3.05
  -1 -12 -10   12.09    2.56
   1  12  11   19.69    3.71
  -1 -12 -11   22.06    3.44
  -1 -12 -11   21.67    3.31
   1  12  12   -0.01    1.62
  -1 -12 -12    2.05    1.78
  -1 -12 -12   -0.49    1.44
   1  12  13    0.34    1.75
  -1 -12 -13    3.27    1.78
  -1 -12 -14    0.58    1.35
   1  12  14   -2.10    2.06
   1  12  15   -1.03    2.38
   1  12  16    7.76    2.84
   1  12  17    1.82    2.52
   1  13 -12    3.73    2.23
   1  13 -11   -2.41    1.79
  -1 -13  11    4.81    2.81
  -1 -13  10   47.99    5.95
   1  13 -10   41.15    5.19
   1  13  -9    2.54    1.83
  -1 -13   9    7.62    2.27
   1  13  -8   27.98    4.39
  -1 -13   8   28.66    4.41
   1  13  -7    2.79    2.22
  -1 -13   7    3.68    2.17
  -1 -13   7    1.95    2.01
  -1 -13   6    2.97    2.07
  -1 -13   6   -0.19    1.51
  -1 -13   5   -0.06    2.05
  -1 -13   5    0.56    1.66
   1  13  -5   -2.07    2.39
  -1 -13   4   -1.72    1.52
   1  13  -4   -1.71    2.08
  -1 -13   4    0.50    1.72
   1  13  -3   24.02    3.95
  -1 -13   3   25.04    3.57
  -1 -13   3   26.77    4.01
   1  13  -2   20.74    3.46
  -1 -13   2   18.80    3.07
  -1 -13   2   16.42    3.25
  -1 -13   1   13.27    2.61
   1  13  -1   12.34    2.83
  -1 -13   1   15.41    2.99
  -1 -13   0   -2.47    1.99
  -1 -13   0    2.37    1.51
  -1 -13  -1   -0.08    1.68
  -1 -13  -1   -0.20    1.30
  -1 -13  -2   20.49    3.39
  -1 -13  -2   17.87    2.79
  -1 -13  -3   -0.41    1.34
  -1 -13  -3   -1.01    2.00
  -1 -13  -4   64.92    5.83
  -1 -13  -4   71.11    5.26
  -1 -13  -5    8.93    2.64
  -1 -13  -6    5.93    2.37
  -1 -13  -7   30.13    4.03
  -1 -13  -8   90.56    6.86
  -1 -13  -9    3.19    1.93
  -1 -13 -10   22.08    3.44
  -1 -13 -11    3.56    1.96
   1  13  11    3.10    2.12
  -1 -13 -11    4.40    2.09
  -1 -13 -12   18.45    3.48
  -1 -13 -12   16.49    3.17
   1  13  12   18.65    3.66
   1  13  13   54.38    6.24
  -1 -13 -13   57.12    5.48
  -1 -13 -14    3.82    2.17
   1  13  14    1.25    2.09
   1  13  15   -0.91    2.04
   1  13  16    6.22    2.79
  -1 -14  10   15.28    3.87
   1  14 -10    5.28    2.54
  -1 -14   9    1.17    2.05
   1  14  -9    1.03    2.24
  -1 -14   8    0.10    2.20
   1  14  -8   -0.30    2.14
  -1 -14   7    1.54    2.06
   1  14  -7    1.63    1.93
  -1 -14   6    9.11    2.64
   1  14  -6    6.64    2.26
  -1 -14   6    8.61    2.54
   1  14  -5    5.45    2.42
  -1 -14   5    3.37    1.86
  -1 -14   5    5.01    2.14
   1  14  -4    9.87    2.80
  -1 -14   4   15.79    3.36
  -1 -14   4   15.04    3.18
  -1 -14   3   -0.73    1.73
   1  14  -3    0.47    2.52
  -1 -14   3   -0.58    1.86
  -1 -14   2   12.85    3.37
   1  14  -2   10.00    2.97
  -1 -14   2    8.68    2.69
   1  14  -1    1.86    2.25
  -1 -14   1    4.53    2.07
  -1 -14   1    1.86    1.77
   1  14   0    1.97    1.85
  -1 -14   0    8.67    2.23
  -1 -14   0    5.74    2.29
   1  14   1   -0.25    1.86
  -1 -14  -1   -0.54    1.48
  -1 -14  -1    1.37    1.79
  -1 -14  -2   -2.75    1.79
  -1 -14  -2   -1.99    2.32
  -1 -14  -3   14.76    2.70
  -1 -14  -3   17.86    3.51
  -1 -14  -4    8.03    2.70
  -1 -14  -5   37.65    4.80
  -1 -14  -6    4.13    2.22
  -1 -14  -7    5.76    2.42
  -1 -14  -8   26.87    4.03
  -1 -14  -9   23.73    3.65
  -1 -14 -10    2.26    1.76
  -1 -14 -11   44.44    5.16
   1  14  11   45.00    5.44
   1  14  12   23.87    4.57
   1  14  13   20.03    4.34
   1  14  14   11.71    3.39
   1  14  15    1.98    2.26
  -1 -15   8    3.67    2.83
   1  15  -7    9.30    3.06
  -1 -15   7   11.12    3.10
   1  15  -6   -0.97    2.56
  -1 -15   6    1.48    2.13
   1  15  -5    2.76    2.63
  -1 -15   5    3.69    2.20
  -1 -15   5    8.40    2.71
  -1 -15   4    2.09    1.72
   1  15  -4    2.44    2.44
  -1 -15   3   12.24    3.02
   1  15  -3    6.65    2.43
  -1 -15   3    6.43    2.74
  -1 -15   2   37.28    5.37
   1  15  -2   41.57    5.28
  -1 -15   2   41.62    4.71
   1  15  -1   -0.37    2.12
  -1 -15   1   -0.43    1.77
  -1 -15   1    2.04    1.77
  -1 -15   0   38.89    5.22
   1  15   0   36.43    4.84
  -1 -15   0   46.43    4.73
  -1 -15  -1    7.42    2.40
   1  15   1    4.04    2.07
  -1 -15  -2   -1.18    1.74
  -1 -15  -2    0.86    1.78
   1  15   2    1.56    1.90
  -1 -15  -3    3.22    1.83
   1  15   3    1.13    2.14
  -1 -15  -4   -2.15    2.12
   1  15   4   -2.36    2.31
  -1 -15  -5    2.38    1.78
  -1 -15  -6   27.73    4.43
  -1 -15  -7   21.02    3.93
  -1 -15  -8    2.12    1.94
  -1 -15  -9   19.42    3.37
   1  15  10   -1.66    1.75
  -1 -15 -10    0.40    2.07
   1  15  11   -2.38    2.40
   1  15  12   -1.80    2.43
   1  15  13   12.99    3.32
  -1 -16   7    6.34    2.91
  -1 -16   6    2.80    2.63
  -1 -16   5    5.87    2.76
  -1 -16   4   28.86    4.47
   1  16  -3    4.19    2.36
  -1 -16   3    7.86    2.82
  -1 -16   3    8.56    2.90
   1  16  -2   -5.44    3.02
  -1 -16   2    4.80    2.85
  -1 -16   1   18.95    3.68
   1  16  -1   20.39    4.07
   1  16   0   -0.68    2.31
  -1 -16   0   -0.63    1.94
  -1 -16  -1   40.11    5.64
   1  16   1   29.49    4.75
  -1 -16  -2   -0.03    2.10
   1  16   2   -5.79    2.69
  -1 -16  -3    0.69    1.92
   1  16   3    0.71    2.12
  -1 -16  -4    9.58    3.16
   1  16   4   14.07    3.22
  -1 -16  -5    4.54    2.49
   1  16   5   -0.53    2.41
   1  16   6    1.49    2.02
  -1 -16  -6    6.41    2.86
  -1 -16  -7   -2.09    2.31
   1  16   7   -3.80    2.50
  -1 -16  -8    6.88    2.74
   1  16   8    1.63    1.79
   1  16   9    5.41    2.09
   1  16  11    9.40    3.12
   1  16  12    7.02    3.12
   1  17   3    9.38    3.09
   1  17   4   -1.80    2.44
   1  17   5    1.27    2.20
   1  17   6    2.00    2.21
   1  17   7    2.50    2.55
   1  17   8   25.65    3.98
  -2  17   6   -0.88    1.80
  -2  17   5   12.38    3.25
  -2  17   4   38.08    5.27
  -2  17   3    1.34    2.53
  -2  16   6   -0.25    1.89
  -2  16   5    4.99    2.35
  -2  16   4   22.02    4.01
  -2  16   3    1.24    1.88
  -2  16   2   -5.37    2.90
  -2  16   1    9.63    3.09
  -2  16   0   -0.96    1.99
  -2  16  -1    5.12    2.46
  -2  16  -2    9.24    3.13
  -2  16  -3   32.83    5.49
   2 -15 -12   14.38    3.50
   2 -15 -11    8.74    2.82
   2 -15 -10   -2.39    2.03
   2 -15  -9    5.09    2.28
   2 -15  -8    2.19    2.19
   2 -15  -7   -0.82    2.04
  -2  15   7   -1.57    1.76
  -2  15   6    2.92    1.63
  -2  15   5   19.08    3.28
  -2  15   4    1.06    1.94
  -2  15   3   16.58    3.51
  -2  15   2   20.90    3.69
  -2  15   1   -0.92    2.30
  -2  15   0   -4.09    3.22
  -2  15  -1    0.32    2.26
  -2  15  -2    4.05    2.50
  -2  15  -3  119.72    8.78
  -2  15  -4   22.55    4.40
  -2  15  -5   18.57    4.35
  -2  15  -6   12.29    3.56
  -2  15  -7   20.44    4.35
   2 -14 -14    2.92    2.41
   2 -14 -13   -0.18    1.69
  -2  14  13   -0.23    1.83
  -2  14  12    4.00    1.89
   2 -14 -12   10.00    3.09
  -2  14  11    3.14    2.12
   2 -14 -11    7.40    2.74
   2 -14 -10    8.96    2.83
  -2  14  10    7.62    2.50
   2 -14  -9   -0.18    2.08
  -2  14   9   -1.14    1.79
   2 -14  -8   -1.83    2.19
  -2  14   8    0.87    1.47
  -2  14   7   -1.65    1.79
   2 -14  -7    0.64    1.65
  -2  14   7   -1.27    1.80
  -2  14   6    1.53    1.69
   2 -14  -6    4.72    2.42
   2 -14  -5   86.46    7.19
  -2  14   5   74.44    6.12
  -2  14   4   28.70    4.20
  -2  14   3    8.49    2.83
  -2  14   2   26.93    4.02
  -2  14   1    8.17    2.50
  -2  14   0   -1.83    1.91
  -2  14  -1    3.25    1.98
  -2  14  -2   56.63    5.77
  -2  14  -3    6.86    2.50
  -2  14  -4   22.12    4.06
  -2  14  -5  114.12    8.42
  -2  14  -6   14.06    3.89
  -2  14  -7   62.40    6.64
  -2  14  -8   62.80    6.60
  -2  14  -9   16.52    3.88
  -2  14 -10   26.10    4.65
   2 -13 -15   -0.19    2.06
  -2  13  15    1.55    1.97
  -2  13  14   21.85    3.96
   2 -13 -14   18.22    3.66
  -2  13  13    1.22    1.95
   2 -13 -13    3.59    2.28
  -2  13  12   18.34    3.65
   2 -13 -12   18.50    3.58
   2 -13 -11    2.48    2.10
  -2  13  11    5.52    2.33
   2 -13 -10    5.17    2.23
  -2  13  10    5.32    2.22
   2 -13  -9   60.49    5.97
  -2  13   9   61.72    5.72
   2 -13  -8   40.98    5.03
  -2  13   8   34.81    3.90
  -2  13   8   33.83    4.19
  -2  13   7   18.85    2.96
   2 -13  -7   22.79    3.85
  -2  13   7   16.57    3.12
  -2  13   6   13.75    2.73
   2 -13  -6    4.08    2.07
  -2  13   5   19.10    3.00
   2 -13  -5   13.06    3.17
  -2  13   4   62.07    5.31
   2 -13  -4   48.78    5.33
  -2  13   3    2.45    1.72
  -2  13   2    3.86    1.96
  -2  13   1   59.46    5.42
  -2  13   0    6.19    2.35
  -2  13  -1   25.08    3.76
  -2  13  -2   38.01    4.69
   2 -13   3   36.64    3.81
  -2  13  -3   31.81    4.41
   2 -13   4    0.60    1.38
  -2  13  -4    0.94    2.03
   2 -13   5   48.42    4.36
  -2  13  -5   50.81    5.50
   2 -13   6    3.38    1.68
  -2  13  -6    7.61    2.72
  -2  13  -7    2.93    2.17
   2 -13   7    3.90    2.20
   2 -13   8    1.93    2.14
  -2  13  -8    1.23    2.18
   2 -13   9    6.01    2.35
  -2  13  -9    3.59    2.51
  -2  13 -10    3.22    2.51
   2 -13  10   -1.44    1.86
  -2  13 -11    8.79    2.94
   2 -13  11   -0.30    2.05
   2 -13  12   13.75    3.21
  -2  13 -12    8.65    2.79
   2 -13  13   -2.73    2.47
  -2  12  16   -4.22    2.96
  -2  12  15   -1.00    2.20
   2 -12 -15    0.87    1.77
  -2  12  14    6.35    2.37
   2 -12 -14    7.24    2.51
  -2  12  13    5.57    2.43
   2 -12 -13    5.88    2.45
  -2  12  12    5.18    2.08
   2 -12 -12    4.64    2.40
  -2  12  11   52.84    5.27
   2 -12 -11   52.71    5.57
   2 -12 -10    7.45    2.35
  -2  12  10    8.94    2.51
   2 -12  -9   20.29    3.58
  -2  12   9   18.52    3.17
  -2  12   8   63.14    5.45
  -2  12   8   74.51    5.23
   2 -12  -8   68.28    6.11
   2 -12  -7   18.93    3.37
  -2  12   7   16.67    2.69
  -2  12   7   17.92    3.07
   2 -12  -6    3.11    1.80
  -2  12   6   -0.58    1.25
  -2  12   5   49.09    4.39
   2 -12  -5   47.90    4.90
   2 -12  -4    0.60    1.41
  -2  12   4    0.30    1.44
  -2  12   3   22.38    3.31
   2 -12  -3   22.95    3.65
  -2  12   2  110.15    6.85
   2 -12  -2  102.47    7.01
  -2  12   1    0.58    1.71
   2 -12  -1   -0.21    1.13
   2 -12   0    5.19    1.43
  -2  12   0    2.48    1.83
   2 -12   1   54.45    3.84
  -2  12  -1   60.05    5.37
   2 -12   2   38.42    3.45
  -2  12  -2   34.07    4.32
  -2  12  -3   68.24    5.84
   2 -12   3   76.12    4.91
   2 -12   4    6.22    1.86
  -2  12  -4    3.77    1.97
   2 -12   5   44.30    4.12
  -2  12  -5   41.46    4.79
  -2  12  -6    6.62    2.78
   2 -12   6    9.02    2.32
   2 -12   7   75.86    5.62
  -2  12  -7   75.30    6.47
   2 -12   8    1.44    1.57
  -2  12  -8    5.82    2.78
  -2  12  -9   65.58    6.33
   2 -12   9   73.71    5.81
   2 -12  10   13.43    2.87
  -2  12 -10    9.38    2.92
  -2  12 -11    4.29    2.34
   2 -12  11    4.25    2.00
  -2  12 -12   -0.22    1.98
   2 -12  12   -0.33    1.83
   2 -12  13    5.99    2.59
  -2  12 -13    3.31    2.31
   2 -12  14    5.84    2.54
  -2  12 -14    2.10    2.11
  -2  11  17   -2.49    2.27
  -2  11  16   -3.70    2.68
   2 -11 -16    5.86    2.43
  -2  11  15   22.45    3.90
   2 -11 -15   33.58    4.77
  -2  11  14   -3.10    2.06
   2 -11 -14    2.64    2.05
   2 -11 -13   17.62    3.49
  -2  11  13   12.00    3.08
  -2  11  12    5.87    2.25
   2 -11 -12    4.74    2.24
  -2  11  11   54.43    5.22
   2 -11 -11   59.15    5.71
   2 -11 -10   21.70    3.43
  -2  11  10   21.33    3.46
   2 -11  -9    0.21    1.60
  -2  11   9    3.33    1.18
  -2  11   9   -0.74    1.31
  -2  11   8    0.43    1.52
   2 -11  -8   -0.43    1.52
  -2  11   8    0.01    1.28
   2 -11  -7   10.86    2.64
  -2  11   7    8.34    2.21
  -2  11   7    8.60    1.84
  -2  11   6   46.16    3.97
   2 -11  -6   44.90    4.59
  -2  11   5   -1.71    1.78
   2 -11  -5    1.26    1.61
   2 -11  -4   44.60    4.48
  -2  11   4   43.42    3.99
   2 -11  -3   41.54    4.48
  -2  11   3   47.10    4.21
   2 -11  -2  256.56   10.59
  -2  11   2  242.21    9.76
   2 -11  -2  238.80    7.75
   2 -11  -1   39.91    4.19
   2 -11  -1   43.80    3.13
  -2  11   1   42.23    4.20
   2 -11   0    0.98    1.01
  -2  11   0    1.30    1.43
  -2  11  -1    2.32    2.02
   2 -11   1    0.42    1.16
   2 -11   2  210.56    7.69
  -2  11  -2  208.29    9.54
   2 -11   3    2.13    1.51
  -2  11  -3    5.16    2.80
   2 -11   4   32.96    3.30
  -2  11  -4   34.64    4.22
  -2  11  -5   52.62    5.07
   2 -11   5   59.78    4.49
  -2  11  -6   11.73    2.69
   2 -11   6    9.31    2.03
  -2  11  -7    4.08    2.21
   2 -11   7    4.55    1.83
   2 -11   8   53.90    4.81
  -2  11  -8   52.16    5.36
  -2  11  -9   13.01    3.15
   2 -11   9   11.62    2.54
  -2  11 -10    9.72    2.64
   2 -11  10    2.17    1.64
  -2  11 -11    8.04    2.82
   2 -11  11    7.28    2.32
   2 -11  12    0.01    1.88
  -2  11 -12   -5.46    2.77
  -2  11 -13   -0.44    1.99
   2 -11  13    5.92    2.10
   2 -11  14    2.78    2.16
  -2  11 -14    1.64    1.79
   2 -11  15    3.56    2.41
  -2  11 -15    2.60    2.17
  -2  10  18   20.77    4.05
  -2  10  17    1.56    2.25
  -2  10  16    2.27    2.08
   2 -10 -16    5.84    2.33
  -2  10  15    8.23    2.58
   2 -10 -15   14.52    3.42
  -2  10  14   -0.66    2.06
   2 -10 -14   -0.20    1.80
   2 -10 -13    0.53    1.54
  -2  10  13    0.62    1.74
  -2  10  12    8.81    2.74
   2 -10 -12    4.61    1.99
  -2  10  11    3.82    2.08
   2 -10 -11    0.66    1.61
   2 -10 -10   23.82    3.86
  -2  10  10   24.47    3.49
  -2  10   9    9.89    2.53
   2 -10  -9   10.28    2.65
  -2  10   9    9.13    1.71
   2 -10  -8   75.47    5.84
  -2  10   8   73.56    5.30
  -2  10   8   83.95    4.78
  -2  10   7   93.09    5.87
  -2  10   7   97.11    5.23
   2 -10  -7   93.54    6.29
   2 -10  -6   33.53    3.83
  -2  10   6   37.04    3.37
  -2  10   5   40.47    3.54
   2 -10  -5   38.60    4.07
  -2  10   4   26.83    2.94
   2 -10  -4   27.54    3.53
  -2  10   3  161.62    7.30
   2 -10  -3  151.68    7.73
   2 -10  -2   15.80    2.86
  -2  10   2   12.06    2.24
   2 -10  -2   10.27    1.54
   2 -10  -1   26.94    3.54
   2 -10  -1   21.42    2.10
  -2  10   1   23.94    2.99
   2 -10   0  149.08    5.65
   2 -10   0  159.56    7.86
  -2  10   0  171.90    7.82
  -2  10  -1  247.64    9.80
   2 -10   1  246.54    7.72
  -2  10  -2  673.68   17.45
   2 -10   2  660.68   14.35
   2 -10   3   84.66    4.79
  -2  10  -3   87.71    6.07
  -2  10  -4   27.66    3.71
   2 -10   4   19.95    2.46
   2 -10   5   74.32    4.72
  -2  10  -5   85.32    6.11
  -2  10  -6   46.93    4.62
   2 -10   6   46.27    3.77
  -2  10  -7   -0.52    1.61
   2 -10   7    1.11    1.38
  -2  10  -8   67.60    5.65
   2 -10   8   78.07    5.25
  -2  10  -9    4.65    1.95
   2 -10   9    6.01    1.88
  -2  10 -10   16.59    3.13
   2 -10  10   12.02    2.53
   2 -10  11   31.77    3.80
  -2  10 -11   26.48    4.03
  -2  10 -12   12.26    2.89
   2 -10  12   11.41    2.58
   2 -10  13   -2.51    2.34
  -2  10 -13   -2.50    1.91
  -2  10 -14    0.11    1.64
   2 -10  14    4.49    2.30
   2 -10  15   15.79    3.47
  -2  10 -15    8.69    2.63
   2 -10  16   -0.70    2.06
  -2  10 -16    4.55    2.41
  -2   9  18    1.14    2.12
  -2   9  17   28.11    4.65
  -2   9  16    0.76    1.98
   2  -9 -16    2.32    1.95
   2  -9 -15    0.31    1.46
  -2   9  15    0.07    1.71
  -2   9  14   34.38    4.45
   2  -9 -14   40.81    4.59
  -2   9  13   32.61    4.21
   2  -9 -13   37.19    4.45
   2  -9 -12   -2.31    1.60
  -2   9  12    2.67    1.80
  -2   9  11  114.37    7.10
   2  -9 -11  123.76    7.55
   2  -9 -10   -0.01    1.29
  -2   9  10    1.83    1.64
  -2   9   9  107.69    4.96
  -2   9   9  113.28    6.72
   2  -9  -9  119.94    7.13
  -2   9   8   16.02    2.61
   2  -9  -8   10.30    2.52
  -2   9   8    9.85    1.63
  -2   9   7    4.63    1.22
   2  -9  -7    2.42    1.25
  -2   9   7    0.86    1.13
   2  -9  -6    1.92    1.43
  -2   9   6    1.84    0.98
  -2   9   6   -1.86    1.33
  -2   9   5   12.13    1.95
   2  -9  -5    8.30    1.93
  -2   9   4  120.67    5.80
   2  -9  -4  115.79    6.49
   2  -9  -3   14.09    2.47
  -2   9   3   13.56    2.28
   2  -9  -2   39.42    2.66
  -2   9   2   45.69    3.72
   2  -9  -2   46.20    4.02
  -2   9   1  290.93    9.66
   2  -9  -1  274.73    7.34
  -2   9   0    4.59    1.81
   2  -9   0    4.39    1.07
   2  -9   0    7.10    2.11
  -2   9  -1  132.53    6.70
   2  -9   1  142.08    5.32
  -2   9  -2   73.61    5.05
   2  -9   2   69.36    3.84
  -2   9  -3   20.12    2.94
   2  -9   3   23.02    2.36
   2  -9   4   50.39    3.53
  -2   9  -4   46.75    4.16
   2  -9   5   18.88    2.35
  -2   9  -5   20.01    2.86
   2  -9   6   40.30    3.36
  -2   9  -6   38.23    3.95
   2  -9   7  245.65    8.73
  -2   9  -7  231.21    9.86
  -2   9  -8    2.42    1.95
   2  -9   8    1.68    1.53
  -2   9  -9  145.36    8.11
   2  -9   9  162.38    7.57
   2  -9  10   11.38    2.43
  -2   9 -10   16.24    2.96
   2  -9  11   -0.04    1.50
  -2   9 -11    2.61    1.84
  -2   9 -12   37.18    4.32
   2  -9  12   34.99    4.08
  -2   9 -13   17.81    3.27
   2  -9  13   13.48    2.90
  -2   9 -14   -2.45    1.88
   2  -9  14   -0.56    1.64
   2  -9  15   19.21    3.48
  -2   9 -15   18.45    3.25
  -2   9 -16   22.61    3.57
   2  -9  16   19.64    3.58
   2  -9  17    3.99    2.56
  -2   8  19    2.82    2.12
  -2   8  18   19.80    3.96
   2  -8 -17    0.02    1.55
  -2   8  17   -0.02    2.31
  -2   8  16   25.81    4.22
   2  -8 -16   18.10    3.29
   2  -8 -15   18.80    3.27
  -2   8  15   16.28    3.17
   2  -8 -14   27.35    3.81
  -2   8  14   32.70    4.32
   2  -8 -13    4.63    2.05
  -2   8  13   -0.20    1.92
   2  -8 -12   75.12    5.77
  -2   8  12   62.02    5.31
  -2   8  11   44.28    4.37
   2  -8 -11   37.35    4.15
  -2   8  10   18.57    2.88
   2  -8 -10   25.36    3.35
  -2   8   9   46.53    4.06
  -2   8   9   45.80    2.88
   2  -8  -9   49.70    4.43
  -2   8   8    9.75    2.06
   2  -8  -8   12.04    2.31
  -2   8   8    9.13    1.45
   2  -8  -7  162.92    7.83
  -2   8   7  158.81    7.09
  -2   8   7  158.39    5.85
  -2   8   6   36.62    3.27
  -2   8   6   40.60    3.00
   2  -8  -6   39.44    3.84
   2  -8  -5    7.52    1.87
  -2   8   5    4.86    1.30
   2  -8  -4   74.65    5.02
  -2   8   4   77.21    4.31
  -2   8   3    8.80    1.73
   2  -8  -3    6.58    1.75
   2  -8  -2  231.18    6.29
  -2   8   2  241.39    8.16
   2  -8  -2  236.11    8.68
   2  -8  -1  215.14    5.96
  -2   8   1  229.90    7.97
   2  -8  -1  212.36    8.18
   2  -8   0   55.45    4.08
  -2   8   0   64.60    4.29
   2  -8   0   53.88    2.18
   2  -8   0   60.54    3.04
  -2   8  -1  372.13   10.83
  -2   8  -1  331.94    7.35
   2  -8   1  356.87   10.77
   2  -8   1  361.75    8.45
   2  -8   2  218.72    6.61
  -2   8  -2  200.43    5.87
  -2   8  -2  224.83    8.41
  -2   8  -3   11.76    1.63
  -2   8  -3   13.23    2.37
   2  -8   3    8.60    1.40
   2  -8   4    2.17    0.93
  -2   8  -4    1.67    0.91
  -2   8  -4   -0.66    1.45
  -2   8  -5    0.78    0.95
   2  -8   5    2.88    1.01
  -2   8  -5    1.35    1.26
   2  -8   6    5.57    1.40
  -2   8  -6    6.41    1.96
  -2   8  -6    8.00    1.71
   2  -8   7  133.30    6.22
  -2   8  -7  139.73    7.23
  -2   8  -8   78.30    5.50
   2  -8   8   80.13    4.97
   2  -8   9   58.93    4.48
  -2   8  -9   64.32    5.05
   2  -8  10   35.73    3.69
  -2   8 -10   34.92    4.04
   2  -8  11   12.18    2.50
  -2   8 -11   13.43    2.67
   2  -8  12   34.06    3.86
  -2   8 -12   30.67    3.96
  -2   8 -13   42.12    4.33
   2  -8  13   47.52    4.66
   2  -8  14    3.31    1.98
  -2   8 -14    4.87    2.01
  -2   8 -15    4.66    2.07
   2  -8  15    7.41    2.64
  -2   8 -16   -2.24    1.85
   2  -8  16    2.13    1.74
   2  -8  17   -2.95    2.44
   2  -8  18    4.09    2.43
  -2   7  19    1.12    2.09
  -2   7  18   24.98    4.24
  -2   7  17    5.29    2.23
   2  -7 -17    2.33    1.84
  -2   7  16   -2.76    2.20
   2  -7 -16   -0.57    1.68
   2  -7 -15   21.85    3.40
  -2   7  15   23.32    3.78
  -2   7  14    8.87    2.43
   2  -7 -14   11.44    2.49
   2  -7 -13    3.34    1.86
  -2   7  13    1.30    1.68
   2  -7 -12   74.73    5.62
  -2   7  12   76.25    5.68
   2  -7 -11   63.14    5.03
  -2   7  11   52.37    4.60
  -2   7  10    4.58    1.62
   2  -7 -10    5.43    1.78
  -2   7  10    2.52    0.76
  -2   7   9   23.27    1.80
  -2   7   9   27.56    3.15
   2  -7  -9   27.56    3.27
  -2   7   8   71.20    4.67
   2  -7  -8   70.83    4.98
  -2   7   8   63.05    3.21
  -2   7   7   24.41    2.08
   2  -7  -7   24.56    3.00
  -2   7   7   23.78    1.55
  -2   7   7   23.87    2.79
  -2   7   6  159.46    5.46
  -2   7   6  155.93    6.47
  -2   7   6  147.07    3.65
  -2   7   5   11.87    1.73
   2  -7  -5   12.69    2.01
  -2   7   5   11.13    0.71
  -2   7   5    9.30    0.64
  -2   7   5   12.73    1.66
  -2   7   4    1.76    1.02
   2  -7  -4   -0.16    1.02
  -2   7   3   19.01    2.06
   2  -7  -3   16.41    2.23
   2  -7  -2   -0.82    0.70
  -2   7   2    0.93    0.96
   2  -7  -2   -0.59    1.16
  -2   7   1   10.82    0.83
   2  -7  -1   13.03    1.28
   2  -7  -1   12.11    2.03
  -2   7   1   10.57    1.81
   2  -7   0  411.70    7.51
  -2   7   0  422.14    7.73
   2  -7   0  443.17    8.79
  -2   7   0  434.14   11.01
   2  -7   0  429.39   11.34
  -2   7  -1  117.87    5.52
  -2   7  -1  111.42    3.78
   2  -7   1  116.00    5.52
   2  -7   1  120.78    4.20
   2  -7   1  114.21    3.67
   2  -7   2  388.88    8.70
   2  -7   2  381.15   10.66
  -2   7  -2  379.84    8.57
   2  -7   3    1.43    0.81
  -2   7  -3    1.16    0.90
  -2   7  -4    1.79    1.13
   2  -7   4    0.12    0.70
   2  -7   5    2.00    0.98
  -2   7  -5    3.01    1.14
  -2   7  -5    0.77    1.34
   2  -7   6   31.35    2.70
  -2   7  -6   28.03    3.07
  -2   7  -6   28.46    2.77
   2  -7   7    6.18    1.50
  -2   7  -7    5.35    1.59
  -2   7  -7    7.80    1.92
   2  -7   8   19.10    2.48
  -2   7  -8   19.60    2.87
  -2   7  -8   18.18    2.69
   2  -7   9  162.20    7.03
  -2   7  -9  164.25    7.55
  -2   7  -9  161.56    7.74
   2  -7  10  138.71    6.79
  -2   7 -10  135.48    7.16
   2  -7  11   74.48    5.18
  -2   7 -11   64.25    4.94
  -2   7 -12   22.28    3.01
   2  -7  12   19.54    2.96
   2  -7  13   -1.38    1.89
  -2   7 -13    1.02    1.37
   2  -7  14   -0.83    1.92
  -2   7 -14   -0.20    1.38
  -2   7 -15    6.35    2.06
   2  -7  15    2.55    1.91
   2  -7  16    6.48    2.48
   2  -7  16    5.25    2.34
  -2   7 -16    2.57    1.50
   2  -7  17   12.69    3.08
   2  -7  18    7.75    2.68
  -2   6  19   15.21    3.63
  -2   6  18   27.84    4.42
  -2   6  17   29.90    4.49
   2  -6 -17   29.75    4.00
   2  -6 -16   -1.11    1.33
  -2   6  16   -1.37    1.68
   2  -6 -15    7.32    2.26
  -2   6  15    8.53    2.46
  -2   6  14   -0.60    1.51
   2  -6 -14   -0.84    1.56
  -2   6  13  127.32    7.65
   2  -6 -13  134.82    7.60
  -2   6  12    5.42    1.85
   2  -6 -12    7.23    1.90
  -2   6  11    9.66    2.21
   2  -6 -11   12.89    2.43
  -2   6  10   80.87    5.35
   2  -6 -10   84.72    5.40
  -2   6  10   67.90    2.32
  -2   6   9    6.50    0.87
   2  -6  -9    7.94    1.97
  -2   6   9    3.61    1.53
  -2   6   8  407.66   11.56
   2  -6  -8  393.96   11.78
  -2   6   8  405.99    8.22
   2  -6  -7   73.14    4.68
  -2   6   7   79.11    3.27
  -2   6   7   78.27    4.59
   2  -6  -6   94.14    5.20
  -2   6   6   81.68    3.03
  -2   6   6   85.91    3.53
  -2   6   6   88.37    4.61
  -2   6   5  662.20   13.68
  -2   6   5  609.56   10.14
   2  -6  -5  608.84   14.37
  -2   6   5  641.23   12.05
  -2   6   4   27.72    2.11
   2  -6  -4   22.87    2.51
  -2   6   4   24.02    1.22
   2  -6  -3  154.06    6.25
  -2   6   3  166.57    4.11
  -2   6   3  167.45    5.41
   2  -6  -2   36.18    2.91
  -2   6   2   37.38    1.78
  -2   6   2   34.19    1.31
  -2   6   2   36.89    2.60
   2  -6  -1   98.07    3.18
  -2   6   1  106.19    3.11
  -2   6   1  100.34    2.73
   2  -6  -1  106.61    4.98
  -2   6   1  103.58    4.52
   2  -6   0  254.94    5.28
  -2   6   0  267.76    5.67
   2  -6   0  262.49    5.86
  -2   6   0  258.28    5.47
  -2   6   0  271.18    7.83
   2  -6   0  274.86    8.16
   2  -6   1 1136.56   16.86
  -2   6  -1 1096.77   17.01
   2  -6   1 1120.56   17.15
   2  -6   1 1121.12   20.16
  -2   6  -2  186.38    5.39
   2  -6   2  187.93    5.20
  -2   6  -3   69.85    3.45
   2  -6   3   68.12    3.17
   2  -6   4   18.45    1.84
  -2   6  -4   20.25    2.03
   2  -6   5    9.88    1.46
  -2   6  -5   14.31    1.88
  -2   6  -6   22.69    2.39
   2  -6   6   21.55    2.17
  -2   6  -6   20.49    2.51
   2  -6   7  330.18    9.17
  -2   6  -7  312.24    9.89
  -2   6  -7  336.20   10.15
  -2   6  -8    8.76    1.93
  -2   6  -8    8.60    1.95
  -2   6  -9    0.25    1.45
   2  -6   9    2.16    1.17
  -2   6  -9    2.42    1.44
  -2   6 -10    0.71    1.38
   2  -6  10    0.67    1.20
  -2   6 -11   39.80    3.69
  -2   6 -11   48.90    4.62
   2  -6  11   42.11    3.85
  -2   6 -12   62.99    4.70
   2  -6  12   68.00    4.95
  -2   6 -13   72.03    5.08
   2  -6  13   64.56    5.10
   2  -6  14    0.88    1.45
  -2   6 -14    0.26    1.38
  -2   6 -15   19.18    2.90
   2  -6  15   15.06    3.00
  -2   6 -16   39.66    4.01
   2  -6  16   41.09    4.54
   2  -6  17   10.54    2.89
   2  -6  18   28.34    4.22
   2  -6  19    4.43    2.14
   2  -6  20   -3.09    2.34
  -2   5  19   27.45    4.71
  -2   5  18   14.70    3.44
   2  -5 -17    4.69    1.80
  -2   5  17    9.68    2.69
  -2   5  16   13.57    2.88
   2  -5 -16   17.42    3.04
   2  -5 -15    7.65    2.18
  -2   5  15    5.45    2.13
   2  -5 -14   10.06    2.33
  -2   5  14    8.74    2.32
   2  -5 -13  138.91    7.42
  -2   5  13  132.52    7.75
   2  -5 -12   35.20    3.69
  -2   5  12   32.57    3.85
   2  -5 -11  224.33    8.99
  -2   5  11  222.64    9.28
  -2   5  10    2.23    1.37
   2  -5 -10    4.78    1.65
  -2   5   9    6.47    1.62
   2  -5  -9    7.67    1.83
  -2   5   9    7.99    0.65
   2  -5  -8   54.23    3.99
  -2   5   8   52.45    3.83
  -2   5   8   51.71    2.05
  -2   5   7   66.33    4.06
  -2   5   7   62.66    2.50
   2  -5  -7   67.51    4.25
   2  -5  -6   47.29    3.46
  -2   5   6   49.34    3.28
  -2   5   6   46.18    2.24
   2  -5  -5   64.68    3.92
  -2   5   5   74.27    2.79
  -2   5   5   71.26    2.92
  -2   5   5   73.34    3.89
  -2   5   4  113.51    4.60
  -2   5   4  118.74    3.52
  -2   5   4  113.24    3.91
   2  -5  -4  118.74    5.22
  -2   5   3  162.57    4.98
   2  -5  -3  169.69    6.18
  -2   5   3  175.84    4.10
  -2   5   2    9.39    0.73
  -2   5   2   10.02    1.30
  -2   5   2    9.54    0.86
   2  -5  -2    7.96    1.35
  -2   5   1  115.25    2.92
  -2   5   1  116.63    4.34
   2  -5  -1  110.87    3.00
  -2   5   1  110.44    2.82
   2  -5  -1  112.63    4.78
  -2   5   0 2124.46   27.75
  -2   5   0 2104.95   27.36
  -2   5   0 2058.01   30.54
   2  -5   0 2084.50   27.46
   2  -5   0 2095.65   31.37
   2  -5   0 2027.97   27.53
  -2   5  -1  662.91   11.20
   2  -5   1  658.17   13.25
   2  -5   1  648.88   10.72
   2  -5   1  680.43   10.99
  -2   5  -2  530.06   10.07
   2  -5   2  517.62    9.41
  -2   5  -3    0.18    0.63
   2  -5   3   -0.74    0.67
   2  -5   4   33.08    2.15
  -2   5  -4   38.82    2.66
  -2   5  -5    6.70    1.38
  -2   5  -6  408.07   10.68
   2  -5   7  152.96    5.63
  -2   5  -7  166.24    6.74
  -2   5  -7  161.68    6.40
   2  -5   8  290.02    8.38
  -2   5  -8  289.50    9.67
  -2   5  -8  290.38    9.04
  -2   5  -9   62.50    4.62
  -2   5  -9   50.75    3.86
   2  -5   9   52.30    3.63
   2  -5  10  455.89   11.97
  -2   5 -10  443.18   11.95
  -2   5 -10  426.89   13.13
  -2   5 -11  265.25   10.37
   2  -5  11  267.25    9.31
  -2   5 -11  267.43    9.11
   2  -5  12    9.16    2.05
  -2   5 -12   11.14    2.74
  -2   5 -12   12.13    2.17
  -2   5 -13  203.74    8.28
   2  -5  13  222.49    9.15
  -2   5 -14   64.90    4.67
   2  -5  14   60.74    5.01
  -2   5 -15    3.59    1.41
   2  -5  15   -0.11    1.58
   2  -5  16    1.55    1.57
  -2   5 -16    0.83    1.29
   2  -5  17   10.31    2.83
   2  -5  18   -0.52    1.88
   2  -5  19   59.83    5.97
   2  -5  20   35.08    4.84
  -2   4  20   14.03    3.57
  -2   4  19    8.78    2.92
  -2   4  18   34.40    4.75
  -2   4  17   21.46    3.73
   2  -4 -17   19.44    3.24
  -2   4  16   14.48    3.11
   2  -4 -16   17.50    3.07
  -2   4  15   69.41    5.84
   2  -4 -15   69.26    5.50
  -2   4  14   46.57    4.71
   2  -4 -14   55.74    4.72
   2  -4 -13    5.54    1.55
  -2   4  13    5.22    1.91
   2  -4 -12  159.65    7.71
  -2   4  12  163.47    8.04
  -2   4  11   29.00    3.38
   2  -4 -11   32.64    3.41
   2  -4 -10    5.24    1.42
  -2   4  10    2.80    1.33
  -2   4   9   -1.51    1.41
   2  -4  -9    0.81    1.03
  -2   4   8   56.28    3.91
   2  -4  -8   61.59    4.09
   2  -4  -7  381.41   10.29
  -2   4   7  397.94   10.31
   2  -4  -6  187.75    6.72
  -2   4   6  185.21    4.15
   2  -4  -5   59.92    3.63
  -2   4   5   68.35    3.52
  -2   4   5   60.21    2.31
  -2   4   4    7.18    0.91
   2  -4  -4    4.50    1.13
  -2   4   4    6.54    1.16
  -2   4   3  146.34    4.59
  -2   4   3  155.49    3.64
   2  -4  -3  139.52    5.21
  -2   4   3  145.29    4.13
  -2   4   2   62.14    1.87
  -2   4   2   61.75    2.70
  -2   4   1  745.10   12.70
  -2   4   1  739.23   10.27
  -2   4   1  728.09   10.75
   2  -4  -1  739.96   10.52
   2  -4  -1  717.27   13.62
  -2   4   0 1173.41   16.69
   2  -4   0 1192.30   19.31
   2  -4   0 1173.85   15.91
  -2   4   0 1153.27   18.42
  -2   4   0 1195.50   15.79
  -2   4  -1   -0.43    0.50
   2  -4   1    0.32    0.33
   2  -4   1    0.70    0.49
   2  -4   2  183.35    4.33
   2  -4   2  184.41    5.52
   2  -4   2  190.34    4.96
  -2   4  -2  182.14    5.00
  -2   4  -2  193.08    4.30
  -2   4  -3  644.94   12.04
  -2   4  -3  648.22   10.78
   2  -4   3  661.61   12.37
  -2   4  -4   86.77    3.81
  -2   4  -5  556.81   11.91
   2  -4   5  544.66   10.45
  -2   4  -6   53.42    3.45
   2  -4   6   52.79    2.89
   2  -4   7   33.59    2.51
  -2   4  -7   40.23    3.04
  -2   4  -7   39.00    3.14
  -2   4  -8 1096.06   21.62
   2  -4   8 1125.54   19.76
  -2   4  -8 1120.63   20.07
  -2   4  -9   95.04    5.52
   2  -4   9   95.90    4.86
  -2   4  -9   99.57    4.81
  -2   4  -9   83.35    3.03
   2  -4  10   75.22    4.54
  -2   4 -10   78.82    5.29
  -2   4 -10   69.13    4.22
  -2   4 -11  123.34    5.88
   2  -4  11  135.62    6.36
  -2   4 -11  135.74    7.20
  -2   4 -12    0.66    1.22
   2  -4  12    1.72    1.29
  -2   4 -12    4.86    1.97
  -2   4 -13   26.00    2.84
  -2   4 -13   30.72    3.97
   2  -4  13   22.47    3.03
   2  -4  14    3.01    1.71
  -2   4 -14    3.26    1.50
   2  -4  15   23.27    3.48
  -2   4 -15   24.00    2.76
   2  -4  16   40.83    4.42
  -2   4 -16   40.02    3.66
   2  -4  17   25.91    3.89
   2  -4  18   17.74    3.41
   2  -4  19   -0.09    1.82
   2  -4  20   23.94    4.15
   2  -4  21    7.06    2.71
  -2   3  20    5.62    2.85
  -2   3  19   23.07    4.11
  -2   3  18   20.00    3.79
   2  -3 -17    7.17    2.38
  -2   3  17    3.13    1.71
  -2   3  16   -1.89    1.87
   2  -3 -16   -1.60    1.83
  -2   3  15   11.47    2.62
   2  -3 -15    7.92    2.03
  -2   3  14    9.84    2.55
   2  -3 -14    9.80    2.20
  -2   3  13   58.87    5.05
   2  -3 -13   54.02    4.53
  -2   3  12    3.84    1.88
   2  -3 -12    3.73    1.38
   2  -3 -11   21.51    2.68
  -2   3  11   26.00    3.13
  -2   3  10  118.06    6.20
  -2   3  10  115.67    3.62
   2  -3 -10  126.14    6.05
  -2   3   9   60.14    4.29
   2  -3  -9   65.12    4.33
   2  -3  -8  254.46    8.18
  -2   3   8  247.69    8.27
   2  -3  -7  158.37    6.07
  -2   3   7  158.18    6.11
   2  -3  -6  232.82    7.14
  -2   3   6  245.10    7.04
  -2   3   5  797.65   11.35
  -2   3   5  845.29   15.01
   2  -3  -5  833.20   15.40
   2  -3  -4   61.37    3.26
  -2   3   4   63.54    3.03
  -2   3   4   61.10    2.01
  -2   3   3   27.00    1.40
   2  -3  -3   25.03    2.03
  -2   3   3   27.21    1.82
  -2   3   2   54.69    2.28
   2  -3  -2   51.09    2.79
  -2   3   2   52.67    2.14
  -2   3   1    6.75    0.44
   2  -3  -1    7.67    1.13
  -2   3   1    7.11    0.88
   2  -3   0   29.23    0.95
   2  -3   0   28.02    1.86
  -2   3   0   28.94    1.40
   2  -3   0   31.94    1.84
   2  -3   1  791.78   11.06
  -2   3  -1  783.95   12.37
   2  -3   1  818.24   12.16
   2  -3   1  818.56   13.55
   2  -3   2  153.24    4.08
  -2   3  -2  150.08    4.22
   2  -3   2  147.38    4.36
  -2   3  -2  146.52    3.22
  -2   3  -3   56.08    2.72
   2  -3   3   57.86    2.63
  -2   3  -3   56.15    2.10
  -2   3  -4  675.79   11.19
  -2   3  -4  682.19   12.72
   2  -3   4  669.15   11.00
  -2   3  -5  206.28    6.34
   2  -3   5  196.93    5.23
  -2   3  -6 1678.65   26.81
   2  -3   6 1665.48   24.80
  -2   3  -7   13.86    1.77
  -2   3  -7   16.59    1.26
   2  -3   7   15.96    1.74
  -2   3  -7   15.13    1.99
  -2   3  -8  434.08   11.60
  -2   3  -8  430.10   10.03
   2  -3   8  422.98   10.08
  -2   3  -8  418.43    7.56
  -2   3  -9   79.34    4.90
  -2   3  -9   69.89    3.81
   2  -3   9   73.03    4.14
  -2   3 -10   34.97    3.55
  -2   3 -10   30.39    2.68
   2  -3  10   28.00    2.73
  -2   3 -11   16.05    2.74
  -2   3 -11   13.16    1.97
   2  -3  11   12.99    2.15
  -2   3 -12  280.55    8.66
   2  -3  12  273.46    9.80
  -2   3 -13  242.76    8.11
  -2   3 -13  254.21   10.52
   2  -3  13  254.94    9.59
  -2   3 -14   96.90    5.10
   2  -3  14   94.11    6.22
  -2   3 -15   29.87    3.03
   2  -3  15   28.99    3.70
   2  -3  16    5.52    2.12
   2  -3  17    0.40    1.69
   2  -3  18    6.88    2.30
   2  -3  19   29.00    4.42
   2  -3  20   -0.62    2.22
   2  -3  21   29.24    4.51
  -2   2  20    0.77    1.87
  -2   2  19   32.03    4.88
  -2   2  18    5.85    2.71
   2  -2 -18    2.38    1.58
   2  -2 -17   45.02    4.73
  -2   2  17   42.66    4.96
   2  -2 -16   59.17    5.38
  -2   2  16   57.17    5.55
   2  -2 -15   19.10    2.94
  -2   2  15   22.82    3.51
  -2   2  14    1.90    1.64
   2  -2 -14   -2.98    1.53
   2  -2 -13  302.21   10.74
  -2   2  13  300.85   11.39
   2  -2 -12  349.22   11.20
  -2   2  12  351.35   11.78
   2  -2 -11    0.46    1.17
  -2   2  11    1.49    1.51
  -2   2  10   67.10    4.62
   2  -2 -10   66.52    4.37
  -2   2  10   62.43    2.08
  -2   2   9  221.03    7.97
  -2   2   9  216.22    4.79
   2  -2  -9  229.31    7.81
  -2   2   8   98.91    3.11
   2  -2  -8  104.69    4.94
  -2   2   8   98.03    4.97
  -2   2   7  383.86    7.35
   2  -2  -7  371.99    9.76
  -2   2   7  384.52    9.95
  -2   2   6   13.82    1.73
  -2   2   6   14.51    1.19
   2  -2  -6   15.46    1.85
  -2   2   5  410.13    9.21
   2  -2  -5  400.98    9.28
  -2   2   5  400.64    7.68
   2  -2  -4   11.34    1.35
  -2   2   4    9.75    0.55
  -2   2   4   10.49    1.20
  -2   2   3   24.19    1.59
   2  -2  -3   25.06    1.70
  -2   2   3   22.90    1.04
   2  -2  -3   21.30    1.77
  -2   2   2   53.15    1.82
  -2   2   2   55.22    2.14
   2  -2  -2   54.99    2.21
   2  -2  -2   56.21    1.86
   2  -2  -2   55.74    2.61
  -2   2   1  332.24    6.12
   2  -2  -1  346.16    7.31
  -2   2   1  354.94    5.89
   2  -2  -1  348.59    6.23
   2  -2   0   75.74    2.82
  -2   2   0   78.19    1.79
  -2   2   0   78.23    2.34
   2  -2   0   77.31    2.57
   2  -2   1  525.19    9.02
   2  -2   1  521.79    8.98
  -2   2  -1  497.70    8.45
  -2   2  -2  877.67   11.72
   2  -2   2  883.88   13.84
  -2   2  -2  863.94   13.55
   2  -2   2  886.22   13.41
  -2   2  -3  540.42    9.92
   2  -2   3  521.66    8.96
   2  -2   3  518.51    8.23
  -2   2  -3  538.82    8.36
   2  -2   4   75.04    2.62
  -2   2  -4   82.21    2.80
  -2   2  -4   91.02    2.91
  -2   2  -4   83.73    3.50
  -2   2  -5  922.67   16.16
  -2   2  -5  897.15   13.95
   2  -2   5  898.58   14.37
  -2   2  -6 1279.58   21.14
  -2   2  -6 1252.44   19.60
  -2   2  -6 1268.83   18.37
   2  -2   6 1203.11   19.28
  -2   2  -7  117.79    5.19
  -2   2  -7  124.27    3.63
   2  -2   7  110.23    4.40
  -2   2  -7  111.03    4.38
  -2   2  -8  272.42    5.63
  -2   2  -8  265.16    6.95
  -2   2  -8  271.96    8.56
   2  -2   8  259.62    7.39
  -2   2  -9    0.98    1.18
  -2   2  -9    0.38    0.70
  -2   2  -9    0.53    0.36
   2  -2   9   -1.09    1.13
  -2   2 -10  189.90    4.48
  -2   2 -10  212.04    6.49
  -2   2 -10  216.36    8.38
   2  -2  10  211.01    7.45
  -2   2 -11  242.82    7.22
   2  -2  11  240.04    8.41
  -2   2 -11  246.66    9.37
  -2   2 -11  219.11    4.60
   2  -2  12    5.53    1.54
  -2   2 -12   12.07    2.44
  -2   2 -12   11.10    1.62
   2  -2  13   39.60    3.84
  -2   2 -13   36.82    2.95
   2  -2  14  352.34   11.95
  -2   2 -14  357.12   12.91
   2  -2  15   13.19    2.80
   2  -2  16  143.49    8.16
   2  -2  17    0.54    1.85
   2  -2  18    8.36    2.53
   2  -2  19   43.25    5.32
   2  -2  20   11.33    3.31
   2  -2  21   -3.22    2.40
  -2   1  20    5.12    2.30
  -2   1  19   -1.88    2.03
  -2   1  18   65.61    6.26
   2  -1 -18   61.02    5.62
   2  -1 -17   -2.53    1.88
  -2   1  17   -1.61    2.03
   2  -1 -16   -0.15    1.35
  -2   1  16   -1.13    1.68
   2  -1 -15   51.73    4.88
  -2   1  15   51.09    5.13
  -2   1  14  203.54    9.50
   2  -1 -14  215.35    9.11
  -2   1  13    6.83    2.20
   2  -1 -13    2.84    1.28
  -2   1  12   89.66    5.80
   2  -1 -12   96.82    5.59
  -2   1  11   19.32    2.70
   2  -1 -11   20.72    2.63
   2  -1 -10  233.73    8.33
  -2   1  10  260.53    9.04
   2  -1  -9  125.50    5.59
  -2   1   9  126.83    6.01
  -2   1   9  120.07    2.75
  -2   1   8   65.44    2.12
  -2   1   8   68.82    4.15
   2  -1  -8   72.40    3.96
   2  -1  -7  116.79    4.94
  -2   1   7  126.19    5.26
   2  -1  -6  276.02    7.55
  -2   1   6  280.31    7.69
   2  -1  -5  204.48    5.95
  -2   1   5  202.80    5.96
  -2   1   4  464.11    9.12
   2  -1  -4  443.65    9.20
   2  -1  -3  601.76   10.75
   2  -1  -3  571.79    8.00
  -2   1   2  655.85   10.31
   2  -1  -2  665.00    9.25
   2  -1  -2  646.66   11.10
  -2   1   1 1746.81   22.49
  -2   1   1 1753.22   21.79
  -2   1   1 1709.59   22.46
   2  -1  -1 1739.90   23.93
   2  -1  -1 1746.04   22.59
   2  -1   0  919.05   13.15
   2  -1   0  933.68   13.66
   2  -1   1  114.64    3.07
  -2   1  -1  112.20    2.97
   2  -1   1  114.51    2.94
   2  -1   2  688.87    9.35
  -2   1  -2  719.52    9.43
  -2   1  -2  671.70   10.91
   2  -1   2  711.14   11.07
   2  -1   2  692.77   10.20
   2  -1   3  194.50    4.01
  -2   1  -3  191.25    4.93
   2  -1   3  209.87    3.92
   2  -1   3  206.45    4.84
  -2   1  -3  207.17    4.09
  -2   1  -3  208.69    3.96
  -2   1  -4  814.06   12.62
   2  -1   4  852.45   13.23
  -2   1  -4  816.98   13.77
  -2   1  -4  829.72   11.61
   2  -1   5   -0.54    0.47
  -2   1  -5    0.16    0.63
   2  -1   6  731.74   12.81
  -2   1  -6  704.27   13.84
  -2   1  -6  707.35   12.40
  -2   1  -7  158.76    5.94
  -2   1  -7  166.06    4.88
   2  -1   7  166.14    5.47
  -2   1  -8  557.34   12.87
   2  -1   8  556.11   11.92
  -2   1  -8  546.35   10.70
  -2   1  -9  643.27   14.78
  -2   1  -9  640.96   12.28
  -2   1  -9  637.33    9.83
   2  -1   9  651.49   13.90
  -2   1 -10   10.07    2.07
  -2   1 -10    9.58    0.73
   2  -1  10    6.99    1.60
  -2   1 -10    9.37    1.41
  -2   1 -11  195.74    6.16
   2  -1  11  184.81    7.42
  -2   1 -11  196.28    8.32
   2  -1  12  127.78    6.46
  -2   1 -12  143.91    7.35
  -2   1 -13   61.53    5.11
   2  -1  13   59.47    4.70
  -2   1 -14   65.53    5.42
   2  -1  14   48.08    4.43
   2  -1  15   92.36    6.22
   2  -1  16    1.76    1.99
   2  -1  17   82.81    6.48
   2  -1  18   -0.98    2.12
   2  -1  19   15.64    3.30
   2  -1  20   13.82    3.32
   2  -1  21   -1.57    2.43
  -2   0  19   49.64    5.70
   2   0 -18   11.08    2.81
  -2   0  18    9.00    2.88
  -2   0  17   17.29    3.50
   2   0 -17   16.67    2.97
  -2   0  16   31.42    4.25
   2   0 -16   32.87    3.83
  -2   0  15   21.35    3.44
   2   0 -15   26.49    3.30
   2   0 -14   52.49    4.50
  -2   0  14   51.86    4.90
  -2   0  13   89.42    6.08
   2   0 -13   96.61    5.78
  -2   0  12  131.56    7.05
   2   0 -12  121.96    6.39
  -2   0  11    1.74    1.29
   2   0 -11    2.82    1.36
  -2   0  10  351.07   10.77
  -2   0   9  145.13    6.44
  -2   0   8  334.38    9.23
   2   0  -8  263.73    4.36
   2   0  -7  527.24    7.67
  -2   0   7  652.09   13.00
   2   0  -6  582.67    8.32
  -2   0   6  683.43   12.90
  -2   0   5 1085.40   17.89
  -2   0   4   55.10    2.66
  -2   0   3    4.70    0.76
  -2   0   2  417.85    7.47
  -2   0   1 1627.84   21.24
  -2   0   1 1591.80   20.90
  -2   0   0   93.65    2.13
   2   0   1   80.71    2.03
  -2   0  -1   78.97    2.00
   2   0   2  288.62    4.41
  -2   0  -2  270.73    5.44
  -2   0  -3 4868.78   62.02
   2   0   3 4921.02   61.00
   2   0   3 4939.58   61.46
   2   0   4  137.32    3.87
  -2   0  -4  139.58    4.26
   2   0   4  140.78    3.88
   2   0   5   22.13    1.65
  -2   0  -5   21.96    1.84
   2   0   5   24.46    1.55
  -2   0  -6    9.13    1.39
   2   0   6   10.62    1.34
  -2   0  -7  293.62    8.08
   2   0   7  297.53    7.74
  -2   0  -8   59.00    3.68
   2   0   8   53.56    3.29
  -2   0  -9   31.39    2.95
   2   0   9   28.04    2.59
  -2   0 -10  252.15    8.56
   2   0  10  245.30    8.16
   2   0  11    1.78    1.15
  -2   0 -11    3.05    1.59
   2   0  12  139.10    6.97
  -2   0 -12  158.49    7.39
  -2   0 -13  215.18    6.57
  -2   0 -13  234.47    9.47
   2   0  13  216.14    8.86
  -2   0 -14   11.82    1.61
   2   0  14   11.37    2.35
  -2   0 -14   14.10    2.55
   2   0  15   31.06    3.83
  -2   0 -15   41.90    3.07
  -2   0 -15   39.14    4.41
   2   0  16    0.37    1.44
   2   0  17    3.09    1.70
   2   0  18    5.18    2.24
   2   0  19   26.26    4.13
   2   0  20    8.60    2.78
   2   0  21   45.60    5.51
  -2  -1  19   27.91    4.65
  -2  -1  18    3.60    2.64
   2   1 -18    4.37    1.91
   2   1 -17   -0.57    1.32
  -2  -1  17   -1.52    2.25
   2   1 -16   11.23    2.31
  -2  -1  16    8.05    2.60
  -2  -1  15   42.55    4.71
   2   1 -15   39.56    4.14
   2   1 -14   -0.86    1.52
  -2  -1  14    1.42    1.57
  -2  -1  13  194.97    8.98
  -2  -1  12   78.14    5.56
   2   1 -11    1.73    0.50
  -2  -1  11   -0.87    1.50
   2   1 -10    8.38    0.92
  -2  -1  10    8.90    1.90
   2   1  -9  141.64    3.67
  -2  -1   9  135.52    6.15
  -2  -1   8   20.29    2.44
  -2  -1   8   20.64    1.07
   2   1  -8   22.47    1.37
  -2  -1   7  133.31    5.50
   2   1  -7  133.42    3.51
   2   1  -6  763.88   11.60
  -2  -1   6  739.65   14.45
  -2  -1   5  224.86    6.42
  -2  -1   4  623.19   11.52
  -2  -1   3 1247.10   18.72
  -2  -1   2 3380.95   43.58
  -2  -1   2 3366.57   43.36
  -2  -1   1  214.65    4.51
  -2  -1   0    1.76    0.52
  -2  -1  -1  536.45    8.34
  -2  -1  -2 2071.93   27.20
  -2  -1  -3  133.31    3.58
  -2  -1  -4 6084.38   76.40
   2   1   5   39.48    2.28
  -2  -1  -5   41.86    1.58
  -2  -1  -5   38.60    2.25
   2   1   6  351.42    6.97
  -2  -1  -6  331.82    8.04
  -2  -1  -6  320.04    5.38
   2   1   6  344.01    8.06
  -2  -1  -6  359.84    5.88
   2   1   7 1651.58   25.46
  -2  -1  -7 1647.73   25.61
  -2  -1  -7 1619.35   21.64
  -2  -1  -8    2.45    0.51
   2   1   8    1.49    0.90
  -2  -1  -8    3.69    1.12
  -2  -1  -9   47.54    3.33
  -2  -1  -9   44.17    2.09
   2   1   9   44.45    3.23
  -2  -1 -10  167.01    4.63
   2   1  10  159.01    6.70
  -2  -1 -10  150.43    3.19
  -2  -1 -10  174.74    6.87
  -2  -1 -11  290.65    9.75
  -2  -1 -11  296.11    7.00
   2   1  11  292.00    9.69
   2   1  12    4.29    1.58
  -2  -1 -12    5.15    0.98
  -2  -1 -12    6.38    1.85
  -2  -1 -13   51.02    3.04
  -2  -1 -13   55.17    4.60
   2   1  13   52.91    4.50
  -2  -1 -14   24.25    2.23
  -2  -1 -14   27.73    3.72
   2   1  14   25.33    3.54
   2   1  15   -0.71    1.50
  -2  -1 -15   -0.13    0.76
  -2  -1 -15    0.54    1.55
   2   1  16   64.24    5.62
   2   1  17    6.92    2.12
   2   1  18   40.61    4.88
   2   1  19    4.46    2.32
   2   1  20   11.40    3.03
   2   1  21    2.28    2.04
   2   1  22   16.11    4.03
  -2  -2  19    8.71    3.12
  -2  -2  18   17.85    3.81
   2   2 -18   15.59    2.92
   2   2 -17   21.48    3.33
  -2  -2  17   23.79    3.96
  -2  -2  16    6.03    2.50
   2   2 -16    5.36    2.17
  -2  -2  15   35.19    4.26
  -2  -2  14  104.52    6.89
  -2  -2  13   36.98    4.19
  -2  -2  12  186.29    8.41
  -2  -2  11    9.44    1.18
   2   2 -11    9.16    1.15
  -2  -2  11    8.07    1.94
   2   2 -10   18.01    1.57
  -2  -2  10   17.48    2.60
  -2  -2  10   12.25    0.73
  -2  -2   9  350.05    6.28
   2   2  -9  365.80    7.85
  -2  -2   8   13.08    2.12
   2   2  -8   14.09    1.34
  -2  -2   8   13.09    1.02
   2   2  -7   36.72    2.07
  -2  -2   7   35.51    1.71
  -2  -2   6    0.31    0.82
  -2  -2   5   55.82    3.14
  -2  -2   4    0.00    0.73
  -2  -2   4    0.75    0.62
  -2  -2   3  257.51    6.15
  -2  -2   3  241.36    6.24
  -2  -2   2  133.44    3.93
  -2  -2   1    7.95    1.00
  -2  -2   0   41.30    2.02
  -2  -2  -1 3994.97   50.60
  -2  -2  -2 1791.18   24.44
   2   2   3   19.49    1.27
  -2  -2  -3   19.40    1.35
   2   2   3   20.44    1.00
  -2  -2  -3   18.63    1.24
   2   2   4 2586.22   32.40
  -2  -2  -4 2550.53   33.91
  -2  -2  -4 2520.23   32.27
  -2  -2  -4 2511.89   34.10
  -2  -2  -5 2011.54   27.74
   2   2   5 2079.20   26.33
  -2  -2  -5 2026.93   26.35
  -2  -2  -5 1984.73   28.67
   2   2   6 2333.82   34.20
  -2  -2  -6 2351.27   30.62
  -2  -2  -6 2340.87   33.52
   2   2   6 2419.42   30.44
  -2  -2  -7  161.31    5.42
   2   2   7  162.14    5.75
  -2  -2  -7  154.75    3.71
  -2  -2  -8  568.27    9.61
  -2  -2  -8  568.40   12.22
   2   2   8  598.81   12.91
   2   2   9   70.88    4.22
  -2  -2  -9   76.40    4.10
  -2  -2  -9   72.53    2.79
  -2  -2  -9   77.61    2.54
  -2  -2 -10    4.70    1.41
  -2  -2 -10    5.04    0.82
  -2  -2 -10    6.46    0.71
   2   2  11  173.84    7.38
  -2  -2 -11  181.87    5.32
  -2  -2 -11  186.78    3.98
  -2  -2 -12  185.90    7.63
  -2  -2 -12  180.17    5.42
   2   2  12  164.69    7.48
  -2  -2 -13   79.94    5.34
  -2  -2 -13   76.73    3.70
   2   2  13   82.20    5.49
   2   2  14  430.98   13.94
  -2  -2 -14  455.62   13.78
  -2  -2 -14  450.97   10.50
   2   2  15   10.37    2.76
  -2  -2 -15   13.38    2.87
  -2  -2 -15    7.81    1.33
   2   2  16    8.71    2.52
   2   2  17    9.45    2.46
   2   2  18   13.82    3.16
   2   2  19    0.31    1.76
   2   2  20    7.55    2.88
   2   2  21   20.18    3.92
   2   2  22    5.78    2.30
  -2  -3  19   27.19    4.20
  -2  -3  19   34.41    5.02
   2   3 -18    1.52    1.46
  -2  -3  18   -0.61    1.80
  -2  -3  18    0.08    2.00
  -2  -3  17    6.45    2.53
  -2  -3  16   25.70    4.08
  -2  -3  15   21.14    3.65
  -2  -3  14   61.18    5.44
  -2  -3  13   54.34    4.76
   2   3 -12   11.13    1.53
  -2  -3  12   14.02    2.75
  -2  -3  11   20.42    1.76
   2   3 -11   20.91    1.93
  -2  -3  11   16.84    2.83
  -2  -3  10  253.49    9.14
  -2  -3  10  256.94    6.63
   2   3 -10  240.49    6.85
   2   3  -9   36.65    2.48
  -2  -3   9   41.93    3.83
  -2  -3   9   38.78    2.49
  -2  -3   9   39.63    2.00
  -2  -3   8   15.11    1.28
  -2  -3   8   13.97    2.24
  -2  -3   8   11.34    1.39
   2   3  -8   12.82    1.47
   2   3  -7  110.58    4.20
  -2  -3   7  101.60    4.03
  -2  -3   7  113.68    3.70
  -2  -3   7  105.09    5.07
  -2  -3   6   85.24    3.19
  -2  -3   6   77.65    4.22
  -2  -3   6   86.25    4.15
  -2  -3   5   89.10    4.01
  -2  -3   5   93.45    3.36
  -2  -3   5   85.97    4.13
  -2  -3   4   92.67    3.36
  -2  -3   4   98.52    4.00
  -2  -3   4   87.90    3.94
  -2  -3   3   10.95    1.35
  -2  -3   2  197.11    5.32
  -2  -3   1    9.84    1.13
  -2  -3   0    0.35    0.47
  -2  -3   0    0.12    0.47
  -2  -3  -1   46.48    2.21
  -2  -3  -1   46.55    2.40
  -2  -3  -2 1330.87   19.79
  -2  -3  -2 1269.48   19.03
  -2  -3  -3   63.78    2.23
  -2  -3  -3   66.64    2.90
   2   3   3   66.11    2.37
  -2  -3  -4  492.69    8.50
  -2  -3  -4  492.91    9.61
   2   3   4  529.94    8.73
  -2  -3  -4  490.21    8.66
   2   3   4  522.79    8.69
   2   3   5  768.09   11.74
  -2  -3  -5  733.17   12.41
  -2  -3  -5  745.23   12.91
  -2  -3  -5  726.00   11.58
  -2  -3  -6    1.51    0.51
  -2  -3  -6    0.86    0.64
   2   3   6    2.45    0.58
  -2  -3  -7 1200.10   19.45
  -2  -3  -7 1150.93   17.39
   2   3   7 1191.09   20.85
  -2  -3  -7 1186.97   18.04
   2   3   8   93.63    4.73
  -2  -3  -8   97.59    3.36
  -2  -3  -8   94.79    3.27
  -2  -3  -8   96.17    4.19
   2   3   8  101.07    3.17
  -2  -3  -9  551.40   12.31
   2   3   9  585.14   13.60
  -2  -3  -9  557.59   10.24
  -2  -3  -9  561.86   10.05
  -2  -3 -10  270.69    6.04
   2   3  10  248.52    8.73
  -2  -3 -10  263.40    6.55
  -2  -3 -10  267.57    8.33
  -2  -3 -11   48.67    2.71
  -2  -3 -11   46.82    3.60
  -2  -3 -11   55.11    2.34
   2   3  11   45.90    3.90
   2   3  12  136.46    6.87
  -2  -3 -12  142.82    3.82
  -2  -3 -12  147.23    6.71
  -2  -3 -12  138.21    4.96
  -2  -3 -13  138.68    5.11
   2   3  13  133.75    7.15
  -2  -3 -13  132.89    6.59
  -2  -3 -13  115.66    3.06
   2   3  14    3.10    1.88
  -2  -3 -14    7.71    2.07
  -2  -3 -14    6.26    1.21
   2   3  15  170.47    8.77
  -2  -3 -15  173.21    6.30
   2   3  16  117.91    7.88
   2   3  17    9.09    2.74
   2   3  18   17.75    3.54
   2   3  19   19.60    3.75
   2   3  20   -0.41    2.16
   2   3  21   41.22    5.52
  -2  -4  18    4.45    2.64
  -2  -4  18    2.67    2.12
  -2  -4  17    4.95    2.23
  -2  -4  17    0.34    1.76
  -2  -4  16   59.88    5.93
  -2  -4  16   59.96    5.78
  -2  -4  15   51.15    5.00
  -2  -4  15   50.04    5.31
  -2  -4  14    5.82    2.00
  -2  -4  14    6.71    2.46
  -2  -4  13   68.21    5.40
  -2  -4  13   68.27    5.55
  -2  -4  12    1.10    1.73
  -2  -4  12    3.00    1.59
   2   4 -12    3.46    1.08
  -2  -4  11  129.72    4.74
  -2  -4  11  120.41    6.86
  -2  -4  11  121.22    6.48
   2   4 -11  123.08    5.31
  -2  -4  10  114.87    6.15
   2   4 -10  124.30    5.22
  -2  -4  10  132.20    4.91
  -2  -4  10  141.50    6.88
  -2  -4  10  127.59    4.16
  -2  -4   9  559.30   13.97
   2   4  -9  574.61   12.45
  -2  -4   9  578.13   11.95
  -2  -4   9  557.70   10.89
  -2  -4   9  601.73   14.64
  -2  -4   8  145.27    4.73
  -2  -4   8  147.30    5.29
  -2  -4   8  142.72    6.17
   2   4  -8  137.98    5.38
  -2  -4   8  137.88    6.34
  -2  -4   7  113.72    5.39
  -2  -4   7  108.32    4.07
  -2  -4   7  107.91    4.46
  -2  -4   7  102.81    5.02
   2   4  -7  108.46    4.59
  -2  -4   6   21.24    2.27
  -2  -4   6   25.50    2.22
  -2  -4   6   29.92    2.77
  -2  -4   6   27.25    2.01
  -2  -4   5   -0.17    0.50
  -2  -4   5   -0.20    0.66
  -2  -4   5   -0.24    0.76
  -2  -4   4   31.59    2.35
  -2  -4   4   30.44    2.48
  -2  -4   4   33.48    2.20
  -2  -4   3  120.54    4.36
  -2  -4   3  123.92    4.67
  -2  -4   3  118.77    4.51
  -2  -4   2    0.25    0.65
  -2  -4   2   -0.30    0.57
  -2  -4   2    0.72    0.62
  -2  -4   1    4.60    0.93
  -2  -4   1    6.57    1.05
  -2  -4   1    6.04    1.04
  -2  -4   0   69.94    3.10
  -2  -4   0   69.23    3.37
  -2  -4  -1   13.50    1.53
  -2  -4  -1   15.57    1.44
  -2  -4  -2  154.62    4.64
  -2  -4  -2  157.52    5.16
  -2  -4  -3   84.80    3.49
  -2  -4  -3   87.26    3.73
  -2  -4  -3   83.55    2.59
  -2  -4  -4   92.27    3.85
  -2  -4  -4   89.36    2.78
  -2  -4  -5  160.58    4.96
   2   4   5  165.20    4.18
  -2  -4  -5  152.76    4.43
  -2  -4  -5  155.38    4.18
  -2  -4  -6    0.73    0.55
  -2  -4  -6    1.93    0.70
  -2  -4  -6    0.87    0.61
   2   4   6    2.63    0.69
  -2  -4  -7  235.40    6.23
  -2  -4  -7  228.74    6.13
  -2  -4  -7  231.85    5.85
   2   4   8   60.63    3.95
  -2  -4  -8   59.97    3.19
  -2  -4  -8   59.36    2.79
  -2  -4  -8   61.98    2.95
  -2  -4  -9   51.93    3.19
   2   4   9   47.41    3.72
  -2  -4  -9   51.48    2.69
  -2  -4  -9   50.38    2.67
  -2  -4 -10  211.77    6.03
  -2  -4 -10  204.33    7.00
  -2  -4 -10  208.71    5.75
   2   4  10  209.80    8.11
   2   4  11  344.18   11.08
  -2  -4 -11  359.19   10.08
  -2  -4 -11  340.96    8.35
  -2  -4 -11  355.21    7.89
   2   4  12   -0.23    1.43
  -2  -4 -12    0.74    1.12
  -2  -4 -12   -0.52    0.72
  -2  -4 -12    0.89    0.58
  -2  -4 -13    1.44    0.59
  -2  -4 -13    0.29    0.77
   2   4  13    2.87    1.85
  -2  -4 -13    0.89    1.36
  -2  -4 -14  256.10    7.70
  -2  -4 -14  251.87    9.45
   2   4  14  261.17   10.58
  -2  -4 -15   71.21    4.04
   2   4  15   68.31    5.73
   2   4  16  154.17    8.71
   2   4  17   27.67    4.05
   2   4  18   45.85    5.30
   2   4  19    3.62    2.57
   2   4  20   12.96    3.32
   2   4  21    9.11    3.27
  -2  -5  18    6.57    2.94
  -2  -5  18    7.14    2.78
  -2  -5  17   12.36    2.93
  -2  -5  17   18.01    3.72
  -2  -5  16   37.25    5.02
  -2  -5  16   39.34    5.15
  -2  -5  15   19.36    3.38
  -2  -5  15   19.67    3.58
  -2  -5  14  120.79    7.46
  -2  -5  14  125.25    7.78
  -2  -5  13   17.17    3.10
  -2  -5  13   17.54    3.28
  -2  -5  12  153.71    7.80
  -2  -5  12  173.43    8.51
   2   5 -12  157.84    6.62
  -2  -5  11    0.37    1.36
   2   5 -11    2.17    1.19
  -2  -5  11    2.53    1.61
   2   5 -10   51.85    3.70
  -2  -5  10   52.31    4.32
  -2  -5  10   53.91    3.03
  -2  -5  10   51.74    4.36
  -2  -5   9  107.35    4.78
  -2  -5   9  110.38    5.85
  -2  -5   9  105.96    4.38
   2   5  -9  106.55    5.17
  -2  -5   9  104.12    5.98
  -2  -5   8  618.46   12.50
  -2  -5   8  606.54   13.12
   2   5  -8  602.23   13.50
  -2  -5   8  584.54   14.53
  -2  -5   8  609.88   15.11
  -2  -5   7    6.68    1.61
   2   5  -7    6.68    1.45
  -2  -5   7    9.51    1.47
  -2  -5   7    7.40    1.53
  -2  -5   6  319.38    8.71
  -2  -5   6  321.67    9.36
  -2  -5   6  314.79    8.29
  -2  -5   5    3.06    1.07
  -2  -5   5    1.40    0.84
  -2  -5   5    3.28    1.05
  -2  -5   4   61.02    3.58
  -2  -5   4   57.36    3.26
  -2  -5   4   52.10    3.35
  -2  -5   3 1770.41   27.34
  -2  -5   3 1773.93   27.92
  -2  -5   3 1787.11   27.42
  -2  -5   2    3.95    1.04
  -2  -5   2    2.69    1.06
  -2  -5   2    5.72    1.27
  -2  -5   1   23.51    2.10
  -2  -5   1   25.10    2.25
  -2  -5   1   24.63    2.08
  -2  -5   0  282.24    7.24
  -2  -5   0  278.85    7.88
  -2  -5  -1   15.02    1.65
  -2  -5  -1   22.93    2.17
  -2  -5  -2  266.16    7.60
  -2  -5  -2  246.64    6.75
  -2  -5  -3   74.43    3.48
  -2  -5  -3   75.64    3.87
  -2  -5  -3   78.18    2.52
  -2  -5  -4   62.67    2.24
  -2  -5  -4   68.60    3.47
  -2  -5  -5  535.35    9.21
  -2  -5  -5  565.68   11.56
  -2  -5  -5  555.37   10.79
  -2  -5  -6  101.54    3.41
  -2  -5  -6  102.08    4.31
   2   5   6  111.87    3.36
  -2  -5  -6  105.78    4.01
  -2  -5  -7    3.42    0.91
  -2  -5  -7    4.72    0.90
  -2  -5  -7    5.12    1.00
  -2  -5  -8   51.43    3.00
  -2  -5  -8   48.59    2.80
  -2  -5  -8   50.08    2.74
  -2  -5  -9    6.94    1.21
   2   5   9    5.25    1.52
  -2  -5  -9    7.61    1.33
  -2  -5  -9    5.90    1.12
  -2  -5 -10    1.61    0.98
  -2  -5 -10   -0.37    0.71
  -2  -5 -10    2.93    0.92
   2   5  10    0.58    1.18
   2   5  11   84.63    5.49
  -2  -5 -11   79.94    3.76
  -2  -5 -11   82.30    4.41
  -2  -5 -11   77.79    3.83
  -2  -5 -12   45.93    3.02
   2   5  12   50.84    4.48
  -2  -5 -12   51.64    3.66
  -2  -5 -12   45.74    2.76
   2   5  13   23.94    3.26
  -2  -5 -13   24.32    2.00
  -2  -5 -13   25.54    2.38
  -2  -5 -13   22.04    2.65
  -2  -5 -14   80.73    4.31
   2   5  14   79.52    6.07
  -2  -5 -15   11.91    1.77
   2   5  15   11.88    2.72
   2   5  16    0.22    1.72
   2   5  17    3.58    2.08
   2   5  18   29.73    4.41
   2   5  19    2.23    2.15
   2   5  20    9.44    3.27
   2   5  21   17.15    3.52
  -2  -6  17   28.25    4.37
  -2  -6  16    2.53    2.19
  -2  -6  15   -1.54    2.20
  -2  -6  15    2.27    2.02
  -2  -6  14   66.90    5.70
  -2  -6  14   54.52    5.39
  -2  -6  13    5.85    2.13
   2   6 -12   50.75    4.06
  -2  -6  12   39.30    4.30
   2   6 -11   -2.43    1.59
  -2  -6  11   -0.87    1.59
  -2  -6  10   54.64    4.53
  -2  -6  10   54.19    3.39
   2   6 -10   60.34    4.19
  -2  -6   9   86.88    4.38
   2   6  -9   76.28    4.67
  -2  -6   9   89.64    5.52
  -2  -6   8   29.49    2.63
   2   6  -8   27.36    2.89
  -2  -6   8   26.77    3.17
  -2  -6   7   70.76    4.20
  -2  -6   7   74.50    4.09
   2   6  -7   69.42    4.42
  -2  -6   7   73.19    4.62
  -2  -6   6   83.84    4.34
  -2  -6   6   80.71    4.44
  -2  -6   6   83.39    4.72
  -2  -6   5  207.32    7.31
  -2  -6   5  195.96    7.11
  -2  -6   5  207.89    6.97
  -2  -6   4  502.71   11.91
  -2  -6   4  508.87   12.33
  -2  -6   4  523.07   12.03
  -2  -6   3  117.87    5.14
  -2  -6   3  120.81    5.41
  -2  -6   3  118.24    5.15
  -2  -6   2  579.98   13.46
  -2  -6   2  607.62   13.27
  -2  -6   1    7.19    1.44
  -2  -6   1    7.69    1.46
  -2  -6   1    5.81    1.30
  -2  -6   0  241.84    7.83
  -2  -6   0  244.31    7.07
  -2  -6  -1   -0.42    0.99
  -2  -6  -1   -0.12    0.78
  -2  -6  -2   22.11    2.02
  -2  -6  -3  183.00    5.99
  -2  -6  -4  128.39    5.17
  -2  -6  -4  123.22    3.18
  -2  -6  -5   81.22    4.17
  -2  -6  -5   80.30    2.55
  -2  -6  -5   80.57    3.83
  -2  -6  -6  272.09    5.78
  -2  -6  -6  276.54    8.05
  -2  -6  -6  270.23    7.43
  -2  -6  -7  338.75    9.13
  -2  -6  -7  345.93    7.22
   2   6   7  359.21    7.05
  -2  -6  -7  332.18    8.54
  -2  -6  -8    0.80    0.70
  -2  -6  -8    0.84    0.91
  -2  -6  -8    0.69    0.61
  -2  -6  -9  459.00    9.93
  -2  -6  -9  464.19   11.03
  -2  -6  -9  474.83   10.78
  -2  -6 -10  176.84    6.25
  -2  -6 -10  171.64    5.85
  -2  -6 -10  174.20    6.16
   2   6  10  159.09    7.50
   2   6  11    4.98    1.84
  -2  -6 -11    5.31    1.31
  -2  -6 -11    4.42    1.18
  -2  -6 -11    4.46    1.13
   2   6  12    1.47    1.50
  -2  -6 -12    0.71    0.95
  -2  -6 -12    3.17    1.16
  -2  -6 -12    1.62    0.84
   2   6  13   18.92    3.16
  -2  -6 -13   18.58    2.17
  -2  -6 -13   20.52    2.07
   2   6  14    6.87    2.48
  -2  -6 -14    8.09    1.58
   2   6  15   17.28    3.16
  -2  -6 -15   17.33    2.18
   2   6  16   60.24    5.63
   2   6  17    8.79    2.78
   2   6  18   23.86    4.18
   2   6  19    4.56    2.61
   2   6  20   -1.23    2.03
   2   6  21   14.92    3.84
  -2  -7  17   -0.47    1.94
  -2  -7  16   13.84    3.38
  -2  -7  15   31.28    4.43
  -2  -7  14   -2.91    2.23
  -2  -7  13   -2.50    2.45
  -2  -7  12   12.33    2.63
   2   7 -12   10.02    2.16
  -2  -7  11    4.89    1.80
   2   7 -11    4.00    1.51
  -2  -7  10  185.21    6.93
  -2  -7  10  203.47    8.94
   2   7 -10  178.67    7.85
  -2  -7   9  108.56    6.24
  -2  -7   9   99.23    5.10
  -2  -7   8   80.37    4.55
  -2  -7   8   78.79    5.20
   2   7  -8   71.04    4.76
  -2  -7   7    8.41    1.86
   2   7  -7    5.33    1.55
  -2  -7   7    7.78    1.54
  -2  -7   6   41.91    3.58
  -2  -7   6   45.49    3.43
  -2  -7   5   -0.40    1.00
  -2  -7   5    0.01    1.08
  -2  -7   4   46.13    3.46
  -2  -7   4   47.31    3.45
  -2  -7   3   90.42    4.88
  -2  -7   3   92.83    4.92
  -2  -7   2  434.36   11.06
  -2  -7   2  435.41   11.40
  -2  -7   1  152.01    5.96
  -2  -7   1  150.88    6.26
  -2  -7   0    5.53    1.30
  -2  -7   0    6.01    1.39
  -2  -7  -1    1.53    0.85
  -2  -7  -2    0.24    0.80
  -2  -7  -3   30.01    2.62
  -2  -7  -4  216.13    7.05
  -2  -7  -4  186.71    4.06
  -2  -7  -5  708.05   10.70
  -2  -7  -5  746.60   15.65
  -2  -7  -6    6.51    0.72
  -2  -7  -6    5.02    1.29
  -2  -7  -7  109.30    3.30
  -2  -7  -7  115.97    5.04
  -2  -7  -7  113.53    5.32
  -2  -7  -8   17.97    2.23
  -2  -7  -8   18.51    1.45
  -2  -7  -8   16.83    2.02
  -2  -7  -9   94.04    3.69
  -2  -7  -9   92.31    4.80
  -2  -7  -9   96.12    4.66
   2   7  10    1.99    1.53
  -2  -7 -10    3.24    1.17
  -2  -7 -10    0.71    1.01
  -2  -7 -10    2.52    0.97
  -2  -7 -11   81.70    4.45
   2   7  11   70.38    5.43
  -2  -7 -11   81.82    3.99
  -2  -7 -11   82.02    4.57
   2   7  12   75.76    5.79
  -2  -7 -12   75.81    4.37
  -2  -7 -12   82.27    4.54
  -2  -7 -13   87.82    4.81
   2   7  13   82.40    6.21
  -2  -7 -13   86.81    4.62
   2   7  14  190.40    9.63
  -2  -7 -14  200.70    7.06
  -2  -7 -14  201.67    7.67
   2   7  15   41.00    4.77
   2   7  16   32.44    4.47
   2   7  17    8.92    2.83
   2   7  18   -1.77    2.35
   2   7  19   45.83    5.61
   2   7  20    4.89    2.21
   2   7  21   -3.74    2.80
  -2  -8  16    1.55    2.04
  -2  -8  15    4.20    2.19
  -2  -8  14   40.82    5.16
  -2  -8  13   -1.59    1.67
  -2  -8  12   -0.95    1.69
   2   8 -12    0.45    1.73
  -2  -8  11   17.70    3.26
   2   8 -11   16.68    2.64
  -2  -8  10   10.43    2.52
   2   8 -10    8.44    2.01
  -2  -8  10   10.12    1.93
  -2  -8   9  261.99   10.45
  -2  -8   9  271.52    9.26
   2   8  -9  244.37    9.70
  -2  -8   8   32.10    3.61
   2   8  -8   28.10    3.44
  -2  -8   8   32.14    3.18
   2   8  -7   45.81    3.97
  -2  -8   7   54.99    4.13
  -2  -8   7   48.06    4.11
  -2  -8   6   -2.06    1.48
  -2  -8   6   -0.52    1.29
  -2  -8   5   11.82    2.11
  -2  -8   5   15.09    2.22
  -2  -8   4    0.67    1.13
  -2  -8   4   -0.90    1.13
  -2  -8   3   74.54    4.61
  -2  -8   3   83.26    4.97
  -2  -8   2   68.33    4.31
  -2  -8   2   66.73    4.42
  -2  -8   1    4.03    1.37
  -2  -8   1    0.64    1.49
  -2  -8   0  159.96    6.91
  -2  -8   0  157.52    6.27
  -2  -8  -1    1.69    1.18
  -2  -8  -1   -0.29    1.30
  -2  -8  -2  221.70    7.42
  -2  -8  -2  216.78    8.14
  -2  -8  -3   90.90    4.75
  -2  -8  -4   22.40    2.67
  -2  -8  -4   19.06    2.22
  -2  -8  -4   19.44    1.06
  -2  -8  -5    3.09    0.41
  -2  -8  -5    4.63    1.44
  -2  -8  -5    4.65    1.33
  -2  -8  -6  287.44    9.33
  -2  -8  -6  297.15    8.98
  -2  -8  -7   36.23    3.07
  -2  -8  -7   33.68    1.44
  -2  -8  -8  291.44    5.84
  -2  -8  -8  293.16    9.51
  -2  -8  -8  294.65    9.06
  -2  -8  -9  303.92    9.82
  -2  -8  -9  306.47    9.39
  -2  -8 -10    0.36    0.94
  -2  -8 -10    0.49    1.12
   2   8  11  249.24   10.63
  -2  -8 -11  270.40    9.12
  -2  -8 -11  270.58    8.89
  -2  -8 -12    5.35    1.42
   2   8  12    3.03    1.85
  -2  -8 -12    5.40    1.37
  -2  -8 -13    4.86    1.34
  -2  -8 -13    4.08    1.36
   2   8  14  130.61    8.25
  -2  -8 -14  142.24    6.38
  -2  -8 -14  138.04    6.46
   2   8  15   21.37    3.56
   2   8  16    3.59    1.88
   2   8  17   32.09    4.58
   2   8  18   13.61    3.36
   2   8  19   -0.70    2.22
   2   8  20   17.78    3.89
  -2  -9  15    1.86    2.16
  -2  -9  14   49.61    5.49
  -2  -9  13    3.24    2.31
   2   9 -12   11.28    2.52
  -2  -9  12    4.82    2.12
  -2  -9  11   13.20    3.01
   2   9 -11    8.32    2.24
  -2  -9  10   54.58    4.99
   2   9 -10   45.23    4.82
  -2  -9  10   54.37    4.21
  -2  -9   9    7.58    1.93
   2   9  -9    4.28    1.80
  -2  -9   9    6.59    2.04
  -2  -9   8   54.50    4.78
   2   9  -8   53.99    4.67
  -2  -9   8   62.31    4.58
  -2  -9   7   75.40    5.34
   2   9  -7   72.89    5.31
  -2  -9   7   77.85    5.14
  -2  -9   6    6.91    1.92
   2   9  -6    4.91    1.77
  -2  -9   6    6.74    2.01
  -2  -9   5   74.39    5.14
  -2  -9   5   71.41    4.94
  -2  -9   4   98.66    5.88
  -2  -9   4   95.22    5.63
  -2  -9   3  143.80    7.08
  -2  -9   3  138.41    6.75
  -2  -9   2  128.78    6.65
  -2  -9   2  126.82    6.20
  -2  -9   1    5.09    1.57
  -2  -9   1    4.55    1.55
  -2  -9   0   70.76    4.44
  -2  -9   0   70.41    4.81
  -2  -9  -1   23.30    2.70
  -2  -9  -1   21.97    2.67
  -2  -9  -2   34.28    1.94
  -2  -9  -2   29.46    2.86
  -2  -9  -2   30.98    3.27
  -2  -9  -3   16.88    1.17
  -2  -9  -3   19.68    1.26
  -2  -9  -3   20.91    2.69
  -2  -9  -3   17.54    2.41
  -2  -9  -4   90.69    5.01
  -2  -9  -4   76.81    1.94
  -2  -9  -4   91.12    5.40
  -2  -9  -5   11.84    2.01
  -2  -9  -5   13.79    2.27
  -2  -9  -6    3.34    1.25
  -2  -9  -7  132.97    6.65
  -2  -9  -7  145.10    6.58
  -2  -9  -8   10.74    2.10
  -2  -9  -8   11.22    2.03
  -2  -9  -9  130.08    6.62
  -2  -9  -9  134.91    6.33
  -2  -9 -10   15.27    2.28
  -2  -9 -10   14.47    2.37
   2   9  11   -0.27    1.48
  -2  -9 -11   -0.76    1.22
  -2  -9 -11    3.14    1.36
   2   9  12    3.89    1.80
  -2  -9 -12    5.43    1.39
  -2  -9 -12    3.58    1.33
  -2  -9 -13   18.23    2.53
   2   9  13   10.13    2.82
  -2  -9 -13   14.30    2.33
   2   9  14   39.84    4.96
  -2  -9 -14   44.04    3.79
  -2  -9 -14   43.02    3.79
   2   9  15    2.35    2.20
   2   9  16   11.34    3.04
   2   9  17    7.61    2.97
   2   9  18   49.19    5.91
   2   9  19    7.45    2.88
   2   9  20    1.25    2.14
  -2 -10  14   -0.46    1.99
  -2 -10  13    0.50    1.83
   2  10 -12   -2.38    2.18
  -2 -10  12   -2.88    2.42
   2  10 -11    4.14    1.94
  -2 -10  11    1.48    1.70
  -2 -10  10   40.16    4.64
   2  10 -10   45.33    4.66
  -2 -10   9   79.40    6.13
  -2 -10   9   78.77    5.58
   2  10  -9   77.57    5.95
  -2 -10   8    2.49    1.77
  -2 -10   8    1.04    1.31
   2  10  -8    0.12    1.46
  -2 -10   7   98.15    6.43
   2  10  -7   88.55    6.19
  -2 -10   7   90.83    6.02
  -2 -10   6    2.17    1.34
  -2 -10   6    3.95    1.76
   2  10  -6    1.91    1.68
  -2 -10   5    9.65    2.34
  -2 -10   5   13.29    2.58
  -2 -10   4   74.41    5.37
  -2 -10   4   71.33    5.38
  -2 -10   3   73.33    5.38
  -2 -10   3   75.02    5.25
  -2 -10   2   25.36    3.06
  -2 -10   2   24.65    3.26
  -2 -10   1  209.27    9.11
  -2 -10   1  209.68    8.36
  -2 -10   0   94.35    6.08
  -2 -10   0   91.79    5.49
  -2 -10  -1    0.43    1.13
  -2 -10  -1   -1.41    1.53
  -2 -10  -2  234.19    8.61
  -2 -10  -2  243.84    9.74
  -2 -10  -3  109.12    5.93
  -2 -10  -3  109.57    6.45
  -2 -10  -4   -1.03    1.33
  -2 -10  -4   -1.99    1.90
  -2 -10  -5   23.46    2.85
  -2 -10  -5   21.41    2.87
  -2 -10  -6    2.09    1.68
  -2 -10  -7   20.63    2.81
  -2 -10  -8    8.85    1.97
  -2 -10  -9    9.32    2.10
  -2 -10  -9    9.68    2.05
  -2 -10 -10    1.79    1.13
  -2 -10 -10    2.31    1.30
  -2 -10 -11   -0.36    1.18
  -2 -10 -11   -0.64    1.25
  -2 -10 -12   11.25    2.03
   2  10  12    9.78    2.64
  -2 -10 -12   11.26    2.11
   2  10  13   30.10    4.33
  -2 -10 -13   21.02    2.93
  -2 -10 -13   26.44    3.27
   2  10  14   41.59    5.06
  -2 -10 -14   43.17    3.99
  -2 -10 -14   46.69    4.10
   2  10  15   32.84    4.54
   2  10  16    5.11    2.69
   2  10  17   18.89    4.03
   2  10  18    4.47    2.50
   2  10  19   13.42    3.60
  -2 -11  13    0.23    2.04
  -2 -11  12   11.78    3.09
   2  11 -12    2.71    1.63
   2  11 -11   13.93    2.92
  -2 -11  11   27.83    4.19
  -2 -11  10   18.98    3.39
   2  11 -10   12.30    2.80
  -2 -11   9   33.23    4.36
  -2 -11   9   35.42    4.06
   2  11  -9   35.79    4.37
  -2 -11   8    8.18    2.57
  -2 -11   8   11.25    2.45
   2  11  -8    4.89    1.89
  -2 -11   7    2.05    1.73
   2  11  -7    2.38    1.59
  -2 -11   7    3.52    1.72
  -2 -11   6   22.74    3.39
   2  11  -6   21.68    3.47
  -2 -11   6   20.33    3.21
  -2 -11   5  130.09    7.66
  -2 -11   5  118.95    7.22
   2  11  -5  104.63    7.12
  -2 -11   4   16.63    2.84
  -2 -11   4   16.74    2.99
  -2 -11   3   19.25    2.95
  -2 -11   3   17.37    2.95
  -2 -11   2    0.05    1.52
  -2 -11   2    0.17    1.32
  -2 -11   1   -0.06    1.71
  -2 -11   1    3.53    1.63
  -2 -11   0   62.82    4.87
  -2 -11   0   56.62    4.90
  -2 -11  -1    2.94    1.44
  -2 -11  -1    3.68    1.67
  -2 -11  -2    6.38    1.68
  -2 -11  -2    9.17    2.21
  -2 -11  -3   60.16    4.63
  -2 -11  -3   59.32    4.99
  -2 -11  -4   27.70    3.54
  -2 -11  -4   27.35    3.12
  -2 -11  -5   84.39    6.05
  -2 -11  -5   96.89    5.88
  -2 -11  -6    8.41    1.94
  -2 -11  -7   86.98    6.04
  -2 -11  -8    7.21    2.01
  -2 -11  -9   99.56    6.48
  -2 -11 -10   14.32    2.71
  -2 -11 -10   16.42    2.72
  -2 -11 -11    7.43    2.12
  -2 -11 -11    3.26    1.42
   2  11  12   16.36    3.29
  -2 -11 -12   18.26    2.79
  -2 -11 -12   21.07    3.02
   2  11  13   -0.65    1.85
  -2 -11 -13    0.78    1.25
  -2 -11 -13   -0.33    1.37
   2  11  14    6.70    2.70
  -2 -11 -14    5.53    1.80
  -2 -11 -14    5.79    1.84
   2  11  15    3.31    2.16
   2  11  16    0.12    1.80
   2  11  17    6.98    2.93
   2  11  18   33.94    5.28
  -2 -12  12    6.53    2.81
   2  12 -12   -0.80    1.66
   2  12 -11    9.19    2.82
  -2 -12  11    3.19    2.83
  -2 -12  10   31.47    4.57
   2  12 -10   22.31    3.97
   2  12  -9   41.66    4.93
  -2 -12   9   38.68    4.93
  -2 -12   9   40.63    4.53
  -2 -12   8   38.76    4.48
  -2 -12   8   53.23    5.34
   2  12  -8   40.94    4.95
  -2 -12   7    1.40    2.12
  -2 -12   7    5.39    1.93
   2  12  -7    2.25    1.96
   2  12  -6   -1.65    2.24
  -2 -12   6   -0.15    1.86
  -2 -12   6    0.88    1.63
   2  12  -5    0.19    2.01
  -2 -12   5    4.20    1.89
  -2 -12   5    2.53    1.53
  -2 -12   4   84.58    6.26
  -2 -12   4   81.34    6.34
   2  12  -4   79.15    6.36
  -2 -12   3   31.55    4.06
  -2 -12   3   35.79    4.10
  -2 -12   2  122.47    7.13
  -2 -12   2  116.22    7.54
  -2 -12   1   14.21    2.81
  -2 -12   1    9.90    2.32
  -2 -12   0   57.39    4.73
  -2 -12   0   48.12    4.87
  -2 -12  -1  102.26    7.05
  -2 -12  -1  106.62    6.34
  -2 -12  -2    7.40    2.04
  -2 -12  -2   11.21    2.61
  -2 -12  -3   -1.48    1.61
  -2 -12  -3    2.14    1.41
  -2 -12  -4   42.23    4.52
  -2 -12  -4   44.01    4.10
  -2 -12  -5   22.89    3.29
  -2 -12  -5   20.28    2.90
  -2 -12  -6   62.70    5.36
  -2 -12  -7   21.67    3.32
  -2 -12  -8   10.53    2.28
  -2 -12  -9    1.46    1.72
  -2 -12 -10   -3.35    2.01
  -2 -12 -11    1.51    1.48
  -2 -12 -12    8.68    2.48
   2  12  12    5.04    2.41
  -2 -12 -13   42.41    4.53
   2  12  13   35.99    4.92
  -2 -12 -13   42.96    4.46
   2  12  14   10.70    3.05
  -2 -12 -14   13.30    2.70
   2  12  15    3.09    2.00
   2  12  16    5.66    2.59
   2  12  17    4.05    2.76
   2  13 -12    4.28    2.16
   2  13 -11    2.11    2.00
  -2 -13  11    2.59    2.62
   2  13 -10   23.36    4.11
  -2 -13  10   36.19    5.20
   2  13  -9    4.89    2.54
  -2 -13   9    6.16    2.68
  -2 -13   8   12.01    3.07
   2  13  -8   12.50    3.27
  -2 -13   8   18.97    3.79
   2  13  -7   48.95    5.47
  -2 -13   7   58.57    5.71
  -2 -13   7   54.22    5.62
  -2 -13   6    8.08    2.54
   2  13  -6    6.32    2.68
  -2 -13   6   11.90    2.86
  -2 -13   5    2.47    1.73
  -2 -13   5   -1.35    1.52
   2  13  -5    0.89    1.77
  -2 -13   4   42.32    4.73
   2  13  -4   32.70    4.46
  -2 -13   4   32.95    4.58
  -2 -13   3    1.03    1.65
   2  13  -3   -1.21    2.23
  -2 -13   3    0.91    1.64
  -2 -13   2    0.83    1.46
  -2 -13   2   -0.39    1.63
  -2 -13   1   18.70    3.32
  -2 -13   1   24.44    3.85
  -2 -13   0    6.59    2.48
  -2 -13   0    5.00    1.92
  -2 -13  -1   23.44    3.36
  -2 -13  -1   23.28    3.82
  -2 -13  -2   40.45    4.83
  -2 -13  -2   34.53    3.95
  -2 -13  -3   -0.17    1.53
  -2 -13  -3    2.64    1.95
  -2 -13  -4   10.85    2.44
  -2 -13  -4    7.30    2.30
  -2 -13  -5    4.16    1.59
  -2 -13  -6    2.42    1.74
  -2 -13  -7   27.21    3.93
  -2 -13  -8   19.00    3.23
  -2 -13  -9   14.17    3.01
  -2 -13 -10   34.13    4.31
  -2 -13 -11   27.34    3.94
   2  13  12    3.69    2.44
  -2 -13 -12    4.11    1.85
   2  13  13   28.32    4.51
  -2 -13 -13   23.90    3.88
   2  13  14   14.24    3.64
  -2 -13 -14   13.23    2.93
   2  13  15    1.72    2.30
   2  13  16    6.05    3.23
   2  14  -9   16.68    3.67
  -2 -14   9   30.74    4.88
   2  14  -8    8.57    2.98
  -2 -14   8    7.54    2.64
  -2 -14   8   14.01    3.28
   2  14  -7   19.05    3.97
  -2 -14   7   16.69    3.58
  -2 -14   7   21.60    3.91
  -2 -14   6   10.88    2.86
   2  14  -6    6.20    2.81
  -2 -14   6    7.79    2.31
  -2 -14   5   20.46    3.75
  -2 -14   5   25.13    4.18
   2  14  -5   12.77    3.31
  -2 -14   4    0.50    1.84
  -2 -14   4   -2.21    2.23
   2  14  -4   -1.16    2.39
   2  14  -3    2.79    1.86
  -2 -14   3    1.73    2.13
  -2 -14   3    6.69    2.34
   2  14  -2    0.60    1.96
  -2 -14   2   -1.73    1.78
  -2 -14   2    2.16    2.02
  -2 -14   1   23.06    4.00
  -2 -14   1   16.12    2.98
  -2 -14   0   51.08    5.04
  -2 -14   0   45.25    5.38
  -2 -14  -1    3.46    2.18
  -2 -14  -1    3.43    2.05
  -2 -14  -2    9.00    2.45
  -2 -14  -2   10.89    2.71
  -2 -14  -3   13.08    2.75
  -2 -14  -3   13.31    3.02
  -2 -14  -4   13.56    2.80
  -2 -14  -4   16.35    3.41
  -2 -14  -5   12.64    2.98
  -2 -14  -6   15.20    3.17
  -2 -14  -7    9.11    2.59
  -2 -14  -8    5.72    2.26
  -2 -14  -9    4.63    2.20
  -2 -14 -10   10.15    2.74
  -2 -14 -11    9.44    2.70
  -2 -14 -12   36.24    4.67
   2  14  12   41.24    5.79
   2  14  13   16.32    3.68
  -2 -14 -13   19.96    3.50
   2  14  14   19.97    4.28
   2  14  15    0.61    2.30
  -2 -15   8   13.37    3.49
  -2 -15   7    8.88    2.94
  -2 -15   7   12.78    3.49
  -2 -15   6    5.40    2.79
  -2 -15   6    3.02    2.07
   2  15  -6    0.28    2.43
  -2 -15   5   34.89    5.06
   2  15  -5   23.64    4.31
  -2 -15   5   30.43    4.80
   2  15  -4    0.50    2.23
  -2 -15   4    1.91    2.10
  -2 -15   4    6.92    2.90
  -2 -15   3    0.43    1.85
   2  15  -3    2.34    2.02
  -2 -15   2    1.06    1.75
   2  15  -2   -2.20    2.56
  -2 -15   2    0.82    1.96
  -2 -15   1   23.49    4.24
   2  15  -1   20.36    4.08
  -2 -15   1   19.27    3.50
  -2 -15   0    5.00    2.28
  -2 -15   0    6.67    2.80
   2  15   0    2.45    1.97
  -2 -15  -1   65.94    5.81
  -2 -15  -1   66.17    6.74
  -2 -15  -2    9.90    3.35
  -2 -15  -2    3.01    2.05
  -2 -15  -3   -2.86    2.30
  -2 -15  -3    1.07    1.87
  -2 -15  -4    1.78    1.83
  -2 -15  -4    5.61    2.15
  -2 -15  -5   15.14    3.52
  -2 -15  -6   -2.29    2.21
  -2 -15  -7    3.58    1.76
  -2 -15  -8   -1.75    2.36
  -2 -15  -9   -5.29    2.80
  -2 -15 -10    2.35    2.12
  -2 -15 -11   -1.03    1.73
   2  15  12   21.31    4.17
  -2 -15 -12   18.61    3.55
   2  15  13   19.25    4.04
  -2 -15 -13   18.23    3.53
  -2 -16   6   26.56    4.83
  -2 -16   5    5.04    2.96
  -2 -16   5    1.41    2.05
  -2 -16   4   21.91    4.05
  -2 -16   4   32.48    4.86
  -2 -16   3    1.70    1.99
  -2 -16   3    4.19    2.47
   2  16  -2    3.27    2.40
  -2 -16   2    7.76    2.67
  -2 -16   2    3.52    2.10
  -2 -16   1   18.74    3.34
   2  16  -1    9.83    3.16
  -2 -16   1   12.67    3.53
  -2 -16   0    1.92    2.32
  -2 -16   0    1.56    2.02
  -2 -16  -1    5.40    2.58
  -2 -16  -1    3.81    2.30
   2  16   1    0.85    2.66
  -2 -16  -2   25.14    4.81
  -2 -16  -2   30.79    4.21
   2  16   2   24.81    4.49
  -2 -16  -3    2.47    2.15
  -2 -16  -3    1.65    2.25
   2  16   3    1.76    2.30
  -2 -16  -4   10.53    3.25
  -2 -16  -5   -0.22    1.97
  -2 -16  -6    2.51    2.26
  -2 -16  -7    4.02    2.17
  -2 -16  -8    2.07    1.88
  -2 -16  -9    0.68    2.07
  -2 -16 -10    3.07    1.77
  -2 -16 -11    0.23    2.10
  -2 -16 -12    0.72    1.74
   2  17   4   26.31    4.66
   2  17   5    9.64    3.33
   2  17   6    0.21    2.08
   2  17   7   -0.14    2.86
   2  17   8    0.82    2.42
   2  17   9    2.25    1.90
  -3  17   5    3.42    2.25
  -3  16   5   -2.86    2.31
  -3  16   4    2.13    1.83
  -3  16   3   32.77    4.87
  -3  16   2   11.91    3.54
  -3  16   1   33.90    4.89
  -3  16   0    2.27    2.23
  -3  16  -1   16.18    3.74
  -3  16  -2    5.54    2.78
   3 -15 -10   11.33    3.51
   3 -15  -9    1.18    2.07
   3 -15  -8    7.64    2.76
   3 -15  -7    4.74    2.66
  -3  15   6   10.22    2.69
   3 -15  -6    5.61    2.45
  -3  15   5    5.14    2.28
   3 -15  -5    9.36    2.98
  -3  15   4    8.40    2.61
  -3  15   3    4.55    2.37
  -3  15   2   54.36    5.70
  -3  15   1   32.56    4.72
  -3  15   0   33.61    4.80
  -3  15  -1   27.07    4.42
  -3  15  -2    1.09    2.33
  -3  15  -3    0.02    2.22
  -3  15  -4   65.04    6.72
  -3  15  -5   35.20    5.47
  -3  15  -6   32.98    5.33
   3 -14 -13    0.46    1.79
   3 -14 -12    4.58    2.30
   3 -14 -11    0.23    1.74
   3 -14 -10   17.16    3.51
   3 -14  -9    3.84    2.38
   3 -14  -8    5.24    2.38
   3 -14  -7    8.94    2.78
   3 -14  -6   13.01    3.14
  -3  14   6   12.00    2.63
  -3  14   5    6.47    2.17
   3 -14  -5    6.10    2.51
  -3  14   4    4.44    2.11
   3 -14  -4    3.64    2.24
  -3  14   3   10.35    2.78
  -3  14   2   28.55    4.10
  -3  14   1    8.86    2.58
  -3  14   0    5.21    2.23
  -3  14  -1    1.61    2.14
  -3  14  -2   63.40    6.30
  -3  14  -3    2.15    2.03
  -3  14  -4   16.82    3.41
  -3  14  -5    2.81    2.50
  -3  14  -6   14.16    3.12
  -3  14  -7    1.35    2.35
  -3  14  -8   51.43    6.01
  -3  14  -9    3.13    2.48
   3 -13 -14    2.80    2.04
   3 -13 -13    3.36    2.13
   3 -13 -12    1.91    2.28
  -3  13  11   72.05    6.37
   3 -13 -11   85.94    7.49
  -3  13  10   19.78    3.50
   3 -13 -10   23.01    4.06
  -3  13   9   11.54    2.58
   3 -13  -9   16.56    3.30
   3 -13  -8   27.95    4.24
  -3  13   8   30.90    3.85
  -3  13   7    9.61    2.41
  -3  13   7   11.51    2.36
   3 -13  -7    9.59    2.88
  -3  13   6   -0.15    1.49
  -3  13   6   -2.30    1.39
   3 -13  -6    0.52    1.70
   3 -13  -5    0.18    1.53
  -3  13   5   -2.55    1.71
   3 -13  -4   -2.69    1.65
  -3  13   4    1.33    1.67
  -3  13   3   24.22    3.45
   3 -13  -3   26.74    4.05
  -3  13   2   12.97    2.89
   3 -13  -2   15.98    3.40
  -3  13   1   22.73    3.50
  -3  13   0    2.40    1.59
  -3  13  -1    5.75    2.47
  -3  13  -2    2.65    1.93
  -3  13  -3   15.68    3.09
  -3  13  -4    4.82    2.23
  -3  13  -5    1.85    1.83
  -3  13  -6    2.82    2.18
  -3  13  -7   15.43    3.37
  -3  13  -8    4.48    2.69
  -3  13  -9   46.25    5.72
  -3  13 -10   10.05    3.03
  -3  13 -11   79.17    7.30
  -3  13 -12   27.25    4.70
  -3  12  16    1.30    1.81
   3 -12 -16    6.88    2.82
   3 -12 -15   -2.14    2.12
  -3  12  15   -9.50    2.98
  -3  12  14    3.67    2.19
   3 -12 -14    0.93    1.86
   3 -12 -13   29.27    4.50
  -3  12  13   34.09    4.55
   3 -12 -12    3.52    2.28
  -3  12  12    3.61    2.04
  -3  12  11   44.43    5.03
   3 -12 -11   46.63    5.46
  -3  12  10    0.04    1.52
   3 -12 -10   -2.40    1.97
   3 -12  -9   -4.02    2.14
  -3  12   9    1.08    1.34
   3 -12  -8    7.62    2.60
  -3  12   8    8.11    2.32
  -3  12   7  115.25    6.92
   3 -12  -7  116.79    8.02
  -3  12   7  119.59    6.59
  -3  12   6   -0.58    1.32
  -3  12   6    0.64    1.41
   3 -12  -6    2.03    2.07
   3 -12  -5   26.43    3.85
  -3  12   5   26.51    3.27
  -3  12   4    3.41    1.55
   3 -12  -4    3.73    2.18
   3 -12  -3    1.56    1.52
  -3  12   3    1.36    1.38
  -3  12   2   10.08    2.46
   3 -12  -2   12.44    2.84
   3 -12  -1    4.06    1.90
  -3  12   1    2.82    1.69
  -3  12   0   12.00    2.68
  -3  12  -1    8.14    2.41
  -3  12  -2   81.11    6.29
  -3  12  -3   -0.36    1.63
   3 -12   4    2.20    1.22
  -3  12  -4    0.44    1.78
   3 -12   5   19.14    2.62
  -3  12  -5   10.28    2.66
   3 -12   6   12.99    2.49
  -3  12  -6    9.14    2.73
   3 -12   7    0.08    1.46
  -3  12  -7   -0.70    1.68
  -3  12  -8   21.71    3.92
   3 -12   8   20.52    2.90
   3 -12   9   16.92    3.03
  -3  12  -9   10.16    2.82
  -3  12 -10    2.24    2.07
   3 -12  10    1.68    1.79
   3 -12  11   17.39    3.22
  -3  12 -11   14.65    3.35
   3 -12  12   10.62    3.13
  -3  12 -12   10.70    3.44
   3 -12  13   58.23    5.66
  -3  12 -13   56.82    6.13
  -3  12 -14    6.74    2.71
   3 -12  14    4.63    2.63
   3 -12  15   21.32    4.23
  -3  11  17   -2.52    2.24
  -3  11  16   12.49    3.22
   3 -11 -16    5.58    2.80
  -3  11  15    0.65    2.19
   3 -11 -15    2.20    1.95
  -3  11  14    1.82    1.90
   3 -11 -14    3.31    2.24
   3 -11 -13   11.80    3.29
  -3  11  13   12.28    2.84
  -3  11  12   41.59    4.69
   3 -11 -12   40.42    5.06
  -3  11  11   13.53    3.06
   3 -11 -11    9.96    2.71
  -3  11  10   50.90    5.03
   3 -11 -10   56.21    5.70
  -3  11   9   26.82    3.55
   3 -11  -9   34.61    4.58
   3 -11  -8    7.24    2.45
  -3  11   8    6.85    1.95
  -3  11   8    4.67    1.46
  -3  11   7    7.35    1.97
  -3  11   7    7.15    1.81
   3 -11  -7    9.20    2.76
  -3  11   6  184.93    8.31
  -3  11   6  199.81    8.23
   3 -11  -6  194.70    9.96
   3 -11  -5    7.47    2.40
  -3  11   5    3.03    1.55
  -3  11   5    5.81    1.88
   3 -11  -4  179.23    9.24
  -3  11   4  180.23    8.07
  -3  11   3   68.42    5.04
   3 -11  -3   60.39    5.37
   3 -11  -2   74.76    5.85
  -3  11   2   66.01    5.06
  -3  11   1  168.88    8.11
   3 -11  -1  164.58    8.53
   3 -11   0    4.69    1.12
   3 -11   0    7.61    2.00
  -3  11   0    5.41    1.59
   3 -11   1    0.69    0.92
  -3  11  -1    1.13    1.59
   3 -11   2  102.38    4.87
  -3  11  -2   96.41    6.44
   3 -11   3   11.97    2.04
  -3  11  -3   14.59    3.04
   3 -11   4   26.24    2.75
  -3  11  -4   23.16    3.45
  -3  11  -5   -1.08    1.85
   3 -11   5    4.06    1.42
   3 -11   6   -0.93    1.47
  -3  11  -6   -4.14    2.39
   3 -11   7   -1.74    1.63
  -3  11  -7    1.42    1.87
   3 -11   8   52.62    4.52
  -3  11  -8   46.98    5.14
   3 -11   9    7.22    2.18
  -3  11  -9    3.94    1.94
  -3  11 -10   14.03    3.17
   3 -11  10   14.75    2.86
  -3  11 -11   18.25    3.57
   3 -11  11   24.19    3.56
   3 -11  12    2.98    1.99
  -3  11 -12    3.15    2.05
  -3  11 -13   -1.50    2.02
   3 -11  13   -2.43    1.74
  -3  11 -14    9.72    2.85
   3 -11  14   16.72    3.42
   3 -11  15    3.21    2.30
  -3  11 -15   -4.72    2.66
   3 -11  16    4.83    2.65
  -3  11 -16    6.49    2.38
  -3  10  17    8.85    3.32
  -3  10  16    9.91    3.12
   3 -10 -16    8.96    2.81
   3 -10 -15   30.43    4.44
  -3  10  15   35.13    4.77
  -3  10  14   -0.83    1.78
   3 -10 -14    1.10    1.73
  -3  10  13   -2.53    2.24
   3 -10 -13    0.43    1.87
  -3  10  12    2.82    1.71
   3 -10 -12    4.90    2.24
  -3  10  11   48.86    4.81
   3 -10 -11   55.74    5.46
   3 -10 -10   19.44    3.47
  -3  10  10   16.79    3.01
  -3  10   9   11.73    2.58
   3 -10  -9   12.45    2.89
   3 -10  -8   20.72    3.34
  -3  10   8   18.47    2.86
  -3  10   8   17.35    2.29
  -3  10   7    1.93    1.49
   3 -10  -7    2.82    1.89
  -3  10   7    2.21    1.15
  -3  10   6   33.28    3.10
  -3  10   6   33.23    3.52
   3 -10  -6   41.26    4.32
   3 -10  -5    3.68    1.55
  -3  10   5    4.77    1.56
  -3  10   5    6.12    1.60
  -3  10   4   52.26    4.04
   3 -10  -4   41.93    4.51
  -3  10   3   43.80    3.84
   3 -10  -3   43.00    4.39
  -3  10   2  184.36    7.98
   3 -10  -2  172.99    8.58
   3 -10  -1   28.77    2.22
   3 -10  -1   29.51    3.75
  -3  10   1   31.90    3.60
   3 -10   0  183.25    5.84
   3 -10   0  170.03    8.39
  -3  10   0  192.47    8.32
   3 -10   1   13.83    1.66
  -3  10  -1    8.51    2.19
   3 -10   1   11.73    2.34
   3 -10   2   36.06    2.76
  -3  10  -2   36.49    3.82
   3 -10   3   23.65    2.44
  -3  10  -3   24.04    3.37
  -3  10  -4   39.92    4.13
   3 -10   4   47.11    3.44
  -3  10  -5    6.53    2.26
   3 -10   5    4.29    1.28
  -3  10  -6   54.81    4.96
   3 -10   6   49.02    3.84
   3 -10   7   13.76    2.24
  -3  10  -7    9.82    2.33
   3 -10   8   40.80    3.87
  -3  10  -8   43.90    4.70
   3 -10   9   49.53    4.29
  -3  10  -9   43.40    4.68
   3 -10  10    7.10    2.12
  -3  10 -10    8.85    2.55
   3 -10  11   18.76    3.16
  -3  10 -11   18.77    3.46
   3 -10  12   36.01    4.26
  -3  10 -12   32.39    4.35
  -3  10 -13   -1.06    2.00
   3 -10  13    2.42    2.08
   3 -10  14    3.09    2.20
  -3  10 -14    4.32    2.16
   3 -10  15   -0.35    2.16
  -3  10 -15    3.18    2.04
   3 -10  16    3.16    2.21
  -3  10 -16    1.89    1.99
  -3   9  18    1.07    2.14
   3  -9 -17   65.62    6.52
  -3   9  17   62.57    6.39
   3  -9 -16    2.67    2.11
  -3   9  16    2.94    2.10
   3  -9 -15   -1.85    2.01
  -3   9  15    2.19    1.89
  -3   9  14    4.63    2.14
   3  -9 -14    5.41    2.13
   3  -9 -13   34.63    4.49
  -3   9  13   26.70    3.75
   3  -9 -12   31.82    4.29
  -3   9  12   23.62    3.61
  -3   9  11   87.29    6.17
   3  -9 -11   93.48    6.80
   3  -9 -10    8.67    2.34
  -3   9  10   16.17    2.81
  -3   9   9   18.92    2.95
   3  -9  -9   17.63    3.16
   3  -9  -8  222.60   10.02
  -3   9   8  214.07    8.82
  -3   9   8  205.27    7.05
  -3   9   7   23.68    3.07
  -3   9   7   24.73    2.45
   3  -9  -7   28.45    3.64
  -3   9   6   25.92    2.92
   3  -9  -6   23.87    3.26
  -3   9   6   25.87    2.53
  -3   9   5   35.50    3.16
  -3   9   5   40.22    3.24
   3  -9  -5   32.95    3.71
   3  -9  -4   20.65    2.93
  -3   9   4   14.92    2.16
   3  -9  -3    5.30    1.66
  -3   9   3    7.41    1.65
   3  -9  -2   -0.33    1.14
  -3   9   2    2.17    1.20
   3  -9  -1    4.99    1.75
   3  -9  -1    5.93    0.97
  -3   9   1    4.74    0.63
  -3   9   1    8.50    1.90
  -3   9   0   14.83    1.32
   3  -9   0   14.24    1.47
  -3   9   0   18.98    2.69
   3  -9   0   15.60    2.63
   3  -9   1  661.94   12.39
  -3   9  -1  661.69   16.03
   3  -9   1  590.00   15.76
  -3   9  -1  599.55   11.48
   3  -9   2    1.47    1.01
  -3   9  -2    3.58    1.12
  -3   9  -2   -0.32    1.41
   3  -9   2    3.07    1.81
  -3   9  -3  130.89    5.25
  -3   9  -3  141.78    7.17
   3  -9   3  138.39    5.38
   3  -9   4   51.39    3.31
  -3   9  -4   49.03    4.24
  -3   9  -4   45.47    3.36
  -3   9  -5    5.02    1.76
  -3   9  -5    5.27    1.40
   3  -9   5    1.94    0.98
   3  -9   6    1.87    1.01
  -3   9  -6    1.82    1.60
  -3   9  -6    3.78    1.50
  -3   9  -7   61.41    4.56
   3  -9   7   64.48    4.34
  -3   9  -7   56.95    4.88
   3  -9   8   18.13    2.55
  -3   9  -8   16.45    2.64
  -3   9  -8   17.63    2.91
   3  -9   9   54.91    4.42
  -3   9  -9   47.11    4.67
   3  -9  10   56.61    4.67
  -3   9 -10   55.18    5.14
   3  -9  11   -0.34    1.40
  -3   9 -11    0.15    1.70
  -3   9 -12   28.02    4.01
   3  -9  12   31.40    3.77
  -3   9 -13   31.87    4.15
   3  -9  13   39.38    4.48
   3  -9  14    8.85    2.59
  -3   9 -14    5.23    1.84
   3  -9  15   10.11    2.87
  -3   9 -15    7.15    2.50
  -3   9 -16   21.44    3.65
   3  -9  16   24.85    4.11
   3  -9  17   -0.11    1.92
  -3   8  18   25.66    4.35
  -3   8  17    0.18    1.83
   3  -8 -17    0.48    1.66
  -3   8  16    7.23    2.77
   3  -8 -16    9.45    2.68
  -3   8  15   24.21    3.87
   3  -8 -15   24.35    3.85
   3  -8 -14    4.90    2.16
  -3   8  14    5.68    2.24
   3  -8 -13    3.48    1.73
  -3   8  13    4.49    2.04
   3  -8 -12   37.42    4.48
  -3   8  12   35.81    4.13
  -3   8  11   -0.02    1.40
   3  -8 -11   -0.13    1.47
  -3   8  10   -3.48    1.77
   3  -8 -10   -1.12    1.73
  -3   8   9   21.52    2.80
   3  -8  -9   16.45    2.88
  -3   8   8   15.36    2.47
   3  -8  -8   19.97    3.19
  -3   8   8   15.76    1.75
  -3   8   7   14.90    2.25
   3  -8  -7   13.04    2.63
  -3   8   7    9.28    1.49
   3  -8  -6  208.92    8.97
  -3   8   6  206.88    6.80
  -3   8   6  212.85    7.86
   3  -8  -5  101.81    6.06
  -3   8   5   97.04    5.02
  -3   8   5  100.42    4.74
  -3   8   4   24.17    1.08
   3  -8  -4   29.75    3.43
  -3   8   4   32.07    2.80
  -3   8   4   22.66    1.00
  -3   8   4   30.57    2.71
   3  -8  -3    1.32    1.24
  -3   8   3    1.97    1.03
  -3   8   3    1.09    0.31
  -3   8   2    0.05    1.18
   3  -8  -2    1.13    1.10
  -3   8   2    2.45    0.47
   3  -8  -1    3.50    1.52
   3  -8  -1    4.27    0.86
  -3   8   1    3.11    1.30
  -3   8   1    2.55    0.57
   3  -8   0   11.37    2.12
  -3   8   0   11.92    1.20
   3  -8   0   12.23    1.29
  -3   8   0    9.51    1.78
   3  -8   1   41.37    3.70
  -3   8  -1   38.92    2.33
  -3   8  -1   41.51    3.60
   3  -8   1   40.87    2.37
  -3   8  -2  171.44    5.58
   3  -8   2  160.71    7.27
   3  -8   2  176.84    5.47
  -3   8  -2  177.66    7.40
  -3   8  -3   11.93    1.64
  -3   8  -3   11.55    2.23
   3  -8   3    9.83    1.36
  -3   8  -4   85.95    4.39
  -3   8  -4   85.19    5.31
   3  -8   4   83.72    4.05
  -3   8  -5   15.71    2.20
  -3   8  -5   13.62    2.26
   3  -8   5   15.23    1.88
  -3   8  -6    1.95    1.29
  -3   8  -6    1.26    1.27
  -3   8  -7   59.55    4.40
   3  -8   7   64.69    4.19
  -3   8  -7   69.31    5.12
  -3   8  -8  212.36    8.78
  -3   8  -8  224.42    9.38
   3  -8   8  233.00    8.28
  -3   8  -9    4.70    1.93
   3  -8   9    3.76    1.80
  -3   8  -9    5.30    1.98
   3  -8  10   70.48    4.92
  -3   8 -10   69.53    5.55
  -3   8 -10   76.85    5.68
   3  -8  11  239.73    9.41
  -3   8 -11  221.10    9.87
  -3   8 -12   -1.27    1.57
   3  -8  12   -0.04    1.55
   3  -8  13   95.63    6.44
  -3   8 -13   92.68    6.51
  -3   8 -14   20.59    3.58
   3  -8  14   27.49    3.87
  -3   8 -15    2.31    1.60
   3  -8  15    2.91    2.17
  -3   8 -16    1.89    1.85
   3  -8  16    2.74    2.26
   3  -8  17   16.75    3.49
  -3   8 -17   26.52    3.89
   3  -8  18    4.72    2.47
  -3   7  18    3.97    2.44
   3  -7 -17   10.42    2.65
  -3   7  17   12.40    3.26
  -3   7  16    0.24    1.94
   3  -7 -16   -0.74    1.62
  -3   7  15    6.89    2.27
   3  -7 -15    8.36    2.50
   3  -7 -14   66.23    5.86
  -3   7  14   60.52    5.58
  -3   7  13  150.64    8.55
   3  -7 -13  160.10    8.75
   3  -7 -12   93.31    6.63
  -3   7  12   86.28    6.24
   3  -7 -11   99.35    6.61
  -3   7  11  104.19    6.57
  -3   7  10   -1.81    1.76
   3  -7 -10   -1.07    1.54
  -3   7   9   17.66    2.57
   3  -7  -9   20.06    3.11
  -3   7   9   19.86    1.58
  -3   7   8  506.23   13.43
   3  -7  -8  491.08   14.51
  -3   7   8  494.93   10.11
  -3   7   7   18.29    2.48
   3  -7  -7   20.23    3.01
  -3   7   7   21.77    1.96
   3  -7  -6  229.92    9.03
  -3   7   6  212.38    7.66
  -3   7   6  213.73    6.48
   3  -7  -5  173.80    7.76
  -3   7   5  191.00    6.84
  -3   7   5  178.56    5.98
  -3   7   4    1.20    0.98
  -3   7   4   -1.74    1.21
   3  -7  -4    0.13    1.34
  -3   7   4    0.92    0.42
   3  -7  -3    2.10    1.06
  -3   7   3    2.69    0.85
  -3   7   3    2.81    0.53
  -3   7   3    3.03    0.59
   3  -7  -2    3.99    1.24
  -3   7   2    1.52    0.97
  -3   7   2    3.50    0.59
  -3   7   2    4.71    0.65
  -3   7   1   56.00    2.29
  -3   7   1   50.98    3.40
   3  -7  -1   52.64    3.86
  -3   7   1   57.46    2.20
   3  -7  -1   56.76    2.34
   3  -7   0   -0.17    1.17
   3  -7   0    0.28    0.45
  -3   7   0   -0.26    1.09
  -3   7   0    0.91    0.57
  -3   7  -1   81.68    3.38
   3  -7   1   82.72    3.09
  -3   7  -1   86.04    4.64
   3  -7   2    9.70    1.65
  -3   7  -2   11.92    1.90
   3  -7   2    8.61    1.16
  -3   7  -2    8.96    1.33
  -3   7  -3    0.46    1.12
   3  -7   3    2.61    1.32
   3  -7   3    0.82    0.60
  -3   7  -3    1.04    0.78
  -3   7  -4   24.87    2.85
  -3   7  -4   21.53    2.20
   3  -7   4   20.29    1.90
  -3   7  -5   72.54    4.21
  -3   7  -5   73.47    4.73
   3  -7   5   77.78    3.87
  -3   7  -6    3.27    1.23
  -3   7  -6    3.45    1.40
   3  -7   6    4.90    1.29
   3  -7   7    2.35    1.19
  -3   7  -7    1.29    1.18
  -3   7  -7    1.59    1.37
  -3   7  -8  256.63    9.63
  -3   7  -8  238.73    9.21
   3  -7   8  255.52    8.38
  -3   7  -9    1.08    1.42
  -3   7  -9    3.03    1.79
   3  -7   9    2.25    1.19
  -3   7 -10   27.49    3.49
  -3   7 -10   22.79    3.15
  -3   7 -11   29.08    3.73
  -3   7 -11   30.06    3.54
  -3   7 -12   84.76    5.80
  -3   7 -12   73.51    5.98
  -3   7 -13    6.77    2.10
  -3   7 -14  122.46    7.24
  -3   7 -15  101.46    6.69
   3  -7  15  108.44    7.09
  -3   7 -16    2.85    1.94
   3  -7  16    1.44    1.98
  -3   7 -17   45.57    4.73
   3  -7  17   46.93    5.15
   3  -7  18   -3.75    2.81
   3  -7  18    2.39    2.18
   3  -7  19   -1.09    2.40
  -3   6  19   17.32    3.52
  -3   6  18    8.72    2.90
  -3   6  17   42.81    5.36
   3  -6 -17   30.69    4.42
  -3   6  16    0.71    1.81
   3  -6 -16   -1.06    1.87
  -3   6  15    3.65    2.14
   3  -6 -15    1.49    1.69
  -3   6  14   18.10    3.21
   3  -6 -14   11.12    2.64
  -3   6  13   50.63    4.89
   3  -6 -13   59.05    5.33
  -3   6  12   90.76    6.22
   3  -6 -12   96.04    6.44
   3  -6 -11  195.22    9.05
  -3   6  11  184.37    8.57
  -3   6  10    0.35    1.18
   3  -6 -10    2.63    1.60
   3  -6  -9   19.40    2.82
  -3   6   9   21.54    2.79
  -3   6   9   20.53    1.27
  -3   6   8    0.82    0.52
   3  -6  -8   -0.21    1.17
   3  -6  -7  285.58    9.91
  -3   6   7  270.41    6.46
  -3   6   7  263.02    8.68
  -3   6   6  126.17    5.60
   3  -6  -6  119.41    6.13
  -3   6   6  113.04    4.10
  -3   6   5  279.77    7.16
  -3   6   5  298.77    8.46
   3  -6  -5  280.94    9.59
   3  -6  -4  269.72    9.08
  -3   6   4  273.82    7.72
  -3   6   4  265.99    5.59
  -3   6   4  251.02    6.91
   3  -6  -3   76.44    4.63
  -3   6   3   73.34    2.55
  -3   6   3   74.13    3.61
  -3   6   3   78.53    3.69
  -3   6   3   75.85    2.42
  -3   6   2  101.86    2.67
  -3   6   2  108.98    3.18
  -3   6   2  115.97    4.64
   3  -6  -2  110.12    5.41
  -3   6   1  171.47    4.41
  -3   6   1  163.31    5.85
  -3   6   1  175.73    3.71
   3  -6  -1  166.81    6.65
   3  -6   0   16.23    1.10
   3  -6   0   13.17    1.93
  -3   6   0   15.95    1.90
  -3   6   0   17.71    1.40
   3  -6   1  623.72   13.94
  -3   6  -1  608.64   11.41
  -3   6  -1  623.56   13.50
   3  -6   1  641.49   10.39
   3  -6   2   21.49    2.35
  -3   6  -2   18.65    1.71
  -3   6  -2   16.28    2.11
   3  -6   2   15.66    1.29
   3  -6   3  127.55    4.14
  -3   6  -3  124.70    4.86
   3  -6   3  128.69    5.48
  -3   6  -4  136.93    5.36
   3  -6   4  139.54    4.66
  -3   6  -5   -1.57    1.15
   3  -6   5    0.58    0.64
  -3   6  -6  156.75    6.43
   3  -6   6  160.87    5.64
  -3   6  -6  153.74    6.65
  -3   6  -7    1.73    1.13
  -3   6  -7    1.28    1.10
  -3   6  -8   61.39    4.46
  -3   6  -8   61.12    4.34
  -3   6  -9  119.84    6.53
  -3   6  -9  119.31    6.26
  -3   6 -10   89.51    5.94
  -3   6 -10   85.58    5.47
   3  -6  10   90.78    5.04
   3  -6  11    1.27    1.30
  -3   6 -11    3.44    2.09
  -3   6 -11    0.08    1.25
  -3   6 -12  142.75    8.14
  -3   6 -12  122.31    6.81
   3  -6  12  143.12    6.88
  -3   6 -13   51.46    5.13
  -3   6 -13   48.77    4.36
   3  -6  13   45.54    4.25
  -3   6 -14    1.47    1.38
   3  -6  14    1.16    1.56
   3  -6  15    7.63    2.09
  -3   6 -15    8.60    2.28
  -3   6 -16    4.23    2.01
   3  -6  16    2.54    1.76
   3  -6  17    1.26    1.70
  -3   6 -17    1.73    1.54
   3  -6  18    0.06    1.62
   3  -6  19   16.31    3.61
   3  -6  20   -4.08    2.48
  -3   5  19    1.84    2.10
   3  -5 -18  132.04    8.82
  -3   5  18  124.02    8.73
   3  -5 -17    3.77    2.02
  -3   5  17    3.54    2.19
   3  -5 -16  101.57    7.41
  -3   5  16   98.43    7.42
  -3   5  15    6.62    2.32
   3  -5 -15    3.42    1.92
  -3   5  14   56.12    5.26
   3  -5 -14   51.22    5.11
   3  -5 -13   74.28    5.85
  -3   5  13   74.63    5.79
   3  -5 -12  142.53    7.72
  -3   5  12  122.66    7.13
  -3   5  11    0.66    1.31
   3  -5 -11    2.32    1.71
   3  -5 -10   32.37    3.63
  -3   5  10   34.18    3.63
   3  -5  -9  300.89   10.51
  -3   5   9  294.70    9.94
   3  -5  -8   33.45    3.36
  -3   5   8   30.97    1.37
  -3   5   8   38.47    3.32
  -3   5   7  126.40    5.70
   3  -5  -7  133.21    6.53
  -3   5   7  126.31    3.51
  -3   5   6  130.85    5.47
   3  -5  -6  140.33    6.49
  -3   5   6  131.70    3.92
  -3   5   5    1.40    0.72
   3  -5  -5    1.39    0.91
  -3   5   5    2.53    0.70
  -3   5   4  240.60    5.13
  -3   5   4  241.07    6.82
   3  -5  -4  236.28    8.02
  -3   5   4  229.89    5.97
   3  -5  -3  286.63    8.82
  -3   5   3  288.47    5.28
  -3   5   3  287.25    7.03
  -3   5   3  298.00    7.31
   3  -5  -2  111.87    5.16
  -3   5   2  120.78    4.03
  -3   5   2  114.16    3.34
  -3   5   2  113.59    4.24
   3  -5  -1  909.04   17.19
  -3   5   1  886.26   15.62
  -3   5   1  901.96   13.66
  -3   5   1  870.45   11.91
   3  -5   0   83.49    4.19
   3  -5   0   72.18    2.02
  -3   5   0   81.86    2.98
  -3   5   0   81.38    3.77
  -3   5  -1   85.05    3.31
   3  -5   1   89.39    4.40
   3  -5   1   92.87    2.62
  -3   5  -1   88.77    4.08
   3  -5   2   83.89    2.75
  -3   5  -2   93.04    3.68
  -3   5  -2   88.52    2.72
   3  -5   2   83.77    4.14
   3  -5   3    2.32    0.86
  -3   5  -3    3.27    0.95
   3  -5   3    4.01    0.75
  -3   5  -3    3.10    0.60
  -3   5  -4    5.62    1.27
   3  -5   4    5.74    1.25
  -3   5  -5    9.21    1.55
  -3   5  -6   32.94    2.86
   3  -5   7    0.24    0.65
  -3   5  -7   -0.18    1.04
  -3   5  -7    0.48    0.98
  -3   5  -8  185.96    7.67
  -3   5  -8  194.91    7.32
   3  -5   8  192.06    6.41
  -3   5  -9   43.71    3.88
  -3   5  -9   42.74    3.49
   3  -5   9   43.09    3.25
   3  -5  10    6.50    1.65
  -3   5 -10    3.49    1.65
  -3   5 -10    4.79    1.53
  -3   5 -11   60.58    4.39
  -3   5 -11   56.43    4.85
   3  -5  11   64.22    4.41
   3  -5  12    6.10    1.76
  -3   5 -12    7.97    2.43
  -3   5 -12    6.26    1.70
  -3   5 -13   12.94    2.97
   3  -5  13   10.92    2.26
  -3   5 -13   13.64    2.38
  -3   5 -14  121.30    7.88
   3  -5  14  114.27    6.72
  -3   5 -14  111.15    6.35
  -3   5 -15   72.83    5.19
   3  -5  15   65.70    5.46
  -3   5 -16   19.46    2.81
   3  -5  16   17.94    3.02
   3  -5  17   42.34    4.76
   3  -5  18    1.62    1.78
   3  -5  19   18.05    3.42
   3  -5  20   16.36    3.40
   3  -5  21    0.47    1.75
  -3   4  19    2.91    2.44
  -3   4  18   29.06    4.74
   3  -4 -18   26.49    4.17
  -3   4  17   -1.11    2.05
   3  -4 -17    0.76    1.46
  -3   4  16    8.21    2.50
   3  -4 -16    8.62    2.34
   3  -4 -15   46.69    4.75
  -3   4  15   52.05    5.16
   3  -4 -14   34.98    4.07
  -3   4  14   40.12    4.47
  -3   4  13   13.93    2.89
   3  -4 -13    7.80    2.09
  -3   4  12  167.05    8.21
   3  -4 -12  181.22    8.53
  -3   4  11    0.49    1.36
   3  -4 -11    1.34    1.47
   3  -4 -10    1.64    1.25
  -3   4  10    4.62    1.54
   3  -4  -9   49.49    4.08
  -3   4   9   52.42    4.04
  -3   4   8  326.30    9.87
   3  -4  -8  339.28   10.53
  -3   4   7    0.68    0.95
  -3   4   7    0.11    0.21
   3  -4  -7    0.37    0.94
   3  -4  -6  845.15   17.57
  -3   4   6  834.90   12.40
   3  -4  -5   29.75    2.74
  -3   4   5   28.62    2.29
  -3   4   5   28.99    1.58
  -3   4   4   21.82    1.83
  -3   4   4   22.64    1.52
   3  -4  -4   18.70    2.25
  -3   4   3   12.28    1.22
  -3   4   3   12.03    1.30
   3  -4  -3   11.72    1.66
  -3   4   2   68.78    2.74
  -3   4   2   59.60    1.54
  -3   4   2   70.71    2.92
   3  -4  -2   66.20    3.72
  -3   4   1   97.59    3.68
  -3   4   1  102.52    3.11
  -3   4   1  102.16    3.23
   3  -4  -1  109.81    4.61
  -3   4   0  165.65    5.07
   3  -4   0  168.42    5.68
  -3   4   0  161.79    4.30
   3  -4   1  582.76   11.77
  -3   4  -1  588.43   10.36
  -3   4  -1  575.61   11.33
   3  -4   1  557.13    8.25
  -3   4  -2  255.25    4.68
   3  -4   2  255.46    7.01
  -3   4  -2  251.65    6.30
   3  -4   2  255.55    4.93
  -3   4  -3  245.87    6.63
  -3   4  -3  252.60    5.01
   3  -4   3  245.44    6.71
   3  -4   4    4.91    1.08
  -3   4  -4    6.03    0.83
  -3   4  -4    6.39    1.16
  -3   4  -5  362.92    9.30
   3  -4   5  352.98    7.31
  -3   4  -6  158.43    6.17
   3  -4   6  162.01    4.88
   3  -4   7   18.74    1.85
  -3   4  -7   20.98    2.32
  -3   4  -7   22.98    2.40
   3  -4   8  240.11    7.17
  -3   4  -8  231.21    7.74
  -3   4  -8  222.87    8.26
  -3   4  -9   25.36    3.04
  -3   4  -9   25.41    2.64
   3  -4   9   22.38    2.29
  -3   4 -10  177.42    7.97
   3  -4  10  179.54    6.71
  -3   4 -10  180.72    6.98
  -3   4 -10  164.11    4.60
  -3   4 -11   17.47    2.91
  -3   4 -11   14.50    2.23
   3  -4  11   15.34    2.34
  -3   4 -12  250.01    8.73
  -3   4 -12  262.19   10.71
   3  -4  12  268.21    9.35
  -3   4 -13   41.53    4.46
   3  -4  13   45.67    4.05
  -3   4 -13   37.23    3.52
  -3   4 -14   20.51    3.81
  -3   4 -14   22.03    2.81
   3  -4  14   21.35    3.24
  -3   4 -15  278.06    9.81
  -3   4 -15  273.44   12.09
   3  -4  15  278.30   10.79
  -3   4 -16   -2.43    1.32
   3  -4  16   -0.13    1.37
   3  -4  17    2.10    2.00
   3  -4  18    5.43    2.46
   3  -4  19    5.17    2.24
   3  -4  20    3.97    2.18
   3  -4  21   20.89    3.95
  -3   3  19   -1.78    2.21
  -3   3  18   49.81    5.63
   3  -3 -18   46.99    5.32
  -3   3  17    9.57    2.85
   3  -3 -17   14.60    3.13
   3  -3 -16   14.87    2.82
  -3   3  16   10.96    2.75
  -3   3  15    4.65    2.07
   3  -3 -15    7.30    2.36
  -3   3  14   13.40    2.91
   3  -3 -14   16.14    2.64
   3  -3 -13  162.98    8.38
  -3   3  13  167.30    8.39
  -3   3  12   -0.79    1.64
   3  -3 -12   -2.14    1.53
  -3   3  11  245.60    9.48
   3  -3 -11  252.31    9.87
  -3   3  10    3.20    1.42
   3  -3 -10    1.29    1.24
  -3   3   9  191.06    7.59
   3  -3  -9  209.16    8.26
   3  -3  -8   21.15    2.52
  -3   3   8   26.97    2.77
  -3   3   7    0.33    0.89
   3  -3  -7    1.24    0.87
   3  -3  -6   38.34    3.13
  -3   3   6   44.35    3.00
  -3   3   5  396.72    9.09
   3  -3  -5  384.99    9.88
  -3   3   4    6.67    1.04
   3  -3  -4    8.17    1.43
  -3   3   4    7.79    0.77
  -3   3   3   36.93    2.11
   3  -3  -3   40.42    1.88
  -3   3   3   40.21    1.84
   3  -3  -3   37.85    2.72
  -3   3   2  120.86    3.53
   3  -3  -2  129.42    4.84
   3  -3  -2  126.09    3.68
  -3   3   2  120.71    3.60
  -3   3   1    1.88    0.43
  -3   3   1    1.89    0.50
   3  -3  -1    3.19    0.88
  -3   3   0   36.29    1.30
   3  -3   0   31.91    2.21
  -3   3   0   34.12    1.81
  -3   3   0   29.88    1.85
  -3   3  -1   24.49    1.63
   3  -3   1   23.82    1.84
   3  -3   1   21.47    0.80
  -3   3  -2   70.37    1.69
  -3   3  -2   74.14    3.05
   3  -3   2   70.72    3.10
  -3   3  -3  271.44    4.87
  -3   3  -3  262.63    6.71
  -3   3  -4  515.04   10.82
   3  -3   4  517.33    9.95
   3  -3   4  525.65    8.60
  -3   3  -4  536.18    8.85
  -3   3  -5   14.49    1.25
  -3   3  -5   15.77    1.80
   3  -3   5   12.61    1.18
   3  -3   6    0.50    0.58
  -3   3  -6   -0.21    1.08
  -3   3  -7  736.59   15.51
   3  -3   7  715.36   13.22
  -3   3  -8   48.56    3.25
  -3   3  -8   49.03    3.66
   3  -3   8   50.27    3.15
  -3   3  -9  191.60    6.75
  -3   3  -9  195.75    7.85
   3  -3   9  201.86    6.68
  -3   3 -10  196.38    8.24
  -3   3 -10  185.57    6.62
   3  -3  10  190.47    6.83
   3  -3  11   -0.56    1.20
  -3   3 -11   -0.46    0.99
  -3   3 -11   -1.87    1.85
  -3   3 -12  268.64   10.72
   3  -3  12  261.46    9.23
  -3   3 -12  267.44    8.68
  -3   3 -13  174.04    7.00
   3  -3  13  176.72    7.70
  -3   3 -13  170.36    8.87
   3  -3  14   -0.32    1.44
  -3   3 -14    0.72    1.24
  -3   3 -14   -1.73    1.90
   3  -3  15   13.29    2.73
  -3   3 -15   16.51    3.48
  -3   3 -15   16.33    2.47
  -3   3 -16   26.50    4.07
   3  -3  16   27.45    3.73
   3  -3  17   -0.12    1.66
   3  -3  18   18.43    3.26
   3  -3  19   18.08    3.35
   3  -3  20   -2.42    2.12
   3  -3  21   12.20    3.36
  -3   2  19    1.08    1.90
   3  -2 -18   26.55    4.02
  -3   2  18   32.88    4.61
   3  -2 -17   -0.57    1.75
  -3   2  17   -0.37    2.07
   3  -2 -16    9.22    2.34
  -3   2  16   14.34    3.12
   3  -2 -15   89.06    6.52
  -3   2  15   80.38    6.53
   3  -2 -14    9.66    2.24
  -3   2  14   14.86    2.92
   3  -2 -13   81.01    5.75
  -3   2  13   80.86    5.93
   3  -2 -12  225.39    9.33
  -3   2  12  199.37    8.96
  -3   2  11    0.20    1.36
   3  -2 -11   -0.33    1.38
   3  -2 -10  103.73    5.85
  -3   2  10  100.85    5.72
   3  -2  -9  209.16    7.96
  -3   2   9  198.82    7.70
   3  -2  -8   77.12    4.60
  -3   2   8   71.52    4.31
   3  -2  -7   54.95    3.68
  -3   2   7   59.33    3.64
   3  -2  -6  888.51   17.49
  -3   2   6  947.96   17.00
  -3   2   5    6.34    1.22
   3  -2  -5    4.39    1.18
   3  -2  -4  260.77    4.70
  -3   2   4  268.54    6.66
   3  -2  -3  462.53   10.43
   3  -2  -3  479.92    7.78
  -3   2   3  486.57    9.04
   3  -2  -2   14.05    1.17
   3  -2  -2   13.47    1.04
   3  -2  -2   11.90    1.37
  -3   2   2   13.69    1.05
  -3   2   2   13.02    1.07
   3  -2  -1  781.72   13.46
   3  -2  -1  779.61   12.06
  -3   2   1  749.70   11.82
   3  -2  -1  768.29   11.40
  -3   2   1  740.73   11.01
  -3   2   0   34.05    1.83
   3  -2   0   33.96    2.10
  -3   2   0   33.39    1.06
   3  -2   0   34.90    1.86
  -3   2  -1  350.81    7.04
   3  -2   1  351.82    7.40
   3  -2   2    3.26    0.64
  -3   2  -2    4.46    0.81
  -3   2  -3   13.01    0.76
   3  -2   3   15.99    1.25
  -3   2  -3   12.70    1.15
   3  -2   3   14.14    0.76
  -3   2  -3   15.81    1.42
  -3   2  -4   25.07    1.36
   3  -2   4   25.17    1.52
  -3   2  -4   25.27    2.02
  -3   2  -4   25.84    1.59
   3  -2   4   24.43    1.32
  -3   2  -5  194.91    4.84
  -3   2  -5  198.08    6.11
  -3   2  -5  198.09    4.90
   3  -2   5  194.33    4.75
  -3   2  -6  343.25    9.06
   3  -2   6  342.51    7.48
  -3   2  -6  355.68    7.08
  -3   2  -7  498.75   11.75
  -3   2  -7  444.79   10.21
  -3   2  -7  477.31    8.82
   3  -2   7  462.35    9.76
  -3   2  -8  365.21    8.92
  -3   2  -8  370.06   10.43
   3  -2   8  362.23    8.91
  -3   2  -9   13.74    1.68
   3  -2   9   17.69    2.08
  -3   2  -9   16.40    2.19
  -3   2 -10  197.98    8.07
  -3   2 -10  202.69    6.65
   3  -2  10  195.84    7.07
  -3   2 -11  125.11    6.72
   3  -2  11  123.52    5.84
  -3   2 -11  121.24    3.83
  -3   2 -11  123.05    5.25
   3  -2  12   -0.28    1.63
  -3   2 -12    3.45    1.76
  -3   2 -12    1.73    0.98
  -3   2 -13  121.89    7.23
  -3   2 -13  115.69    5.32
   3  -2  13  117.46    6.26
  -3   2 -14  165.32    8.84
   3  -2  14  163.37    7.71
   3  -2  15    0.02    1.66
  -3   2 -15    2.81    2.18
  -3   2 -16  168.62    9.32
   3  -2  16  157.99    8.51
   3  -2  17    1.84    1.68
   3  -2  18    2.67    1.80
   3  -2  19   -1.13    1.97
   3  -2  20   -1.38    2.23
   3  -2  21   -1.57    2.58
   3  -2  22   22.78    4.23
  -3   1  19   -0.16    1.88
  -3   1  18   53.72    5.89
   3  -1 -18   57.76    5.90
   3  -1 -17   51.46    5.33
  -3   1  17   54.06    5.82
  -3   1  16    3.54    1.92
   3  -1 -16    3.26    1.80
  -3   1  15   16.17    2.97
   3  -1 -15   26.31    3.58
   3  -1 -14   19.95    3.17
  -3   1  14   22.66    3.50
  -3   1  13   14.45    2.72
   3  -1 -13   13.83    2.52
   3  -1 -12  305.45   10.90
  -3   1  12  299.49   11.12
   3  -1 -11   72.40    5.10
  -3   1  11   64.07    4.84
  -3   1  10   29.32    2.96
   3  -1 -10   36.94    3.47
   3  -1  -9    0.43    0.96
  -3   1   9    0.37    1.35
  -3   1   9    1.84    0.46
   3  -1  -8  186.15    7.05
  -3   1   8  183.87    6.89
   3  -1  -7   30.31    2.67
  -3   1   7   27.77    2.52
   3  -1  -6  205.62    6.88
  -3   1   6  214.38    6.66
   3  -1  -5  123.20    4.90
  -3   1   5  119.26    4.50
   3  -1  -4   58.14    1.68
   3  -1  -4   63.08    3.30
  -3   1   4   59.23    2.85
   3  -1  -3   82.46    2.24
   3  -1  -3   72.99    3.43
  -3   1   3   76.67    2.98
   3  -1  -2  739.65   11.88
   3  -1  -2  726.55   10.79
  -3   1   2  718.77   11.48
   3  -1  -2  690.73   12.64
  -3   1   2  722.65   10.70
  -3   1   1  396.30    6.19
  -3   1   1  408.71    6.80
   3  -1  -1  404.91    8.23
   3  -1  -1  414.70    7.16
   3  -1  -1  400.69    7.00
  -3   1   0  195.03    3.42
   3  -1   0  198.72    3.40
  -3   1   0  205.55    3.57
   3  -1   0  194.61    4.54
   3  -1   0  211.90    5.14
   3  -1   0  195.55    3.67
   3  -1   1   36.30    1.19
   3  -1   1   34.18    1.81
   3  -1   1   36.02    1.81
   3  -1   2  159.82    3.93
   3  -1   2  162.89    4.39
  -3   1  -2  168.76    3.99
   3  -1   3  227.39    4.25
   3  -1   3  238.09    4.82
  -3   1  -3  236.46    5.84
   3  -1   4    1.07    0.33
   3  -1   4    0.23    0.33
  -3   1  -4    0.22    0.57
  -3   1  -4    0.11    0.25
  -3   1  -5  305.10    5.50
  -3   1  -5  318.39    6.64
  -3   1  -5  303.44    7.73
  -3   1  -6   87.51    4.05
   3  -1   6   85.68    3.40
  -3   1  -6   91.45    2.59
  -3   1  -7  120.27    5.22
   3  -1   7  122.81    4.59
  -3   1  -7  123.36    4.53
  -3   1  -7  130.23    3.30
  -3   1  -8   64.69    4.03
  -3   1  -8   65.18    3.34
  -3   1  -8   66.56    2.41
   3  -1   8   66.26    3.53
   3  -1   9   30.75    2.66
  -3   1  -9   31.21    3.01
  -3   1  -9   33.01    2.40
  -3   1 -10  289.00    9.69
  -3   1 -10  307.53    8.14
   3  -1  10  293.83    8.92
   3  -1  11  112.76    5.59
  -3   1 -11  120.06    6.36
  -3   1 -11  114.03    3.41
  -3   1 -12  135.72    7.06
   3  -1  12  133.65    6.38
  -3   1 -13   64.76    5.19
   3  -1  13   52.60    4.40
   3  -1  14    3.82    1.81
  -3   1 -14    4.23    1.89
  -3   1 -15  164.13    8.87
   3  -1  15  179.90    8.54
   3  -1  16   27.74    3.69
  -3   1 -16   30.91    4.04
  -3   1 -17   55.31    5.61
   3  -1  17   48.55    4.86
   3  -1  18   14.00    3.14
   3  -1  19   17.31    3.67
   3  -1  20   21.82    3.77
   3  -1  21    1.48    1.87
   3  -1  22    2.27    2.08
  -3   0  19   26.02    4.35
   3   0 -18    1.27    1.54
  -3   0  18    2.98    2.12
  -3   0  17   45.53    5.22
   3   0 -17   41.95    4.79
  -3   0  16   16.35    3.25
   3   0 -16   17.14    3.06
   3   0 -15    4.36    1.90
  -3   0  15    3.23    2.08
  -3   0  14   33.63    4.18
   3   0 -14   32.52    3.82
   3   0 -13   89.70    6.02
  -3   0  13   85.07    6.01
   3   0 -12   42.23    4.00
  -3   0  12   42.89    4.16
  -3   0  11   40.56    3.80
   3   0 -11   41.53    3.76
   3   0 -10  103.65    5.73
  -3   0  10   94.08    5.53
  -3   0   9  319.04    9.92
  -3   0   8   89.70    4.85
   3   0  -7  110.25    2.31
  -3   0   7  143.12    5.71
  -3   0   6   47.62    3.07
  -3   0   5  322.68    8.05
  -3   0   4 2213.61   31.37
  -3   0   3    3.17    0.66
  -3   0   3    1.62    0.59
  -3   0   2  497.40    8.89
  -3   0   2  496.79    8.53
   3   0  -2  492.82    9.14
  -3   0   1  575.29    9.17
   3   0  -1  595.45    9.26
  -3   0   1  610.85    9.58
   3   0  -1  601.71    9.80
  -3   0   0    1.98    0.41
   3   0   0    1.53    0.35
   3   0   0    1.58    0.41
   3   0   1  297.81    5.71
  -3   0  -1  293.43    5.28
   3   0   2  105.21    2.71
  -3   0  -2  102.13    3.35
  -3   0  -3  526.11    9.89
   3   0   3  568.17    8.22
  -3   0  -4   12.95    1.33
   3   0   4   14.66    0.70
   3   0   4   14.18    1.18
   3   0   5  277.27    6.39
  -3   0  -5  279.79    7.09
   3   0   6  411.40    8.60
  -3   0  -6  385.85    9.26
   3   0   7   47.79    2.80
  -3   0  -7   48.43    3.11
  -3   0  -7   45.85    1.39
  -3   0  -8   21.52    2.33
   3   0   8   22.46    2.11
   3   0   9   29.32    2.59
  -3   0  -9   32.55    1.09
  -3   0 -10    3.58    1.42
   3   0  10    3.08    1.12
  -3   0 -11   34.07    3.30
   3   0  11   31.22    3.06
  -3   0 -12   11.42    2.37
   3   0  12    6.87    1.70
  -3   0 -12    7.33    1.04
  -3   0 -13   41.03    4.19
  -3   0 -13   43.84    2.46
   3   0  13   38.70    3.82
  -3   0 -14   33.63    3.98
  -3   0 -14   31.78    2.22
   3   0  14   27.48    3.57
   3   0  15   31.42    3.96
  -3   0 -15   34.71    4.04
  -3   0 -16  101.05    7.03
   3   0  16   86.08    6.35
   3   0  17   14.60    3.11
  -3   0 -17   12.87    3.00
   3   0  18    0.95    1.65
   3   0  19   30.93    4.37
   3   0  20   -1.36    2.03
   3   0  21   45.85    5.49
   3   0  22    9.28    3.31
  -3  -1  19   15.77    3.55
   3   1 -18    2.63    1.93
  -3  -1  18   -0.52    1.84
  -3  -1  17    2.15    2.24
   3   1 -17    1.15    1.75
  -3  -1  16   15.33    3.34
   3   1 -16   15.48    3.00
   3   1 -15   44.49    4.63
  -3  -1  15   45.21    4.87
   3   1 -14   25.65    3.48
  -3  -1  14   19.41    3.29
  -3  -1  13   84.57    6.17
   3   1 -13   93.44    6.13
  -3  -1  12   34.36    3.81
  -3  -1  11    9.00    2.00
   3   1 -10   24.69    1.34
  -3  -1  10   24.20    1.21
  -3  -1  10   20.36    2.76
   3   1  -9   84.64    2.66
  -3  -1   9   85.14    4.98
   3   1  -8   52.61    2.08
  -3  -1   8   50.47    3.75
   3   1  -7   16.68    1.20
  -3  -1   7   13.19    1.93
  -3  -1   6  246.07    7.42
  -3  -1   5   49.84    3.06
  -3  -1   4   85.37    3.43
  -3  -1   4   81.30    3.58
  -3  -1   3 1732.05   25.15
  -3  -1   3 1729.83   24.78
  -3  -1   2  376.35    7.48
  -3  -1   2  401.68    7.90
  -3  -1   1 4874.18   61.32
  -3  -1   0  157.82    3.88
  -3  -1  -1   41.95    1.80
  -3  -1  -2 2311.50   30.68
  -3  -1  -3  320.77    6.83
  -3  -1  -4  542.42   10.13
  -3  -1  -5   96.23    3.80
   3   1   6   87.72    3.65
  -3  -1  -6   88.23    3.84
   3   1   7  288.43    7.66
  -3  -1  -7  286.58    7.92
   3   1   8  229.54    7.01
  -3  -1  -8  236.49    7.43
  -3  -1  -8  238.76    4.66
  -3  -1  -9   99.38    2.59
  -3  -1  -9  109.81    5.25
   3   1   9  106.20    4.94
   3   1  10   51.97    3.61
  -3  -1 -10   56.59    3.93
  -3  -1 -10   54.38    2.06
   3   1  11   76.76    4.76
  -3  -1 -11   86.59    5.12
  -3  -1 -11   86.11    2.91
   3   1  12  149.30    7.02
  -3  -1 -12  162.39    7.45
  -3  -1 -12  159.82    4.49
  -3  -1 -13   29.80    1.98
   3   1  13   30.57    3.26
  -3  -1 -13   29.24    3.47
  -3  -1 -13   24.87    1.12
   3   1  14  120.59    6.95
  -3  -1 -14  127.60    4.48
  -3  -1 -14  129.12    7.32
   3   1  15    0.01    1.53
  -3  -1 -15    1.85    1.64
  -3  -1 -16   69.49    5.85
   3   1  16   67.46    5.50
   3   1  17    5.34    2.31
  -3  -1 -17    8.43    2.54
   3   1  18   11.90    3.11
   3   1  19    2.28    2.17
   3   1  20    4.35    2.45
   3   1  21    8.99    3.09
   3   1  22   83.48    7.71
  -3  -2  19    7.81    2.75
  -3  -2  18    6.11    2.53
   3   2 -18    8.33    2.50
  -3  -2  18    7.76    2.74
  -3  -2  17   11.23    2.65
  -3  -2  17   11.83    3.07
   3   2 -17    8.46    2.50
   3   2 -16   67.82    5.75
  -3  -2  16   63.11    6.06
  -3  -2  15    2.04    1.97
  -3  -2  14   33.95    4.14
  -3  -2  13    8.48    2.34
  -3  -2  12  174.88    8.40
  -3  -2  11    4.38    1.79
   3   2 -10   17.78    1.48
  -3  -2  10   18.69    1.22
  -3  -2  10   16.68    2.48
  -3  -2   9   80.51    5.10
   3   2  -9   91.24    3.42
  -3  -2   9   90.19    3.03
   3   2  -8  233.59    5.85
  -3  -2   8  248.49    8.34
  -3  -2   7    5.82    1.26
  -3  -2   7    5.81    1.50
  -3  -2   6  251.92    7.76
  -3  -2   6  255.51    7.46
  -3  -2   5   39.93    2.65
  -3  -2   5   40.79    2.88
  -3  -2   4   45.43    2.92
  -3  -2   4   51.61    2.84
  -3  -2   3 1803.87   26.80
  -3  -2   3 1892.14   27.27
  -3  -2   2 1213.28   18.53
  -3  -2   1   33.55    1.95
  -3  -2   0  160.23    4.35
  -3  -2  -1    3.40    0.71
  -3  -2  -2  109.61    3.49
  -3  -2  -3 1290.83   19.32
  -3  -2  -3 1267.52   18.84
  -3  -2  -4    3.86    0.76
  -3  -2  -5  188.84    5.34
   3   2   5  184.90    3.34
  -3  -2  -6  647.96   11.77
  -3  -2  -6  653.20   10.48
   3   2   7  159.34    5.67
  -3  -2  -7  162.26    4.33
  -3  -2  -7  157.49    5.44
  -3  -2  -7  149.34    2.79
   3   2   8  162.27    6.00
  -3  -2  -8  146.22    5.59
  -3  -2  -8  153.89    4.14
   3   2   9   73.35    4.22
  -3  -2  -9   74.21    4.15
  -3  -2  -9   65.50    2.07
   3   2  10   28.82    2.78
  -3  -2 -10   31.07    1.56
  -3  -2 -10   31.81    2.93
   3   2  11   49.09    3.83
  -3  -2 -11   49.73    3.89
  -3  -2 -11   46.47    2.10
  -3  -2 -12  189.87    4.54
  -3  -2 -12  187.96    4.94
  -3  -2 -12  193.03    7.94
   3   2  12  184.38    7.91
   3   2  13   38.37    3.85
  -3  -2 -13   42.40    2.33
  -3  -2 -13   41.25    4.06
  -3  -2 -13   38.83    1.74
   3   2  14    3.87    1.54
  -3  -2 -14    3.58    0.90
  -3  -2 -14    3.67    1.63
   3   2  15  273.04   10.94
  -3  -2 -15  284.00   11.21
  -3  -2 -16    7.59    2.50
   3   2  16    5.13    2.16
  -3  -2 -17   41.01    4.55
   3   2  17   38.49    4.44
   3   2  18   76.49    6.41
   3   2  19    1.18    1.88
   3   2  20   18.46    3.67
   3   2  21   25.02    4.28
   3   2  22    6.86    2.67
  -3  -3  18    1.02    1.96
  -3  -3  18    1.77    2.13
   3   3 -18    1.59    1.67
   3   3 -17   23.90    3.66
  -3  -3  17   27.40    4.19
  -3  -3  17   25.18    4.19
  -3  -3  16   51.08    5.14
  -3  -3  16   52.87    5.52
  -3  -3  15    3.28    2.00
  -3  -3  15    0.14    1.67
  -3  -3  14    3.72    1.90
  -3  -3  14    5.56    1.99
  -3  -3  13   56.14    4.75
  -3  -3  13   61.01    5.28
  -3  -3  12   24.56    3.10
  -3  -3  12   20.79    3.17
  -3  -3  11    0.49    1.55
   3   3 -11    2.00    0.85
  -3  -3  11    2.44    0.96
  -3  -3  11    0.86    1.53
  -3  -3  10  105.04    5.72
  -3  -3  10  101.00    3.42
   3   3 -10  105.18    4.26
  -3  -3  10  103.10    4.51
  -3  -3   9   -0.58    1.38
  -3  -3   9    0.78    0.54
   3   3  -9   -0.61    0.84
   3   3  -8  180.31    5.63
  -3  -3   8  180.15    5.11
  -3  -3   8  172.75    6.86
  -3  -3   8  166.79    7.09
  -3  -3   7  161.85    4.89
  -3  -3   7  157.96    6.17
  -3  -3   7  155.86    6.48
  -3  -3   6  105.83    4.78
  -3  -3   6   98.94    4.93
  -3  -3   5    0.30    0.94
  -3  -3   5    0.10    0.79
  -3  -3   4    7.43    1.24
  -3  -3   4    6.21    1.30
  -3  -3   3   73.71    3.54
  -3  -3   2   10.10    1.30
  -3  -3   1  234.14    6.19
  -3  -3   0  121.33    4.05
  -3  -3  -1    4.17    0.81
  -3  -3  -2   85.41    3.37
  -3  -3  -3   97.32    3.71
  -3  -3  -3   96.61    3.36
   3   3   4  211.08    4.54
  -3  -3  -4  194.71    5.13
  -3  -3  -4  194.66    5.51
  -3  -3  -5  935.39   15.76
  -3  -3  -5  905.82   15.24
  -3  -3  -6  434.00    9.10
   3   3   6  451.63    7.48
  -3  -3  -6  430.09    9.25
   3   3   7  906.50   13.08
  -3  -3  -7  895.49   15.99
  -3  -3  -7  909.75   15.14
  -3  -3  -7  898.29   12.98
  -3  -3  -8   73.69    3.80
  -3  -3  -8   73.19    3.17
   3   3   8   72.22    2.26
  -3  -3  -8   69.66    2.29
   3   3   8   71.12    4.11
   3   3   9  973.69   18.96
  -3  -3  -9  937.38   17.98
  -3  -3  -9  959.70   14.18
  -3  -3 -10  676.34   11.08
  -3  -3 -10  685.46   12.06
  -3  -3 -10  678.12   14.89
   3   3  11    3.93    1.44
  -3  -3 -11    2.67    0.64
  -3  -3 -11    4.04    0.80
  -3  -3 -11    3.94    1.23
   3   3  12   33.41    3.53
  -3  -3 -12   31.43    3.09
  -3  -3 -12   34.22    2.00
  -3  -3 -12   36.64    2.05
  -3  -3 -13  141.95    4.50
  -3  -3 -13  145.80    7.02
   3   3  13  136.68    7.17
  -3  -3 -13  143.27    4.15
  -3  -3 -14   -0.18    1.38
  -3  -3 -14   -0.04    0.54
  -3  -3 -15  460.03   14.22
   3   3  15  459.59   14.71
   3   3  16   37.39    4.73
  -3  -3 -16   45.97    4.53
   3   3  17    0.68    1.84
  -3  -3 -17    2.20    1.74
   3   3  18   45.88    5.11
   3   3  19    4.43    2.60
   3   3  20   16.01    3.63
   3   3  21    1.68    2.37
   3   3  22    1.72    2.17
  -3  -4  18   13.27    3.16
  -3  -4  18   10.92    3.16
   3   4 -18   12.60    2.84
  -3  -4  17   -1.11    2.34
  -3  -4  17    0.55    2.13
  -3  -4  16   -0.01    1.70
  -3  -4  16    4.79    2.61
  -3  -4  15   87.02    6.74
  -3  -4  15   89.62    6.98
  -3  -4  14   61.48    5.54
  -3  -4  14   58.81    5.18
  -3  -4  13   31.23    3.62
  -3  -4  13   30.42    3.91
  -3  -4  12    4.77    2.01
  -3  -4  12    7.73    2.07
  -3  -4  11   24.99    3.11
  -3  -4  11   27.78    3.40
   3   4 -11   25.99    2.41
  -3  -4  10   76.33    5.12
  -3  -4  10   86.47    3.56
   3   4 -10   83.90    4.24
  -3  -4  10   92.45    4.47
  -3  -4  10   74.56    5.53
  -3  -4   9   87.56    5.14
  -3  -4   9   87.98    4.36
   3   4  -9   83.53    4.12
  -3  -4   9   81.84    3.55
  -3  -4   9   78.01    5.32
   3   4  -8   39.09    2.77
  -3  -4   8   40.91    2.55
  -3  -4   8   29.72    2.57
  -3  -4   8   35.02    3.61
  -3  -4   8   39.30    3.51
  -3  -4   7    0.34    0.59
  -3  -4   7    1.27    1.11
  -3  -4   7   -0.54    0.77
  -3  -4   7   -0.73    1.14
  -3  -4   6   30.57    2.23
  -3  -4   6   30.26    2.48
  -3  -4   6   29.56    2.69
  -3  -4   6   30.86    2.87
  -3  -4   5    4.75    1.29
  -3  -4   5    6.01    1.14
  -3  -4   4  219.92    6.90
  -3  -4   3  887.14   16.06
  -3  -4   2   89.36    3.93
  -3  -4   1  396.10    9.15
  -3  -4   0   40.89    2.49
  -3  -4   0   40.38    2.77
  -3  -4  -1    3.60    0.90
  -3  -4  -1    4.67    1.04
  -3  -4  -2  255.43    6.64
  -3  -4  -2  269.15    7.26
  -3  -4  -3   15.31    1.69
  -3  -4  -3   12.21    1.51
  -3  -4  -4 1021.01   17.64
  -3  -4  -4 1027.19   15.88
  -3  -4  -4 1027.64   17.68
  -3  -4  -5   19.13    1.58
  -3  -4  -5   18.84    1.84
   3   4   5   22.63    1.57
   3   4   6   27.88    1.71
  -3  -4  -6   25.19    1.87
  -3  -4  -6   24.75    2.06
  -3  -4  -7   26.72    2.17
   3   4   7   27.97    1.70
  -3  -4  -7   25.48    2.05
   3   4   8   14.97    1.24
  -3  -4  -8   10.70    1.42
  -3  -4  -8   14.26    1.54
  -3  -4  -8   13.55    1.17
   3   4   9  385.40    7.49
  -3  -4  -9  371.10    8.56
   3   4   9  378.81   10.97
  -3  -4  -9  373.29    7.52
  -3  -4  -9  362.81    9.49
   3   4  10   27.14    3.08
  -3  -4 -10   31.56    2.72
  -3  -4 -10   31.56    1.90
  -3  -4 -10   29.71    2.15
  -3  -4 -11   48.04    3.52
   3   4  11   47.69    4.07
  -3  -4 -11   41.64    2.51
  -3  -4 -11   45.42    2.40
  -3  -4 -12    1.05    0.58
  -3  -4 -12    0.60    1.10
  -3  -4 -12    0.62    0.60
  -3  -4 -13   32.10    3.28
   3   4  13   32.65    3.69
  -3  -4 -13   36.52    2.35
  -3  -4 -13   37.21    2.30
   3   4  14    5.71    2.02
  -3  -4 -14    5.79    1.13
  -3  -4 -14    3.60    1.47
   3   4  15   -2.74    2.07
  -3  -4 -15    0.63    1.80
   3   4  16   66.44    5.69
  -3  -4 -16   79.47    5.70
   3   4  17    4.63    2.28
   3   4  18    3.11    1.87
   3   4  19   25.74    4.19
   3   4  20   84.91    7.47
   3   4  21    2.25    2.14
   3   4  22   59.13    6.74
  -3  -5  17    5.88    2.69
  -3  -5  17    9.05    2.67
  -3  -5  16   -1.67    1.85
  -3  -5  16    1.22    2.31
  -3  -5  15    4.27    2.11
  -3  -5  15    4.79    2.29
  -3  -5  14   19.72    3.29
  -3  -5  14   22.17    3.70
  -3  -5  13   -0.38    1.61
  -3  -5  13    1.59    2.09
  -3  -5  12   -2.17    1.65
  -3  -5  12   -0.81    1.66
  -3  -5  11    1.80    1.54
   3   5 -11    1.79    0.95
  -3  -5  11    2.07    1.64
  -3  -5  10   42.16    4.11
   3   5 -10   36.35    3.09
  -3  -5  10   32.93    3.52
  -3  -5  10   42.83    3.22
  -3  -5  10   36.11    2.57
  -3  -5   9  255.32    7.38
   3   5  -9  252.52    8.16
  -3  -5   9  271.40    9.66
  -3  -5   9  270.19    8.45
  -3  -5   9  280.30   10.04
  -3  -5   8  469.59   10.86
   3   5  -8  474.28   11.67
  -3  -5   8  491.79   12.02
  -3  -5   8  492.36   13.14
  -3  -5   7   32.44    2.56
  -3  -5   7   30.27    3.16
  -3  -5   7   32.32    2.91
  -3  -5   6   77.79    3.91
  -3  -5   6   72.82    4.39
  -3  -5   6   76.78    4.29
  -3  -5   5  196.54    7.05
  -3  -5   5  205.69    6.58
  -3  -5   5  192.84    6.93
  -3  -5   4   61.96    3.83
  -3  -5   4   71.67    4.12
  -3  -5   4   66.40    3.63
  -3  -5   3  683.04   14.19
  -3  -5   3  704.00   14.01
  -3  -5   3  702.62   14.70
  -3  -5   2 1892.63   29.24
  -3  -5   2 1926.27   29.35
  -3  -5   2 1879.95   30.03
  -3  -5   1    7.38    1.62
  -3  -5   1    5.08    1.23
  -3  -5   1    6.34    1.28
  -3  -5   0  179.59    6.43
  -3  -5   0  174.63    5.77
  -3  -5  -1   23.57    2.10
  -3  -5  -1   25.59    2.40
  -3  -5  -2  160.26    5.41
  -3  -5  -2  164.53    6.01
  -3  -5  -3   60.81    3.31
  -3  -5  -3   67.71    3.79
  -3  -5  -4    5.61    1.21
  -3  -5  -4    4.28    1.08
  -3  -5  -4    5.73    0.90
  -3  -5  -5   28.37    2.40
  -3  -5  -5   24.52    1.72
  -3  -5  -6   74.06    3.15
  -3  -5  -6   79.21    3.85
  -3  -5  -6   74.09    3.84
  -3  -5  -7  168.26    5.75
  -3  -5  -7  166.15    5.17
  -3  -5  -8    5.57    0.97
  -3  -5  -8    5.47    1.15
  -3  -5  -8    4.45    0.96
  -3  -5  -9    7.71    1.07
  -3  -5  -9    8.95    1.44
  -3  -5  -9    7.68    1.27
   3   5  10   40.46    3.66
  -3  -5 -10   41.18    2.42
  -3  -5 -10   41.93    3.03
  -3  -5 -10   40.95    2.73
   3   5  11   10.93    2.11
  -3  -5 -11   17.99    2.20
  -3  -5 -11   15.30    1.68
  -3  -5 -11   15.40    1.56
   3   5  12   33.09    3.63
  -3  -5 -12   31.16    2.92
  -3  -5 -12   33.15    2.32
  -3  -5 -12   35.30    2.55
  -3  -5 -13    8.14    1.30
  -3  -5 -13    6.41    1.61
  -3  -5 -13    6.30    1.07
   3   5  13    3.23    1.59
   3   5  14    1.12    1.79
  -3  -5 -14    3.36    0.91
  -3  -5 -14    4.33    1.56
  -3  -5 -14    2.22    0.91
   3   5  15  139.68    8.16
  -3  -5 -15  138.54    7.04
   3   5  16   27.27    3.88
  -3  -5 -16   26.78    3.32
   3   5  17   10.74    2.58
   3   5  18  141.74    9.12
   3   5  19   -0.63    2.09
   3   5  20   66.83    6.87
   3   5  21   10.56    3.32
  -3  -6  17    8.37    2.85
  -3  -6  16   11.66    3.13
  -3  -6  15    0.20    1.87
  -3  -6  14   -4.29    2.34
  -3  -6  13   84.71    6.35
  -3  -6  12   -0.90    1.68
  -3  -6  11   31.87    3.77
   3   6 -11   40.10    3.52
  -3  -6  10   27.36    3.46
  -3  -6  10   26.25    2.44
  -3  -6  10   34.95    3.11
   3   6 -10   28.06    2.94
   3   6  -9   -0.34    1.06
  -3  -6   9    0.39    0.78
  -3  -6   9   -1.86    1.82
  -3  -6   9    0.35    1.15
  -3  -6   8  162.22    7.46
   3   6  -8  162.92    6.80
  -3  -6   8  159.09    6.19
  -3  -6   8  158.81    6.71
  -3  -6   7  397.26   10.51
  -3  -6   7  408.79   11.78
  -3  -6   7  404.94   11.25
  -3  -6   6    9.00    1.61
  -3  -6   6    7.01    1.55
  -3  -6   6    5.11    1.59
  -3  -6   5    1.70    1.19
  -3  -6   5    2.14    0.98
  -3  -6   5    1.23    1.03
  -3  -6   4  290.73    8.85
  -3  -6   4  277.10    8.46
  -3  -6   4  286.03    9.05
  -3  -6   3   28.98    2.89
  -3  -6   3   25.94    2.51
  -3  -6   3   22.48    2.51
  -3  -6   2  265.09    8.25
  -3  -6   2  261.83    8.58
  -3  -6   2  281.42    8.38
  -3  -6   1   68.76    3.88
  -3  -6   1   58.58    3.90
  -3  -6   1   62.30    3.73
  -3  -6   0  175.05    6.39
  -3  -6   0  157.84    5.94
  -3  -6   0  165.95    6.55
  -3  -6  -1  281.06    7.92
  -3  -6  -1  268.66    8.56
  -3  -6  -2  111.87    4.75
  -3  -6  -2  106.76    5.17
  -3  -6  -3   70.47    3.77
  -3  -6  -3   75.27    4.31
  -3  -6  -4  503.58   11.72
  -3  -6  -4  522.48   12.55
  -3  -6  -4  518.49    9.49
  -3  -6  -5  395.57    7.90
  -3  -6  -5  392.32   10.59
  -3  -6  -5  388.12   10.27
  -3  -6  -6   22.29    1.67
  -3  -6  -6   25.92    2.36
  -3  -6  -7  272.11    6.69
  -3  -6  -7  270.62    8.14
  -3  -6  -8   79.33    3.53
  -3  -6  -8   76.42    3.61
  -3  -6  -8   76.85    4.15
  -3  -6  -9    8.16    1.34
  -3  -6  -9    9.92    1.59
  -3  -6  -9    8.33    1.29
  -3  -6 -10   17.59    1.93
   3   6  10   17.99    2.73
  -3  -6 -10   19.47    2.12
  -3  -6 -10   18.13    1.78
   3   6  11  130.93    7.19
  -3  -6 -11  139.58    5.68
  -3  -6 -11  140.94    5.11
  -3  -6 -11  139.89    5.61
   3   6  12   26.34    3.39
  -3  -6 -12   33.37    2.70
  -3  -6 -12   36.58    2.60
  -3  -6 -12   31.70    2.85
   3   6  13   68.49    5.52
  -3  -6 -13   70.29    4.48
  -3  -6 -13   70.31    3.91
  -3  -6 -13   69.28    3.68
  -3  -6 -14    3.88    1.07
  -3  -6 -14    3.34    0.96
  -3  -6 -14    5.83    1.87
   3   6  14    3.22    1.97
  -3  -6 -15  189.99    8.05
   3   6  15  187.00    9.58
   3   6  16    6.31    2.41
   3   6  17   13.23    2.97
   3   6  18   22.89    3.91
   3   6  19   19.54    4.00
   3   6  20    3.04    2.74
   3   6  21   27.60    4.82
  -3  -7  16   22.13    4.22
  -3  -7  15   11.14    2.88
  -3  -7  14   -0.78    1.68
  -3  -7  13   49.96    5.12
  -3  -7  12   37.97    4.61
  -3  -7  11    0.17    1.51
   3   7 -11   -0.57    1.28
  -3  -7  10  236.23    9.89
  -3  -7  10  226.98    7.84
   3   7 -10  218.97    8.68
  -3  -7   9   51.36    4.62
   3   7  -9   44.70    3.76
  -3  -7   9   48.06    3.61
  -3  -7   8   78.83    5.32
  -3  -7   8   81.48    4.69
  -3  -7   8   73.55    4.82
   3   7  -8   68.70    4.70
  -3  -7   7   30.21    3.28
  -3  -7   7   34.63    3.09
  -3  -7   7   29.71    3.10
  -3  -7   6   -0.43    1.27
  -3  -7   6    1.14    1.02
  -3  -7   6    1.53    1.15
  -3  -7   5   53.30    3.75
  -3  -7   5   54.87    4.13
  -3  -7   5   51.61    3.94
  -3  -7   4    5.47    1.58
  -3  -7   4    7.85    1.71
  -3  -7   4    7.36    1.62
  -3  -7   3  609.69   14.23
  -3  -7   3  572.37   14.53
  -3  -7   3  589.63   14.17
  -3  -7   2  101.23    5.25
  -3  -7   2  102.57    5.58
  -3  -7   1  704.45   15.46
  -3  -7   1  654.10   15.64
  -3  -7   1  669.46   14.76
  -3  -7   0  481.74   11.78
  -3  -7   0  507.09   12.59
  -3  -7   0  470.04   12.73
  -3  -7  -1    6.50    1.58
  -3  -7  -1    8.62    1.56
  -3  -7  -2  375.84    9.92
  -3  -7  -2  375.81   10.99
  -3  -7  -3  180.36    6.78
  -3  -7  -3  197.05    7.66
  -3  -7  -4    0.40    0.96
  -3  -7  -4    0.76    0.50
  -3  -7  -5  274.41    6.13
  -3  -7  -5  286.61    8.91
  -3  -7  -5  269.80    8.71
  -3  -7  -6  122.32    3.85
  -3  -7  -6  119.89    5.59
  -3  -7  -7   -0.02    0.66
  -3  -7  -7    1.05    0.99
  -3  -7  -8  340.22    7.78
  -3  -7  -8  343.50    9.98
  -3  -7  -9  134.99    5.98
  -3  -7  -9  133.02    4.72
  -3  -7  -9  141.59    5.45
  -3  -7 -10  231.95    6.85
  -3  -7 -10  231.27    7.94
  -3  -7 -10  242.86    7.35
  -3  -7 -11    7.18    1.39
   3   7  11    7.71    2.27
  -3  -7 -11    4.46    1.12
  -3  -7 -11    4.12    1.33
   3   7  12   61.93    5.20
  -3  -7 -12   70.96    4.03
  -3  -7 -12   64.49    4.04
  -3  -7 -12   68.88    3.82
   3   7  13   80.24    6.17
  -3  -7 -13   79.93    4.61
  -3  -7 -13   85.97    4.37
  -3  -7 -13   82.47    4.62
  -3  -7 -14   38.12    2.95
   3   7  14   33.07    4.11
  -3  -7 -14   39.81    3.43
  -3  -7 -14   34.50    2.95
   3   7  15   11.23    2.84
   3   7  16   12.77    3.05
   3   7  17   59.20    5.92
   3   7  18    8.80    2.93
   3   7  19   -1.25    2.17
   3   7  20   56.14    6.52
   3   7  21    1.31    2.24
  -3  -8  15   44.88    5.37
  -3  -8  14    8.81    2.73
  -3  -8  13   -0.98    2.22
   3   8 -12   21.67    3.01
  -3  -8  12   28.59    3.97
   3   8 -11    4.32    1.90
  -3  -8  11    2.86    2.06
   3   8 -10    0.20    1.31
  -3  -8  10   -0.93    1.44
  -3  -8   9   58.99    5.01
   3   8  -9   47.50    4.21
  -3  -8   9   56.30    4.14
  -3  -8   8  208.09    9.24
   3   8  -8  220.67    8.96
  -3  -8   7   12.55    2.08
  -3  -8   7   12.50    2.39
  -3  -8   6  163.09    7.56
  -3  -8   6  157.23    7.06
  -3  -8   5    1.81    1.60
  -3  -8   5   -0.25    1.27
  -3  -8   4   56.12    4.16
  -3  -8   4   47.46    4.10
  -3  -8   4   50.62    4.09
  -3  -8   3   10.67    1.97
  -3  -8   3   10.09    2.05
  -3  -8   3    7.89    1.74
  -3  -8   2   20.98    2.63
  -3  -8   2   22.54    2.76
  -3  -8   2   17.53    2.60
  -3  -8   1    0.55    1.20
  -3  -8   1    0.91    1.12
  -3  -8   1    0.85    1.17
  -3  -8   0  274.52    9.90
  -3  -8   0  284.41    9.08
  -3  -8   0  290.08    9.75
  -3  -8  -1    9.12    1.86
  -3  -8  -1   10.31    1.88
  -3  -8  -2   99.84    5.12
  -3  -8  -2  107.71    5.66
  -3  -8  -3  172.05    6.86
  -3  -8  -3  171.42    7.26
  -3  -8  -4   23.48    2.67
  -3  -8  -4   25.16    2.75
  -3  -8  -4   26.85    1.71
  -3  -8  -5    6.12    1.56
  -3  -8  -5    8.02    1.68
  -3  -8  -5    9.20    1.03
  -3  -8  -6  174.10    7.28
  -3  -8  -6  168.79    4.43
  -3  -8  -7    6.01    0.88
  -3  -8  -7    7.12    1.71
  -3  -8  -8   22.67    2.66
  -3  -8  -8   24.94    1.71
  -3  -8  -9  118.69    4.12
  -3  -8  -9  115.99    5.88
  -3  -8 -10    5.36    1.36
  -3  -8 -10    7.65    1.24
  -3  -8 -11   22.32    2.04
  -3  -8 -11   21.70    2.34
  -3  -8 -12    6.60    1.42
   3   8  12    4.66    2.09
  -3  -8 -12    5.65    1.54
  -3  -8 -12    4.15    1.01
  -3  -8 -13    1.29    0.92
   3   8  13   -0.34    1.94
  -3  -8 -13    0.12    0.91
   3   8  14    1.96    1.61
  -3  -8 -14    5.90    1.33
  -3  -8 -14    3.99    1.19
   3   8  15    8.91    2.63
   3   8  16    2.65    2.23
   3   8  17    1.95    1.98
   3   8  18  111.25    8.35
   3   8  19   13.24    3.66
   3   8  20   26.55    4.78
  -3  -9  14    1.37    2.14
  -3  -9  13   13.70    3.26
   3   9 -12   -2.30    1.84
  -3  -9  12   -1.69    1.99
   3   9 -11   -1.49    1.59
  -3  -9  11   -1.62    1.69
  -3  -9  10   79.52    6.10
   3   9 -10   70.92    5.45
  -3  -9   9    2.64    1.33
   3   9  -9   -0.39    1.51
  -3  -9   9    2.62    1.79
  -3  -9   8   71.91    5.53
   3   9  -8   71.62    5.37
  -3  -9   8   77.91    5.25
  -3  -9   7  154.18    7.44
  -3  -9   7  146.71    7.74
   3   9  -7  137.84    7.36
  -3  -9   6   -1.43    1.66
  -3  -9   6    1.02    1.22
  -3  -9   5   63.93    5.00
  -3  -9   5   65.52    4.95
  -3  -9   4  101.01    6.13
  -3  -9   4  108.90    6.23
  -3  -9   3  108.33    6.22
  -3  -9   3  104.01    6.08
  -3  -9   2   67.58    4.69
  -3  -9   2   70.37    5.07
  -3  -9   1    1.14    1.11
  -3  -9   1   -0.94    1.40
  -3  -9   0    9.39    2.01
  -3  -9   0   12.77    2.09
  -3  -9  -1  384.08   11.24
  -3  -9  -1  375.31   11.90
  -3  -9  -2   25.55    2.88
  -3  -9  -2   22.12    2.89
  -3  -9  -3   13.40    2.41
  -3  -9  -3   13.13    2.11
  -3  -9  -4    1.62    1.16
  -3  -9  -4    2.79    1.31
  -3  -9  -4    4.17    0.76
  -3  -9  -5    2.84    1.49
  -3  -9  -5    2.56    1.16
  -3  -9  -5    5.93    0.80
  -3  -9  -6    0.59    0.44
  -3  -9  -6   -0.75    1.50
  -3  -9  -7   20.92    1.32
  -3  -9  -7   19.14    2.61
  -3  -9  -8   42.17    3.74
  -3  -9  -9   41.49    3.75
  -3  -9 -10   -1.00    1.32
  -3  -9 -11    0.78    1.08
  -3  -9 -11    0.05    1.15
   3   9  12   21.48    3.49
  -3  -9 -12   29.35    3.26
  -3  -9 -12   24.93    2.75
   3   9  13   58.54    5.57
  -3  -9 -13   57.33    4.39
  -3  -9 -13   57.74    4.04
   3   9  14    5.10    2.27
  -3  -9 -14    8.31    1.87
   3   9  15   68.34    6.49
   3   9  16    5.36    2.53
   3   9  17    8.58    2.83
   3   9  18    8.73    3.06
   3   9  19   66.43    6.87
   3   9  20   36.77    5.47
  -3 -10  13   28.85    4.51
  -3 -10  12    4.57    2.39
  -3 -10  11    0.60    1.92
   3  10 -11   -0.70    1.44
  -3 -10  10   15.51    3.41
   3  10 -10   11.93    2.80
   3  10  -9   46.64    4.72
  -3 -10   9   54.24    4.69
  -3 -10   8    0.27    1.29
   3  10  -8   -3.41    2.29
  -3 -10   7   71.64    5.37
   3  10  -7   69.44    5.61
  -3 -10   7   72.80    5.76
  -3 -10   6  106.26    6.62
  -3 -10   6  105.42    6.86
  -3 -10   5  108.28    6.73
  -3 -10   5  104.81    6.64
  -3 -10   4    0.48    1.32
  -3 -10   4   -0.13    1.41
  -3 -10   3   97.21    6.19
  -3 -10   3   99.78    6.36
  -3 -10   2    1.10    1.49
  -3 -10   2   -0.64    1.35
  -3 -10   1   28.76    3.36
  -3 -10   1   26.68    3.37
  -3 -10   0   90.46    5.99
  -3 -10   0   92.51    5.58
  -3 -10  -1    5.75    1.97
  -3 -10  -1    2.51    1.53
  -3 -10  -2    1.16    1.27
  -3 -10  -2   -0.43    1.54
  -3 -10  -3  237.93    8.93
  -3 -10  -3  236.43    9.71
  -3 -10  -4   14.73    2.35
  -3 -10  -4   18.83    2.99
  -3 -10  -5   17.08    2.56
  -3 -10  -5   23.11    2.97
  -3 -10  -6    4.18    1.55
  -3 -10  -7   -0.93    1.59
  -3 -10  -8   -1.56    1.70
  -3 -10  -9    7.17    1.91
  -3 -10 -10    1.30    1.32
  -3 -10 -11   15.91    2.70
   3  10  12   19.95    3.52
  -3 -10 -12   27.71    3.39
  -3 -10 -13   50.28    4.40
  -3 -10 -13   54.36    4.22
   3  10  13   44.69    5.30
   3  10  14   43.04    5.20
  -3 -10 -14   52.62    4.45
   3  10  15    0.39    1.96
   3  10  16    3.78    2.37
   3  10  17   63.70    6.86
   3  10  18    1.32    2.41
   3  10  19   14.34    4.13
  -3 -11  12   15.75    3.55
  -3 -11  11   39.24    5.00
   3  11 -11   26.49    4.00
   3  11 -10    4.11    1.98
  -3 -11  10    0.59    2.04
  -3 -11   9    4.87    2.04
   3  11  -9    8.28    2.45
  -3 -11   9    9.14    2.62
   3  11  -8   17.87    3.19
  -3 -11   8   18.32    2.99
  -3 -11   8   20.75    3.64
  -3 -11   7    0.04    1.27
  -3 -11   7   -3.15    2.19
   3  11  -7   -0.82    1.64
  -3 -11   6   27.54    3.54
  -3 -11   6   25.73    3.74
   3  11  -6   25.20    3.60
  -3 -11   5   40.12    4.40
  -3 -11   5   50.33    4.88
  -3 -11   4  131.19    7.72
  -3 -11   4  129.62    7.69
  -3 -11   3   11.45    2.41
  -3 -11   3   10.99    2.50
  -3 -11   2   56.24    4.75
  -3 -11   2   54.65    5.02
  -3 -11   1    6.94    1.95
  -3 -11   1    6.42    2.17
  -3 -11   0  218.75    9.19
  -3 -11   0  226.01   10.12
  -3 -11  -1  271.84   10.19
  -3 -11  -1  268.80   11.09
  -3 -11  -2   13.17    2.72
  -3 -11  -2   22.63    3.34
  -3 -11  -3   28.08    3.27
  -3 -11  -3   32.57    3.95
  -3 -11  -4   77.12    5.80
  -3 -11  -4   71.29    5.24
  -3 -11  -5   32.38    3.80
  -3 -11  -5   30.13    3.74
  -3 -11  -6  188.23    8.98
  -3 -11  -7   49.85    4.51
  -3 -11  -8    5.91    1.72
  -3 -11  -9    4.11    1.76
  -3 -11 -10    1.98    1.49
  -3 -11 -11   47.93    4.59
  -3 -11 -12   15.93    2.75
   3  11  13   21.45    3.87
  -3 -11 -13   22.21    3.19
   3  11  14   14.32    3.43
  -3 -11 -14   14.09    2.59
   3  11  15    1.46    1.73
   3  11  16    7.29    3.05
   3  11  17   33.40    5.16
   3  11  18    6.78    2.89
  -3 -12  11   26.01    4.32
   3  12 -11   14.95    3.03
   3  12 -10   18.85    3.61
  -3 -12  10   25.34    4.30
   3  12  -9   -0.86    1.95
  -3 -12   9    7.97    2.56
  -3 -12   8   70.22    6.40
  -3 -12   8   67.22    5.86
   3  12  -8   56.54    5.63
   3  12  -7   11.76    2.90
  -3 -12   7   20.81    3.71
  -3 -12   7   12.05    2.80
  -3 -12   6    5.47    1.92
  -3 -12   6    4.39    2.10
   3  12  -6    5.74    2.39
  -3 -12   5   43.79    4.91
  -3 -12   5   47.01    4.95
  -3 -12   4   63.78    5.53
  -3 -12   4   61.75    5.62
  -3 -12   3    2.38    2.01
  -3 -12   3    0.75    1.49
  -3 -12   2    9.49    2.53
  -3 -12   2    6.70    2.15
  -3 -12   1   45.35    4.59
  -3 -12   1   36.30    4.50
  -3 -12   0   -0.91    1.69
  -3 -12   0    2.00    1.84
  -3 -12  -1  160.64    8.07
  -3 -12  -1  157.45    8.91
  -3 -12  -2   81.45    5.71
  -3 -12  -2   97.18    6.92
  -3 -12  -3   45.07    4.79
  -3 -12  -3   36.10    3.89
  -3 -12  -4   92.44    6.18
  -3 -12  -4   99.82    6.97
  -3 -12  -5   24.15    3.41
  -3 -12  -5   23.78    3.37
  -3 -12  -6   -1.61    2.06
  -3 -12  -7   -3.66    2.53
  -3 -12  -8   29.37    3.84
  -3 -12  -9    1.10    1.56
  -3 -12 -10   27.40    3.79
  -3 -12 -11    4.78    1.97
  -3 -12 -12   39.85    4.39
   3  12  13   34.95    5.12
  -3 -12 -13   27.79    3.71
   3  12  14    0.21    1.81
  -3 -12 -14    1.44    1.74
   3  12  15    1.68    2.12
   3  12  16   -2.84    2.27
   3  12  17   12.78    3.39
   3  13 -11    8.87    2.64
   3  13 -10    0.99    1.64
  -3 -13  10    2.95    2.32
  -3 -13   9   39.89    5.37
   3  13  -9   29.56    4.38
   3  13  -8   -0.91    2.49
  -3 -13   8    5.14    2.68
  -3 -13   8    0.79    1.41
  -3 -13   7   91.60    7.06
  -3 -13   7  102.60    7.68
   3  13  -7   79.69    6.93
  -3 -13   6    0.18    2.21
  -3 -13   6    4.79    2.11
   3  13  -6    5.76    2.40
  -3 -13   5   -0.15    1.94
  -3 -13   5   -0.05    1.53
   3  13  -5    1.76    1.90
  -3 -13   4    1.41    1.70
  -3 -13   4    0.53    1.69
  -3 -13   3    0.82    1.84
  -3 -13   3   -0.42    1.87
  -3 -13   2    5.81    1.98
  -3 -13   2    8.97    2.61
  -3 -13   1   10.30    2.96
  -3 -13   1    4.39    1.93
  -3 -13   0   51.74    4.92
  -3 -13   0   53.58    5.52
  -3 -13  -1   10.54    2.87
  -3 -13  -1    9.75    2.28
  -3 -13  -2   57.13    5.02
  -3 -13  -2   52.67    5.42
  -3 -13  -3   47.87    4.73
  -3 -13  -3   49.86    5.28
  -3 -13  -4   -2.77    2.18
  -3 -13  -4   -0.51    1.87
  -3 -13  -5  151.53    8.46
  -3 -13  -5  146.56    8.89
  -3 -13  -6    0.93    1.87
  -3 -13  -7    1.68    1.61
  -3 -13  -8   -4.53    2.41
  -3 -13  -9    2.15    1.56
  -3 -13 -10    1.19    1.69
  -3 -13 -11   23.37    3.63
  -3 -13 -12   15.17    3.08
   3  13  13    4.82    2.73
  -3 -13 -13    1.55    1.82
  -3 -13 -14   28.06    3.91
   3  13  14   27.41    4.79
   3  13  15    2.90    2.34
   3  13  16    4.00    2.36
   3  14  -9   -2.45    2.71
  -3 -14   8    0.81    2.15
   3  14  -8   -6.99    3.20
  -3 -14   7    3.00    2.40
   3  14  -7    2.65    2.35
  -3 -14   7    3.81    2.18
  -3 -14   6   16.35    3.65
  -3 -14   6   16.58    3.52
   3  14  -6   14.71    3.47
   3  14  -5   63.21    6.47
  -3 -14   5   51.37    5.70
  -3 -14   5   71.93    6.61
   3  14  -4    3.41    2.20
  -3 -14   4    7.26    2.80
  -3 -14   4    3.02    2.16
   3  14  -3   18.20    3.75
  -3 -14   3   20.50    3.81
  -3 -14   3   21.67    3.93
  -3 -14   2   -4.31    2.57
  -3 -14   2    2.35    2.29
  -3 -14   1    1.54    1.70
  -3 -14   1    1.40    1.65
  -3 -14   0   38.32    4.55
  -3 -14   0   41.16    5.18
  -3 -14  -1   19.34    3.66
  -3 -14  -1   19.08    3.38
  -3 -14  -2   19.17    3.69
  -3 -14  -2   17.00    3.12
  -3 -14  -3   16.08    3.24
  -3 -14  -3   19.74    3.27
  -3 -14  -4   15.72    3.15
  -3 -14  -4   13.78    3.12
  -3 -14  -5   -0.10    2.00
  -3 -14  -5   -0.08    1.64
  -3 -14  -6    7.98    2.24
  -3 -14  -7   -2.73    2.20
  -3 -14  -8    6.49    2.45
  -3 -14  -9   10.90    2.62
  -3 -14 -10   14.91    3.16
  -3 -14 -11   31.93    4.39
  -3 -14 -12   19.27    3.60
   3  14  13   16.57    3.80
  -3 -14 -13   11.22    2.85
   3  14  14   18.58    4.03
  -3 -14 -14   18.60    3.44
   3  14  15   18.47    4.26
  -3 -15   7    4.06    2.37
  -3 -15   7    3.26    2.18
  -3 -15   6    5.38    2.47
   3  15  -6    3.14    2.20
  -3 -15   6    6.63    2.71
   3  15  -5   -2.35    2.19
  -3 -15   5   -1.12    2.01
  -3 -15   5    0.37    2.17
  -3 -15   4   82.43    7.16
  -3 -15   4   62.54    6.61
   3  15  -4   62.80    6.72
   3  15  -3   -0.91    1.97
  -3 -15   3    3.69    2.52
  -3 -15   3    3.50    2.60
  -3 -15   2   27.20    4.22
  -3 -15   2   22.11    4.01
   3  15  -2   19.15    3.82
  -3 -15   1    0.64    2.05
  -3 -15   1   -3.95    2.61
  -3 -15   0    1.22    2.03
  -3 -15   0   -0.58    1.81
  -3 -15  -1   21.43    4.11
  -3 -15  -1   19.94    3.56
  -3 -15  -2    1.15    1.90
  -3 -15  -2   -1.08    2.30
  -3 -15  -3    7.56    2.37
  -3 -15  -3    2.95    2.57
  -3 -15  -4    1.12    2.09
  -3 -15  -4    6.52    2.61
  -3 -15  -5   10.57    3.02
  -3 -15  -6    0.95    1.89
  -3 -15  -7   11.46    2.67
  -3 -15  -8    3.94    2.39
  -3 -15  -9   32.10    4.66
  -3 -15 -10   21.15    3.97
  -3 -15 -11    4.02    2.14
  -3 -15 -12    9.31    3.02
   3  15  13   19.00    4.19
  -3 -15 -13   16.41    3.28
  -3 -15 -14    5.03    2.38
  -3 -16   4    6.94    2.79
  -3 -16   4   11.76    3.31
  -3 -16   3    4.90    2.93
  -3 -16   3    5.37    2.56
   3  16  -2    1.84    2.22
  -3 -16   2    4.30    2.68
  -3 -16   2    6.37    2.71
   3  16  -1   -1.45    3.05
  -3 -16   1    1.58    2.06
  -3 -16   1    4.09    2.34
  -3 -16   0   29.78    4.32
  -3 -16   0   31.41    5.09
   3  16   0   32.77    4.90
  -3 -16  -1   -0.27    2.01
  -3 -16  -1    2.36    2.57
  -3 -16  -2    3.96    2.29
  -3 -16  -2    6.11    3.22
  -3 -16  -3   51.09    5.71
  -3 -16  -3   59.78    6.63
  -3 -16  -4    3.03    2.15
  -3 -16  -4    6.66    3.00
  -3 -16  -5   21.27    3.98
  -3 -16  -6    0.66    1.89
  -3 -16  -7   -3.77    2.53
  -3 -16  -8    1.46    1.85
  -3 -16  -9    0.92    2.22
  -3 -16 -10   -4.57    2.98
  -3 -16 -11   19.21    3.67
  -3 -16 -12    1.17    1.75
  -3 -17   2   12.21    3.41
  -3 -17   1    5.53    2.58
  -3 -17   0    0.45    2.35
  -3 -17  -1    0.37    2.22
  -3 -17  -2   -2.31    2.58
  -4  16   4   -0.06    2.05
  -4  16   3   24.93    4.13
  -4  16   2   11.89    3.18
  -4  16   1   -3.17    2.49
  -4  16   0   38.98    5.19
  -4  16  -1    8.50    2.84
  -4  16  -2   -2.78    2.41
   4 -15  -8    0.46    1.85
   4 -15  -7   20.90    4.21
   4 -15  -6   -0.11    1.87
   4 -15  -5    2.33    2.18
  -4  15   5   -2.46    1.99
  -4  15   4    4.24    2.18
   4 -15  -4   11.84    3.39
  -4  15   3    4.40    2.00
  -4  15   2    3.21    1.94
  -4  15   1   19.95    3.86
  -4  15   0    1.27    1.92
  -4  15  -1    0.23    1.92
  -4  15  -2   72.18    6.91
  -4  15  -3   17.81    4.00
  -4  15  -4   -1.20    2.59
  -4  15  -5    2.48    2.42
  -4  15  -6   -3.80    2.77
   4 -14 -11   20.44    4.50
   4 -14 -10   14.41    3.76
   4 -14  -9   26.08    4.46
   4 -14  -8   -1.10    2.01
   4 -14  -7    2.09    1.88
   4 -14  -6    7.34    2.87
   4 -14  -5   15.27    3.59
  -4  14   5    8.88    2.43
  -4  14   4    3.75    2.05
   4 -14  -4    2.31    1.99
  -4  14   3   -0.65    1.52
   4 -14  -3    0.64    1.80
  -4  14   2   29.30    4.02
   4 -14  -2   25.03    4.18
  -4  14   1   23.31    3.83
  -4  14   0   47.84    5.21
  -4  14  -1   10.23    2.98
  -4  14  -2   32.58    4.68
  -4  14  -3    9.83    2.99
  -4  14  -4    3.81    2.24
  -4  14  -5   23.08    4.00
  -4  14  -6   -5.57    2.96
  -4  14  -7    2.00    2.09
  -4  14  -8   21.46    4.04
  -4  14  -9   14.23    3.74
   4 -13 -13    4.76    2.85
   4 -13 -12   -2.61    2.13
   4 -13 -11   22.00    4.31
   4 -13 -10    3.17    2.29
   4 -13  -9   -1.01    2.06
   4 -13  -8    6.08    2.46
   4 -13  -7   33.07    4.74
   4 -13  -6   15.29    3.37
  -4  13   6   18.74    2.88
   4 -13  -5   24.68    4.11
  -4  13   5   21.37    3.24
   4 -13  -4    1.60    1.79
  -4  13   4   -0.04    1.70
   4 -13  -3    8.61    2.66
  -4  13   3   11.08    2.57
   4 -13  -2    1.92    1.79
  -4  13   2   -1.20    1.53
   4 -13  -1    0.65    1.65
  -4  13   1    1.27    1.69
  -4  13   0   -0.18    1.71
  -4  13  -1   22.38    3.80
  -4  13  -2    2.51    1.97
  -4  13  -3   48.96    5.32
  -4  13  -4   -0.04    2.01
  -4  13  -5    0.89    1.83
  -4  13  -6    2.37    2.03
  -4  13  -7   -3.16    2.44
  -4  13  -8   -4.80    2.73
  -4  13  -9   18.32    3.64
  -4  13 -10   10.89    3.34
  -4  13 -11   10.02    3.19
   4 -12 -15    9.50    3.15
   4 -12 -14   21.49    4.48
   4 -12 -13   11.75    3.40
   4 -12 -12   55.08    6.31
   4 -12 -11   23.20    4.18
   4 -12 -10   57.43    6.15
   4 -12  -9    8.30    2.58
   4 -12  -8    6.52    2.47
   4 -12  -7   76.82    6.78
   4 -12  -6    6.61    2.55
  -4  12   6    3.14    1.33
   4 -12  -5    3.87    2.16
  -4  12   5    5.02    1.80
   4 -12  -4   25.42    3.91
  -4  12   4   24.28    3.18
   4 -12  -3   15.38    3.08
  -4  12   3   16.04    2.89
   4 -12  -2    0.38    1.55
  -4  12   2   -0.30    1.40
  -4  12   1    8.96    2.29
   4 -12  -1    8.43    2.39
   4 -12   0    1.42    1.71
  -4  12   0    0.70    1.89
  -4  12  -1    0.54    1.61
  -4  12  -2    4.31    1.94
  -4  12  -3    6.37    2.23
  -4  12  -4   -2.67    2.12
  -4  12  -5    0.76    1.83
  -4  12  -6    1.45    1.94
  -4  12  -7    3.00    1.98
  -4  12  -8   -2.98    2.34
  -4  12  -9   -0.68    1.85
  -4  12 -10   11.42    3.22
  -4  12 -11    6.83    2.84
  -4  12 -12    4.75    2.56
  -4  12 -13   39.51    5.37
  -4  12 -14    4.45    2.45
   4 -11 -16   44.01    5.83
  -4  11  15   -3.61    2.15
   4 -11 -15   -0.43    1.92
  -4  11  14   -0.98    1.66
   4 -11 -14    2.72    1.87
  -4  11  13    0.13    2.00
   4 -11 -13    0.62    1.73
  -4  11  12   15.61    3.04
   4 -11 -12   24.67    4.33
  -4  11  11   14.80    2.97
   4 -11 -11   19.42    3.77
  -4  11  10   10.62    2.20
   4 -11 -10   17.72    3.64
  -4  11   9    5.38    2.01
   4 -11  -9    2.34    1.96
  -4  11   8   79.42    5.65
   4 -11  -8   78.61    6.80
   4 -11  -7   24.55    3.90
  -4  11   7   21.29    2.97
  -4  11   7   26.26    3.14
  -4  11   6   34.79    3.60
  -4  11   6   39.20    3.64
   4 -11  -6   36.80    4.56
   4 -11  -5   22.92    3.61
  -4  11   5   20.08    2.81
  -4  11   5   20.16    2.75
  -4  11   4    5.39    1.58
  -4  11   4    7.85    2.04
   4 -11  -4    8.49    2.55
  -4  11   3   42.15    4.04
   4 -11  -3   37.53    4.38
   4 -11  -2   20.35    3.36
  -4  11   2   17.22    2.77
   4 -11  -1   17.75    3.25
  -4  11   1   17.81    2.89
   4 -11   0    9.60    2.25
  -4  11   0    9.67    2.23
  -4  11  -1   36.58    4.15
   4 -11   1   31.24    3.92
  -4  11  -2  158.13    8.33
  -4  11  -3   20.32    3.23
  -4  11  -4    0.41    1.65
  -4  11  -5   60.77    5.44
   4 -11   5   69.27    4.35
  -4  11  -6   -1.72    2.09
   4 -11   6    0.71    1.08
  -4  11  -7   -3.08    2.37
   4 -11   7    1.29    1.31
   4 -11   8    0.79    1.21
  -4  11  -8   -1.69    2.08
   4 -11   9    9.41    2.18
  -4  11  -9    2.42    1.74
   4 -11  10   21.83    3.11
  -4  11 -10   20.89    3.66
   4 -11  11    1.46    1.60
  -4  11 -11   -2.95    2.59
   4 -11  12   21.34    3.34
  -4  11 -12   22.20    3.82
  -4  11 -13    4.09    2.40
   4 -11  13    8.37    2.65
   4 -11  14    9.45    2.87
  -4  11 -14   10.25    3.29
  -4  11 -15    1.20    2.29
   4 -11  15    1.92    2.19
   4 -11  16    1.52    2.48
  -4  11 -16   -0.55    2.07
  -4  10  17    9.41    3.09
   4 -10 -17    2.11    1.98
  -4  10  16    2.71    2.16
   4 -10 -16    8.09    2.99
  -4  10  15   12.43    3.27
   4 -10 -15    9.99    2.77
  -4  10  14    7.78    2.48
   4 -10 -14    7.58    2.72
  -4  10  13    6.83    2.32
   4 -10 -13    5.04    2.49
  -4  10  12   -0.80    1.53
   4 -10 -12    3.44    1.64
   4 -10 -11   59.41    6.05
  -4  10  11   60.08    5.34
  -4  10  10    0.30    1.28
   4 -10 -10   -2.02    1.88
  -4  10   9    2.63    1.49
   4 -10  -9    7.00    2.53
  -4  10   8   11.89    2.33
   4 -10  -8   14.49    3.12
  -4  10   7   26.97    3.14
   4 -10  -7   33.81    4.42
  -4  10   7   29.68    2.92
   4 -10  -6   -1.38    1.97
  -4  10   6    0.80    1.12
  -4  10   6    3.83    1.62
  -4  10   5  205.05    8.09
  -4  10   5  221.44    8.36
   4 -10  -5  216.90   10.22
   4 -10  -4    9.60    2.66
  -4  10   4    3.89    1.30
  -4  10   4   11.28    2.19
   4 -10  -3    1.54    1.59
  -4  10   3    0.72    0.95
  -4  10   3   -0.15    1.20
  -4  10   2  185.42    8.02
   4 -10  -2  187.54    9.06
  -4  10   1   34.89    3.65
   4 -10  -1   31.04    3.80
   4 -10   0  199.64    9.33
  -4  10   0  210.88    8.83
  -4  10  -1   52.42    4.50
   4 -10   1   47.13    4.44
   4 -10   2    1.53    1.34
  -4  10  -2    1.21    0.97
  -4  10  -2   -1.16    1.54
   4 -10   2    1.14    0.73
  -4  10  -3   70.42    4.00
  -4  10  -3   80.16    5.69
   4 -10   3   74.62    3.77
  -4  10  -4   11.26    2.31
  -4  10  -4   12.16    2.07
   4 -10   4   15.02    1.94
  -4  10  -5   18.66    2.47
   4 -10   5   20.18    2.28
  -4  10  -5   19.11    3.11
   4 -10   6    8.19    1.66
  -4  10  -6    6.42    1.78
  -4  10  -6    2.48    1.62
  -4  10  -7    0.74    1.20
   4 -10   7    0.21    1.43
  -4  10  -7    1.97    1.66
  -4  10  -8    9.10    2.21
  -4  10  -8   12.94    2.70
   4 -10   8   12.85    2.27
  -4  10  -9    1.96    1.61
  -4  10  -9   -0.17    1.60
   4 -10   9    2.25    1.46
   4 -10  10    2.86    1.77
  -4  10 -10    6.91    2.32
   4 -10  11   -0.93    1.62
  -4  10 -11   -0.10    1.69
   4 -10  12   34.56    4.02
  -4  10 -12   32.02    4.38
   4 -10  13    6.51    2.32
  -4  10 -13    7.65    2.53
  -4  10 -14    2.20    2.06
   4 -10  14    1.56    1.67
   4 -10  15   38.62    4.94
  -4  10 -15   42.39    5.19
  -4  10 -16    9.14    2.98
   4 -10  16   19.46    3.89
   4 -10  17    5.22    2.83
  -4  10 -17    0.19    1.66
  -4   9  17    3.62    2.51
   4  -9 -17    3.55    2.47
   4  -9 -16   30.05    4.74
  -4   9  16   31.01    4.61
  -4   9  15    4.37    2.16
   4  -9 -15    5.32    2.55
   4  -9 -14   49.79    5.67
  -4   9  14   37.26    4.60
   4  -9 -13   18.41    3.66
  -4   9  13   18.30    3.34
   4  -9 -12   20.55    3.74
  -4   9  12   19.73    3.29
  -4   9  11   13.39    2.52
   4  -9 -11   12.41    2.81
   4  -9 -10   14.90    2.95
  -4   9  10   12.35    2.46
  -4   9   9   -1.55    1.46
   4  -9  -9   -2.45    2.10
   4  -9  -8   37.33    4.43
  -4   9   8   39.17    3.75
   4  -9  -7  241.76   10.70
  -4   9   7  250.57    9.12
  -4   9   7  237.25    7.84
  -4   9   6    0.29    1.20
   4  -9  -6   -0.60    1.63
  -4   9   6   -0.21    0.95
  -4   9   5   47.92    3.73
  -4   9   5   49.46    3.63
   4  -9  -5   47.33    4.85
  -4   9   4   44.80    3.37
  -4   9   4   44.88    3.57
   4  -9  -4   46.01    4.62
   4  -9  -3   17.62    2.80
  -4   9   3   19.99    2.21
  -4   9   3   19.58    2.53
   4  -9  -2   15.79    2.65
  -4   9   2   17.45    2.50
  -4   9   1   68.53    2.75
  -4   9   1   74.09    4.85
   4  -9  -1   64.98    5.07
  -4   9   0    7.99    1.21
   4  -9   0    5.29    1.63
   4  -9   0    4.73    0.86
  -4   9   0    6.76    1.99
   4  -9   1  100.48    3.62
  -4   9  -1   97.39    4.01
  -4   9  -1  100.38    5.83
   4  -9   1  100.85    6.08
   4  -9   2   71.94    3.31
  -4   9  -2   70.29    3.67
  -4   9  -2   68.34    4.95
   4  -9   2   69.00    5.12
  -4   9  -3    1.21    1.49
   4  -9   3    2.27    0.90
  -4   9  -3    1.14    0.98
   4  -9   3    0.70    1.25
   4  -9   4  112.51    4.77
  -4   9  -4  114.28    5.34
  -4   9  -4  113.46    6.52
   4  -9   5   50.92    3.34
  -4   9  -5   48.77    4.41
  -4   9  -5   46.73    3.66
  -4   9  -6    6.91    1.87
  -4   9  -6    5.96    2.24
   4  -9   6    4.42    1.28
  -4   9  -7   40.11    3.74
   4  -9   7   50.55    3.72
  -4   9  -7   53.67    4.85
  -4   9  -8   84.19    5.65
  -4   9  -8   94.48    6.44
   4  -9   8   91.36    5.24
  -4   9  -9   51.16    4.62
   4  -9   9   57.74    4.44
  -4   9  -9   57.72    5.18
  -4   9 -10   63.33    5.33
   4  -9  10   67.92    4.91
  -4   9 -10   63.22    5.53
  -4   9 -11   13.83    2.83
  -4   9 -11   12.02    2.93
   4  -9  11   11.20    2.35
   4  -9  12    5.74    2.13
  -4   9 -12    7.08    2.52
   4  -9  13   57.71    5.10
  -4   9 -13   64.10    5.83
   4  -9  14    5.22    2.00
  -4   9 -14    3.45    1.98
   4  -9  15   10.07    2.88
  -4   9 -15   12.98    2.97
   4  -9  16   26.64    4.22
  -4   9 -16   13.89    3.15
  -4   9 -17   12.63    3.19
   4  -9  17    9.08    2.97
   4  -9  18    9.71    2.95
  -4   8  18   30.28    4.78
  -4   8  17   22.69    4.09
   4  -8 -17   18.54    3.97
   4  -8 -16   10.48    3.15
  -4   8  16    8.30    2.66
  -4   8  15    8.72    2.55
   4  -8 -15   12.55    3.09
  -4   8  14    5.65    2.31
   4  -8 -14    4.34    2.48
  -4   8  13   30.10    4.08
   4  -8 -13   26.63    4.18
   4  -8 -12  154.70    9.23
  -4   8  12  154.29    8.35
   4  -8 -11    4.65    2.14
  -4   8  11    6.35    2.25
  -4   8  10   25.81    3.23
   4  -8 -10   29.21    3.89
  -4   8   9   -1.21    1.44
   4  -8  -9   -1.88    1.91
  -4   8   8    0.58    1.19
   4  -8  -8   -2.12    2.01
  -4   8   8    0.54    0.79
  -4   8   7  108.44    5.73
   4  -8  -7  105.31    6.77
  -4   8   7  107.41    4.63
  -4   8   6    4.52    1.58
  -4   8   6    3.01    0.76
   4  -8  -6    1.69    1.49
  -4   8   6    3.55    1.27
  -4   8   5    2.44    1.07
   4  -8  -5    2.36    1.60
  -4   8   5   -0.16    0.97
  -4   8   5    0.04    0.50
   4  -8  -4  118.56    6.68
  -4   8   4  122.92    5.33
  -4   8   4  120.34    5.36
  -4   8   4  112.90    3.53
  -4   8   3    1.32    0.99
   4  -8  -3   -0.54    1.50
  -4   8   3    2.55    0.92
  -4   8   3    1.61    0.62
  -4   8   2    0.53    0.48
   4  -8  -2   -0.98    1.43
  -4   8   2    1.08    1.00
  -4   8   1    4.57    0.91
   4  -8  -1    2.05    1.30
  -4   8   1    4.79    1.45
   4  -8   0   19.71    1.34
   4  -8   0   20.22    2.69
  -4   8   0   21.34    1.78
  -4   8   0   23.07    2.57
   4  -8   1   54.04    2.38
  -4   8  -1   54.73    3.00
  -4   8  -1   58.31    4.18
   4  -8   1   47.79    4.14
  -4   8  -2  112.83    4.67
  -4   8  -2  109.22    5.90
   4  -8   2  111.39    3.83
   4  -8   2  103.57    5.92
  -4   8  -3   40.09    2.99
  -4   8  -3   36.61    3.59
   4  -8   3   36.39    3.57
   4  -8   3   42.72    2.56
   4  -8   4    6.82    1.07
  -4   8  -4    8.19    1.72
   4  -8   4    8.05    1.89
  -4   8  -4    9.15    2.12
   4  -8   5   27.11    2.30
  -4   8  -5   29.09    2.82
  -4   8  -6  103.22    5.56
  -4   8  -6  103.33    6.26
   4  -8   6  113.69    5.01
  -4   8  -7   55.02    4.32
   4  -8   7   63.99    4.01
  -4   8  -7   68.00    5.06
   4  -8   8   13.13    2.05
  -4   8  -8   10.26    2.00
  -4   8  -8   11.62    2.32
   4  -8   9   38.30    3.39
  -4   8  -9   35.20    3.81
  -4   8  -9   34.90    3.85
   4  -8  10   22.96    2.98
  -4   8 -10   17.06    2.94
  -4   8 -10   22.40    3.35
  -4   8 -11   53.44    5.07
   4  -8  11   50.18    4.46
  -4   8 -11   47.44    4.74
  -4   8 -12    6.15    2.31
  -4   8 -12    6.78    2.32
   4  -8  12    7.77    2.17
  -4   8 -13   49.66    5.04
  -4   8 -13   56.82    5.57
   4  -8  13   44.81    4.55
  -4   8 -14   81.60    6.33
   4  -8  14   79.04    6.03
   4  -8  15   40.78    4.80
  -4   8 -15   30.52    4.32
   4  -8  16   22.93    3.85
  -4   8 -16   21.02    3.46
  -4   8 -17    1.45    1.99
   4  -8  17    1.95    2.06
   4  -8  18    0.60    1.98
  -4   7  18    2.12    1.93
   4  -7 -18    4.00    2.10
  -4   7  17    6.61    2.72
   4  -7 -17    4.91    2.53
  -4   7  16    4.55    2.43
   4  -7 -16    3.87    2.26
  -4   7  15    0.90    1.62
   4  -7 -15    0.10    1.52
  -4   7  14   38.12    4.54
   4  -7 -14   36.33    4.79
  -4   7  13   23.87    3.59
   4  -7 -13   26.07    3.98
  -4   7  12   34.71    4.01
   4  -7 -12   44.85    4.97
  -4   7  11   81.43    5.73
   4  -7 -11   85.64    6.46
  -4   7  10    0.94    1.34
   4  -7 -10    0.64    1.50
  -4   7   9   14.10    2.41
   4  -7  -9   20.00    3.18
  -4   7   8    2.20    1.24
   4  -7  -8    2.65    1.50
  -4   7   8    3.52    0.81
  -4   7   7  109.82    5.56
   4  -7  -7  107.69    6.61
  -4   7   7  111.87    4.32
  -4   7   6   36.70    3.09
   4  -7  -6   35.77    3.74
  -4   7   6   35.80    2.55
  -4   7   5  334.88    9.24
  -4   7   5  315.53    8.40
   4  -7  -5  329.13   11.31
  -4   7   4    3.40    0.59
  -4   7   4    4.69    1.15
   4  -7  -4    4.07    1.65
  -4   7   4    5.40    1.32
  -4   7   4    5.55    1.02
  -4   7   3    2.53    0.98
   4  -7  -3    4.64    1.61
  -4   7   3    2.82    0.69
  -4   7   3    3.57    1.22
  -4   7   3    2.36    0.42
  -4   7   2   61.64    3.21
  -4   7   2   58.91    2.66
  -4   7   2   56.20    3.60
   4  -7  -2   58.68    4.32
  -4   7   1    8.06    1.10
   4  -7  -1    6.33    1.70
  -4   7   1    8.48    1.68
   4  -7   0  199.79    4.31
  -4   7   0  222.55    7.61
  -4   7   0  213.42    5.91
   4  -7   0  225.53    8.34
   4  -7   1   41.46    1.83
  -4   7  -1   36.37    2.41
  -4   7  -1   47.79    3.57
   4  -7   1   31.58    3.05
  -4   7  -2    2.14    0.87
   4  -7   2    1.84    0.98
   4  -7   2    3.07    0.74
  -4   7  -2    3.59    1.29
  -4   7  -3  169.50    6.13
  -4   7  -3  175.31    7.17
   4  -7   3  154.45    6.72
   4  -7   3  169.68    4.85
  -4   7  -4    0.06    0.90
  -4   7  -4    2.18    1.43
   4  -7   4    0.69    0.66
   4  -7   4    0.43    1.01
  -4   7  -5  389.34   11.68
  -4   7  -5  384.33   10.61
   4  -7   5  406.79    9.37
   4  -7   6    3.15    1.20
  -4   7  -6    1.83    1.19
  -4   7  -6    3.69    1.81
   4  -7   7    2.84    1.15
  -4   7  -7    0.58    1.77
  -4   7  -7    2.17    1.54
  -4   7  -8    8.79    2.06
   4  -7   8   10.04    1.78
  -4   7  -8   12.93    2.48
  -4   7  -9   36.75    3.78
  -4   7  -9   35.16    3.69
  -4   7 -10    1.36    1.53
  -4   7 -10    3.15    1.61
  -4   7 -11    3.64    1.95
  -4   7 -11    2.47    1.78
  -4   7 -12  195.15    9.78
  -4   7 -12  199.13    9.45
  -4   7 -13    4.47    2.09
  -4   7 -13    6.47    2.36
  -4   7 -14   14.13    3.24
  -4   7 -14   13.78    2.80
   4  -7  15    8.99    2.49
  -4   7 -15    3.47    2.35
  -4   7 -15    7.42    2.43
  -4   7 -16   16.23    3.01
   4  -7  16   12.67    2.79
   4  -7  17    1.37    1.88
  -4   7 -17   -1.06    1.75
   4  -7  18    2.39    2.11
  -4   6  18   10.28    3.42
   4  -6 -18   13.66    3.21
  -4   6  17    7.65    2.79
   4  -6 -17   -0.44    1.86
  -4   6  16   19.78    3.47
   4  -6 -16   16.90    3.47
  -4   6  15    6.04    2.47
   4  -6 -15   -1.87    2.10
  -4   6  14    1.10    1.54
   4  -6 -14   -1.14    1.89
  -4   6  13   14.60    2.85
   4  -6 -13   13.32    2.88
   4  -6 -12   91.92    6.78
  -4   6  12   78.95    5.82
   4  -6 -11   54.77    5.20
  -4   6  11   55.54    4.72
   4  -6 -10    9.08    2.31
  -4   6  10    6.57    1.79
  -4   6   9  177.30    7.68
   4  -6  -9  169.54    8.54
  -4   6   8   28.00    3.00
  -4   6   8   27.99    1.63
   4  -6  -8   26.84    3.49
   4  -6  -7   95.13    5.93
  -4   6   7   92.88    4.95
  -4   6   7   94.06    3.45
  -4   6   6    2.84    1.06
   4  -6  -6    4.60    1.75
  -4   6   6    3.11    0.79
  -4   6   5  204.29    6.72
   4  -6  -5  198.77    8.20
  -4   6   5  190.73    4.57
  -4   6   5  191.40    5.76
  -4   6   4  370.34    8.93
   4  -6  -4  351.39   11.10
  -4   6   4  334.59    6.06
  -4   6   4  358.42    8.52
  -4   6   3   56.63    2.99
   4  -6  -3   52.47    4.03
  -4   6   3   51.35    3.06
  -4   6   3   47.93    2.44
   4  -6  -2  170.01    7.18
  -4   6   2  177.32    5.21
  -4   6   2  160.96    4.73
  -4   6   2  165.91    5.84
   4  -6  -1   51.82    3.84
  -4   6   1   49.61    2.47
  -4   6   1   46.38    2.46
  -4   6   1   46.89    3.13
   4  -6   0    1.61    1.22
  -4   6   0    1.51    0.99
  -4   6   0    0.77    0.66
   4  -6   1  137.27    3.20
  -4   6  -1  140.33    5.72
  -4   6  -1  149.43    4.90
   4  -6   1  138.20    6.17
  -4   6  -2   31.57    2.36
  -4   6  -2   34.05    2.89
  -4   6  -2   34.09    1.62
   4  -6   2   33.31    1.68
   4  -6   2   30.95    2.80
   4  -6   3   81.78    2.99
  -4   6  -3   80.94    4.04
  -4   6  -3   87.49    4.65
   4  -6   3   75.44    4.34
  -4   6  -3   83.75    2.79
  -4   6  -4   42.92    3.11
   4  -6   4   37.16    3.03
  -4   6  -4   45.24    3.46
   4  -6   4   41.70    2.35
   4  -6   5   15.67    1.60
  -4   6  -5   14.06    2.08
  -4   6  -5   16.15    2.28
   4  -6   5   13.71    1.97
  -4   6  -6   17.75    2.34
  -4   6  -6   17.96    2.51
  -4   6  -7  333.57   10.46
  -4   6  -7  347.69   10.70
  -4   6  -8    6.11    1.74
  -4   6  -8    7.36    2.07
  -4   6  -9   -1.19    1.60
  -4   6  -9   -2.86    1.92
  -4   6 -10    3.00    1.82
  -4   6 -10    4.33    1.68
   4  -6  10    7.36    1.57
  -4   6 -11    0.79    1.38
  -4   6 -11    1.47    1.73
   4  -6  11    1.96    1.34
  -4   6 -12    2.23    1.58
  -4   6 -12    2.23    1.56
   4  -6  12    2.61    1.43
  -4   6 -13   29.99    4.07
  -4   6 -13   26.23    3.34
   4  -6  13   26.91    3.20
  -4   6 -14   70.27    6.23
  -4   6 -14   67.14    5.18
   4  -6  14   71.95    5.21
  -4   6 -15   16.61    3.62
  -4   6 -15   17.33    2.94
   4  -6  15   17.58    2.83
  -4   6 -16   73.35    6.60
   4  -6  16   74.47    5.61
  -4   6 -16   64.31    5.36
  -4   6 -17    0.82    1.35
   4  -6  17    0.19    1.43
   4  -6  18   26.32    3.93
   4  -6  19   22.57    3.62
   4  -6  20    3.87    1.98
   4  -6  21    2.22    1.97
  -4   5  18   11.15    3.22
   4  -5 -18   14.68    3.32
   4  -5 -17    3.72    2.14
  -4   5  17    4.30    2.29
   4  -5 -16   -3.65    2.09
  -4   5  16    0.77    1.92
   4  -5 -15   37.32    4.86
  -4   5  15   30.93    4.30
  -4   5  14    1.50    1.70
   4  -5 -14   -0.46    1.66
  -4   5  13   19.33    3.04
   4  -5 -13   15.81    2.85
   4  -5 -12  124.77    7.62
  -4   5  12  124.09    7.13
   4  -5 -11   40.07    4.27
  -4   5  11   36.11    4.01
   4  -5 -10   58.16    4.89
  -4   5  10   52.97    4.34
  -4   5   9    2.30    1.38
   4  -5  -9    0.13    1.32
  -4   5   8   71.38    4.58
   4  -5  -8   70.07    5.17
  -4   5   7   34.08    3.02
   4  -5  -7   35.74    3.70
  -4   5   7   29.77    1.59
  -4   5   6  454.24   11.05
   4  -5  -6  451.15   12.82
  -4   5   6  433.67    8.39
  -4   5   5   22.36    2.11
   4  -5  -5   20.88    2.63
  -4   5   5   22.54    1.75
  -4   5   4  135.41    3.39
  -4   5   4  149.96    5.11
   4  -5  -4  141.68    6.50
  -4   5   4  140.91    4.55
  -4   5   3  285.17    6.78
   4  -5  -3  279.98    9.02
  -4   5   3  278.59    6.85
  -4   5   2  199.04    5.20
   4  -5  -2  189.01    7.19
  -4   5   2  193.41    5.86
  -4   5   1   87.08    2.98
   4  -5  -1   81.73    4.57
  -4   5   1   86.20    3.91
  -4   5   1   85.63    3.37
   4  -5   0  345.92    9.66
  -4   5   0  362.30    6.57
  -4   5   0  337.76    7.72
  -4   5   0  343.14    8.71
  -4   5  -1   67.23    3.16
   4  -5   1   68.95    3.91
  -4   5  -1   66.27    3.59
   4  -5   2    5.14    1.20
  -4   5  -2    4.77    0.98
  -4   5  -2    3.62    0.49
  -4   5  -2    4.45    1.11
   4  -5   2    5.23    0.61
  -4   5  -3  264.29    7.43
  -4   5  -3  257.44    5.03
   4  -5   3  254.68    7.77
   4  -5   3  256.33    5.49
   4  -5   4   60.85    3.54
  -4   5  -4   59.57    3.50
  -4   5  -4   61.42    2.35
  -4   5  -5   97.03    4.72
   4  -5   5   87.88    4.34
  -4   5  -6    6.90    1.54
  -4   5  -7   50.43    3.78
  -4   5  -7   49.29    3.70
  -4   5  -8  126.48    6.34
  -4   5  -8  137.58    6.22
   4  -5   8  133.37    4.98
  -4   5  -9  126.58    6.24
  -4   5  -9  119.16    6.42
   4  -5   9  121.89    5.09
  -4   5 -10    2.23    1.40
  -4   5 -10    2.72    1.51
   4  -5  10    1.29    0.92
  -4   5 -11   17.73    3.01
   4  -5  11   19.41    2.48
  -4   5 -11   17.64    2.66
  -4   5 -12   49.14    4.88
  -4   5 -12   46.93    4.15
   4  -5  12   56.15    4.14
  -4   5 -13    2.74    1.37
  -4   5 -13    4.92    1.87
   4  -5  13    4.57    1.58
  -4   5 -14   73.41    6.23
  -4   5 -14   81.58    5.45
   4  -5  14   73.32    5.18
  -4   5 -15   63.67    6.08
  -4   5 -15   57.92    4.89
   4  -5  15   56.90    4.81
  -4   5 -16   15.85    2.68
  -4   5 -16   22.87    4.14
   4  -5  16   13.88    2.76
  -4   5 -17   15.49    3.73
  -4   5 -17    9.48    2.31
   4  -5  17   10.38    2.70
   4  -5  18   -1.90    1.94
   4  -5  19    0.08    1.98
   4  -5  20   12.93    3.08
   4  -5  21    1.02    1.65
  -4   4  18    0.90    1.84
   4  -4 -18   -0.64    1.98
   4  -4 -17   96.35    7.69
  -4   4  17   83.97    7.22
  -4   4  16   19.02    3.59
   4  -4 -16   20.32    3.77
  -4   4  15    7.03    2.70
   4  -4 -15    3.76    1.99
   4  -4 -14   62.10    5.63
  -4   4  14   55.77    5.18
  -4   4  13   -0.22    1.48
   4  -4 -13   -0.81    1.79
   4  -4 -12  297.27   11.93
  -4   4  12  303.96   11.30
   4  -4 -11   41.54    4.37
  -4   4  11   37.84    3.81
  -4   4  10    1.22    1.34
   4  -4 -10    1.75    1.25
  -4   4   9    2.19    1.29
   4  -4  -9    2.33    1.30
  -4   4   8   14.58    2.14
   4  -4  -8   15.49    2.56
   4  -4  -7   65.80    4.56
  -4   4   7   68.64    4.08
  -4   4   6    2.10    0.92
   4  -4  -6    0.14    1.21
   4  -4  -5  228.42    8.26
  -4   4   5  222.55    5.15
  -4   4   5  229.44    6.87
  -4   4   4   45.19    2.22
  -4   4   4   47.08    2.72
   4  -4  -3  181.30    6.81
  -4   4   3  177.03    4.97
  -4   4   3  171.29    5.04
  -4   4   2  753.95   12.27
   4  -4  -2  773.64   15.69
  -4   4   2  723.13   13.01
  -4   4   1  189.76    4.29
   4  -4  -1  191.50    6.62
  -4   4   1  181.59    5.43
  -4   4   0  690.23   10.06
   4  -4   0  720.19   14.25
  -4   4   0  666.92   12.83
  -4   4   0  697.89   12.28
  -4   4  -1  591.19    8.45
  -4   4  -1  636.74   11.52
   4  -4   1  650.52   13.02
  -4   4  -1  606.16   12.08
   4  -4   2   10.23    0.74
   4  -4   2   10.12    1.42
  -4   4  -2   10.91    1.49
  -4   4  -2   10.90    1.43
  -4   4  -3  221.57    6.54
   4  -4   3  225.88    6.67
  -4   4  -3  213.57    3.92
  -4   4  -4  233.90    4.69
  -4   4  -4  235.17    7.05
   4  -4   4  224.07    6.59
  -4   4  -5   39.65    2.96
   4  -4   5   40.86    2.60
  -4   4  -5   39.98    1.96
  -4   4  -6  367.81   10.16
   4  -4   6  365.49    7.56
  -4   4  -7  366.88   10.58
   4  -4   7  376.36    8.26
  -4   4  -8    4.53    1.54
  -4   4  -8    5.31    1.43
   4  -4   8    5.49    1.18
  -4   4  -9   42.83    3.81
  -4   4  -9   44.14    3.52
   4  -4   9   40.18    2.94
  -4   4 -10  141.98    7.22
  -4   4 -10  145.56    6.37
   4  -4  10  150.24    5.93
  -4   4 -11    9.81    1.95
  -4   4 -11    6.90    1.99
   4  -4  11    7.95    1.80
  -4   4 -12   97.86    6.57
  -4   4 -12  105.01    5.65
   4  -4  12  113.13    5.81
  -4   4 -13   26.65    3.63
  -4   4 -13   21.07    2.81
   4  -4  13   26.17    3.07
  -4   4 -14    1.10    1.20
   4  -4  14    4.05    1.55
  -4   4 -15    0.60    1.32
  -4   4 -15    0.62    1.94
   4  -4  15   -1.36    1.58
  -4   4 -16   15.41    3.51
  -4   4 -16   11.40    2.41
   4  -4  16   11.54    2.53
  -4   4 -17   35.29    4.97
   4  -4  17   38.42    4.42
   4  -4  18   17.98    3.37
   4  -4  19    3.80    2.16
   4  -4  20    0.60    1.73
   4  -4  21   18.15    3.71
  -4   3  18   -1.17    2.49
   4  -3 -18    1.92    1.83
  -4   3  17    7.73    2.69
   4  -3 -17    5.25    2.27
  -4   3  16    9.57    2.81
   4  -3 -16    9.54    2.54
   4  -3 -15   43.62    5.04
  -4   3  15   41.02    4.72
  -4   3  14   -0.97    1.84
   4  -3 -14    1.97    1.85
  -4   3  13   35.41    3.99
   4  -3 -13   36.24    4.21
  -4   3  12   16.48    2.89
   4  -3 -12   10.84    2.48
   4  -3 -11  230.46   10.00
  -4   3  11  226.85    9.18
   4  -3 -10   36.61    3.85
  -4   3  10   37.61    3.49
  -4   3   9    2.80    1.41
   4  -3  -9    2.33    1.36
  -4   3   8    2.27    1.25
   4  -3  -8    0.77    1.20
   4  -3  -7  146.26    6.79
  -4   3   7  146.30    5.94
   4  -3  -6   40.17    3.52
  -4   3   6   38.60    2.86
   4  -3  -5  808.89   17.14
  -4   3   5  863.82   15.53
   4  -3  -4  406.07   10.67
   4  -3  -4  400.92    7.48
  -4   3   4  390.52    8.75
  -4   3   3    3.45    0.84
   4  -3  -3    3.40    0.67
   4  -3  -3    3.80    1.05
  -4   3   3    4.11    0.81
   4  -3  -2  206.24    6.76
   4  -3  -2  203.94    5.12
  -4   3   2  211.02    5.21
  -4   3   2  206.25    4.83
  -4   3   1   93.42    3.44
   4  -3  -1  101.91    4.49
  -4   3   1   93.00    2.64
   4  -3   0  468.14   10.32
  -4   3   0  450.86    9.14
  -4   3   0  437.77    6.63
  -4   3   0  459.84    9.09
   4  -3   1  315.50    7.84
  -4   3  -1  302.26    7.12
  -4   3  -1  296.13    7.27
   4  -3   2  307.41    7.63
  -4   3  -2  302.22    7.33
   4  -3   3   60.87    3.00
  -4   3  -3   55.65    2.99
  -4   3  -4  134.57    3.05
  -4   3  -4  129.83    4.95
   4  -3   4  122.50    2.83
   4  -3   4  127.59    4.36
  -4   3  -5   47.85    2.07
  -4   3  -5   46.91    3.15
   4  -3   5   49.47    2.01
   4  -3   5   46.55    2.53
  -4   3  -6  108.44    4.94
   4  -3   6  108.70    3.55
  -4   3  -7 1061.41   20.16
   4  -3   7 1037.96   16.89
  -4   3  -8   -0.53    1.25
   4  -3   8    0.65    0.78
  -4   3  -8    0.40    0.97
  -4   3  -9  102.70    5.64
  -4   3  -9  108.77    5.05
   4  -3   9  108.72    4.70
   4  -3  10    1.75    0.95
  -4   3 -10    2.51    1.18
  -4   3 -10    2.11    1.37
   4  -3  11   15.77    2.19
  -4   3 -11   15.84    2.12
  -4   3 -12   13.74    2.64
  -4   3 -12   19.19    2.39
   4  -3  12   16.12    2.32
   4  -3  13   -0.08    1.48
  -4   3 -13    0.02    1.89
  -4   3 -13   -0.99    1.31
  -4   3 -14   53.02    5.21
  -4   3 -14   59.68    4.22
   4  -3  14   55.83    4.57
   4  -3  15    7.51    1.95
  -4   3 -15    9.42    2.66
  -4   3 -16   94.73    7.26
   4  -3  16   86.55    6.08
   4  -3  17    0.11    1.62
  -4   3 -17   -1.98    2.10
  -4   3 -18    5.95    2.91
   4  -3  18   -1.59    1.96
   4  -3  19    9.81    2.82
   4  -3  20    3.10    2.06
   4  -3  21    3.05    2.14
   4  -3  22   14.94    3.87
   4  -2 -18    4.48    2.15
  -4   2  18    3.46    2.35
  -4   2  17    4.30    2.45
   4  -2 -17    2.95    1.95
  -4   2  16   -0.02    1.97
   4  -2 -16    0.20    1.74
  -4   2  15   12.76    3.03
   4  -2 -15    5.19    1.74
   4  -2 -14   43.91    4.87
  -4   2  14   47.36    4.78
   4  -2 -13    0.71    1.39
  -4   2  13    1.20    1.71
   4  -2 -12  121.52    7.32
  -4   2  12  124.13    6.99
  -4   2  11    0.06    1.39
   4  -2 -11    2.50    1.41
  -4   2  10    7.51    1.65
   4  -2 -10   13.08    2.44
   4  -2  -9   71.92    5.04
  -4   2   9   69.62    4.53
   4  -2  -8   57.46    4.24
  -4   2   8   47.57    3.54
  -4   2   7   -0.56    1.01
   4  -2  -7    0.35    1.02
   4  -2  -6  194.08    7.31
  -4   2   6  190.52    6.40
  -4   2   5    0.51    0.69
   4  -2  -5    0.42    0.31
   4  -2  -5    0.64    1.09
   4  -2  -4   49.05    1.94
   4  -2  -4   46.06    3.25
  -4   2   4   48.96    2.70
  -4   2   3  669.72   10.35
   4  -2  -3  658.22   10.75
   4  -2  -3  651.09   13.60
  -4   2   3  643.12   11.49
   4  -2  -2   30.49    1.87
   4  -2  -2   28.79    2.34
  -4   2   2   31.31    1.32
   4  -2  -2   32.61    1.82
  -4   2   2   29.51    1.66
   4  -2  -1  356.32    6.65
   4  -2  -1  366.81    8.74
  -4   2   1  344.27    5.44
  -4   2   1  363.99    7.28
  -4   2   1  367.52    6.37
   4  -2   0   86.80    2.30
   4  -2   0   94.89    3.90
  -4   2   0   90.38    3.31
  -4   2   0   95.01    2.19
   4  -2   1    3.64    0.35
  -4   2  -1    2.83    0.85
  -4   2  -1    3.78    0.90
   4  -2   1    4.00    0.86
   4  -2   2    1.13    0.61
  -4   2  -2    1.16    0.61
   4  -2   3  194.27    5.20
  -4   2  -3  192.08    5.71
  -4   2  -4   80.62    3.09
   4  -2   4   74.76    2.96
  -4   2  -4   76.94    3.69
   4  -2   4   79.46    2.17
  -4   2  -5   47.27    2.06
  -4   2  -5   47.94    2.28
  -4   2  -5   48.20    3.09
   4  -2   5   47.59    2.25
   4  -2   5   43.06    1.91
  -4   2  -6  536.86    9.93
  -4   2  -6  522.71   12.14
   4  -2   6  517.35    9.65
  -4   2  -7  104.28    3.43
  -4   2  -7  107.32    5.13
   4  -2   7  103.78    3.89
  -4   2  -8  605.59   10.65
  -4   2  -8  597.80   14.21
  -4   2  -8  611.04   12.84
   4  -2   8  588.84   11.88
   4  -2   9  197.97    6.43
  -4   2  -9  201.30    7.90
  -4   2  -9  204.49    6.83
  -4   2 -10   89.71    5.39
   4  -2  10  102.33    4.80
  -4   2 -10   96.99    4.74
  -4   2 -11   44.16    4.03
  -4   2 -11   41.36    3.26
   4  -2  11   47.51    3.53
   4  -2  12    9.04    1.75
  -4   2 -12    7.43    1.43
  -4   2 -12   12.46    2.49
   4  -2  13    3.91    1.25
  -4   2 -13    3.28    1.65
   4  -2  14   -1.22    1.44
  -4   2 -14   -1.38    2.05
  -4   2 -15   11.95    2.93
   4  -2  15    6.39    1.69
  -4   2 -16   24.93    4.07
   4  -2  16   20.79    3.03
  -4   2 -17  100.73    7.55
   4  -2  17  106.77    6.99
   4  -2  18    1.38    1.83
  -4   2 -18    4.81    2.68
   4  -2  19    0.50    1.50
   4  -2  20    2.22    2.08
   4  -2  21   11.98    3.12
   4  -2  22   24.48    4.33
  -4   1  18   11.83    3.12
   4  -1 -18   15.21    3.27
  -4   1  17    7.67    2.72
   4  -1 -17    5.59    2.45
   4  -1 -16   40.55    4.95
  -4   1  16   38.64    4.78
   4  -1 -15   -1.28    1.86
  -4   1  15    2.65    1.99
  -4   1  14    1.02    1.56
   4  -1 -14    3.02    1.59
  -4   1  13   26.41    3.52
   4  -1 -13   26.86    3.60
   4  -1 -12   32.25    3.73
  -4   1  12   35.46    3.90
  -4   1  11   12.50    2.34
   4  -1 -11   14.77    2.48
  -4   1  10    8.67    1.96
   4  -1 -10   10.47    2.06
  -4   1   9   18.95    2.49
   4  -1  -9   19.30    2.71
   4  -1  -8  115.49    5.92
  -4   1   8  100.72    5.18
  -4   1   7   21.75    2.25
   4  -1  -7   27.57    2.79
   4  -1  -6   68.32    4.13
   4  -1  -6   57.54    1.56
  -4   1   6   71.33    3.88
   4  -1  -5   95.58    2.56
   4  -1  -5   95.96    4.68
  -4   1   5  103.67    4.32
  -4   1   4   21.32    1.87
  -4   1   4   25.82    1.71
   4  -1  -4   23.83    2.21
   4  -1  -4   26.87    1.39
   4  -1  -3  110.23    3.19
  -4   1   3  115.84    3.43
   4  -1  -3  109.85    4.60
  -4   1   3  107.55    3.78
   4  -1  -2 1733.29   24.05
   4  -1  -2 1740.49   26.50
  -4   1   2 1765.25   24.35
  -4   1   2 1735.34   23.42
   4  -1  -1 1398.61   21.67
   4  -1  -1 1370.62   19.72
  -4   1   1 1387.05   18.76
   4  -1  -1 1411.23   20.12
  -4   1   1 1397.87   19.32
  -4   1   0  304.59    5.33
   4  -1   0  316.92    5.35
   4  -1   0  310.40    7.27
   4  -1   0  307.93    5.65
   4  -1   1  141.31    4.34
   4  -1   1  144.19    3.14
   4  -1   1  132.89    2.83
   4  -1   2   31.08    1.41
   4  -1   2   33.48    1.88
  -4   1  -2   29.40    2.00
  -4   1  -2   31.73    1.80
  -4   1  -3   61.53    2.42
   4  -1   3   62.53    2.49
  -4   1  -3   61.55    2.99
   4  -1   4  230.65    5.01
   4  -1   4  217.13    4.61
  -4   1  -4  225.51    6.33
   4  -1   5    2.58    0.50
   4  -1   5    1.54    0.50
  -4   1  -5    2.79    0.97
   4  -1   6  144.62    4.44
  -4   1  -6  160.83    3.71
  -4   1  -6  148.02    5.61
  -4   1  -7    6.95    0.74
   4  -1   7    6.55    1.11
  -4   1  -7    5.35    1.26
  -4   1  -8  109.55    2.98
   4  -1   8  108.85    4.48
  -4   1  -8  115.78    5.46
   4  -1   9   23.68    2.22
  -4   1  -9   24.12    2.67
  -4   1  -9   23.64    1.36
   4  -1  10  140.49    5.81
  -4   1 -10  143.67    6.76
  -4   1 -10  136.90    3.70
  -4   1 -11    0.98    0.44
   4  -1  11    0.78    0.92
  -4   1 -11    1.33    1.38
  -4   1 -12   28.17    3.41
   4  -1  12   24.04    2.79
   4  -1  13   10.54    2.15
  -4   1 -13    4.34    1.61
   4  -1  14    6.09    1.74
  -4   1 -14    3.30    2.20
  -4   1 -15   73.36    6.07
   4  -1  15   71.46    5.32
  -4   1 -16    7.72    2.53
   4  -1  16   11.86    2.77
   4  -1  17   32.94    4.08
  -4   1 -17   41.34    4.91
  -4   1 -18  132.70    8.86
   4  -1  18  130.48    7.94
   4  -1  19    1.50    2.05
  -4   1 -19    2.66    2.62
   4  -1  20   56.46    5.94
   4  -1  21   22.56    4.04
   4  -1  22   -1.27    1.87
  -4   0  19    3.29    2.32
  -4   0  18   -2.98    2.66
  -4   0  18    1.62    2.15
   4   0 -18    1.50    1.64
   4   0 -17    2.35    1.77
  -4   0  17    6.36    2.76
   4   0 -16   20.03    3.54
  -4   0  16   25.97    4.10
   4   0 -15    4.02    2.14
  -4   0  15    4.46    2.30
   4   0 -14   -0.43    1.38
  -4   0  14   -1.36    1.78
  -4   0  13   11.08    2.44
   4   0 -13    9.75    2.37
   4   0 -12   49.44    4.63
  -4   0  12   52.71    4.60
  -4   0  11  141.39    7.15
   4   0 -11  140.69    7.32
   4   0 -10  123.10    6.66
  -4   0  10  121.21    6.44
  -4   0   9    3.99    1.41
   4   0  -9    7.08    1.81
  -4   0   8  153.79    6.59
   4   0  -8  165.16    7.15
  -4   0   7  276.37    8.46
  -4   0   6  403.36   10.18
  -4   0   5  406.20    9.01
  -4   0   5  412.33    9.66
  -4   0   4   -0.46    0.83
  -4   0   4    0.63    0.60
  -4   0   3 1977.83   27.36
  -4   0   3 1907.17   27.90
  -4   0   2  717.84   11.86
  -4   0   2  764.62   12.51
   4   0  -1 1213.03   17.23
  -4   0   1 1178.07   17.17
   4   0  -1 1194.62   17.83
   4   0   0  585.59    9.24
   4   0   0  566.74   10.53
   4   0   0  586.53    9.51
   4   0   1    2.28    0.52
  -4   0  -1    2.38    0.48
   4   0   1    2.67    0.61
   4   0   2   12.28    0.97
   4   0   2    9.66    0.96
   4   0   3    2.14    0.54
   4   0   3    2.61    0.51
  -4   0  -3    2.82    0.92
  -4   0  -4  245.89    6.70
   4   0   4  272.37    5.02
   4   0   5   82.13    2.09
   4   0   5   76.44    3.02
  -4   0  -5   79.70    3.74
   4   0   6  244.60    6.29
  -4   0  -6  244.60    7.23
   4   0   7  558.70   11.18
  -4   0  -7  537.85   12.32
   4   0   8    1.10    0.80
  -4   0  -8   -0.06    1.20
  -4   0  -9    2.54    0.33
   4   0   9    3.57    0.89
  -4   0  -9    2.94    1.18
   4   0  10   56.86    3.70
  -4   0 -10   56.23    4.08
  -4   0 -10   46.07    1.59
   4   0  11  218.95    7.92
  -4   0 -11  201.77    3.72
  -4   0 -11  217.07    8.55
  -4   0 -11  198.70    4.13
  -4   0 -11  205.83    4.21
   4   0  12   86.16    5.22
  -4   0 -12   83.53    5.39
  -4   0 -12   77.96    2.54
  -4   0 -12   79.64    2.58
  -4   0 -13   -1.63    1.98
   4   0  13   -0.25    1.31
  -4   0 -13    0.85    0.44
   4   0  14    8.37    2.09
  -4   0 -14    7.80    2.18
  -4   0 -15  136.24    8.00
   4   0  15  137.29    7.43
  -4   0 -16  149.10    8.68
   4   0  16  144.86    7.99
   4   0  17   -0.93    1.56
  -4   0 -17    2.01    2.06
   4   0  18    0.51    2.08
  -4   0 -18   -1.44    1.91
   4   0  19    8.21    2.54
  -4   0 -19   11.75    3.18
   4   0  20    4.00    2.29
   4   0  21   48.89    5.79
   4   0  22   68.11    6.75
  -4  -1  19   -0.34    1.91
  -4  -1  18   13.77    2.99
   4   1 -18   10.46    2.83
  -4  -1  18   15.94    3.44
  -4  -1  17   22.28    3.66
  -4  -1  17   29.90    4.41
   4   1 -17   29.30    4.23
  -4  -1  16   -1.68    2.08
  -4  -1  16   -0.42    1.82
   4   1 -16    2.65    1.91
  -4  -1  15  181.85    9.07
   4   1 -15  184.48    9.62
  -4  -1  15  168.11    9.39
   4   1 -14   28.21    3.76
  -4  -1  14   24.41    3.74
   4   1 -13   27.43    3.54
  -4  -1  13   26.15    3.62
  -4  -1  12   26.71    3.56
   4   1 -12   31.16    3.62
  -4  -1  11   99.40    6.08
  -4  -1  10   31.17    3.35
   4   1  -9  268.53    5.40
  -4  -1   9  311.08    9.96
  -4  -1   8   39.92    3.17
   4   1  -8   38.56    1.82
  -4  -1   8   37.86    3.37
  -4  -1   7   56.24    3.45
  -4  -1   7   60.07    3.92
  -4  -1   6  153.20    5.49
  -4  -1   6  136.26    5.65
  -4  -1   5    2.18    0.82
  -4  -1   5    1.78    0.78
  -4  -1   4  440.81    9.49
  -4  -1   4  430.58    9.74
  -4  -1   3 1942.67   27.82
  -4  -1   3 1938.53   28.30
  -4  -1   2   72.12    2.94
  -4  -1   1    3.50    0.74
  -4  -1   0 1100.98   16.43
  -4  -1  -1   38.35    1.93
  -4  -1  -2  335.49    6.92
  -4  -1  -3  511.29   10.12
  -4  -1  -4  566.34   11.08
   4   1   4  573.55    8.55
   4   1   5 1075.45   14.01
  -4  -1  -5 1078.08   18.03
  -4  -1  -6  919.38   16.64
   4   1   7    2.54    0.83
  -4  -1  -7    1.70    0.93
   4   1   8   38.04    2.75
  -4  -1  -8   37.14    2.98
   4   1   9  150.01    5.87
  -4  -1  -9  150.09    6.28
   4   1  10    3.71    1.08
  -4  -1 -10    7.28    0.80
  -4  -1 -10    6.51    1.64
   4   1  11   13.03    1.99
  -4  -1 -11    8.92    0.55
  -4  -1 -11   11.36    2.08
  -4  -1 -11    9.65    0.57
   4   1  12   59.75    4.26
  -4  -1 -12   51.49    1.75
  -4  -1 -12   57.96    4.44
   4   1  13   23.68    3.00
  -4  -1 -13   20.33    1.23
  -4  -1 -13   23.94    2.87
   4   1  14   20.55    2.87
  -4  -1 -14   18.61    2.87
   4   1  15    7.35    2.18
  -4  -1 -15    1.35    1.63
  -4  -1 -16   35.87    4.32
   4   1  16   35.38    4.17
  -4  -1 -17   54.31    5.52
   4   1  17   46.11    4.78
   4   1  18    2.54    1.76
  -4  -1 -18    2.08    1.96
  -4  -1 -19    2.34    1.97
   4   1  19    4.43    2.32
   4   1  20   28.53    4.49
   4   1  21   11.80    3.17
   4   1  22   20.61    4.11
   4   2 -18    1.86    2.17
  -4  -2  18    2.80    2.24
  -4  -2  18    2.46    2.17
  -4  -2  17    4.14    1.93
   4   2 -17    5.46    2.20
  -4  -2  17    3.66    2.06
  -4  -2  16    1.92    2.14
   4   2 -16   -1.01    1.65
  -4  -2  16   -1.28    1.88
  -4  -2  15    6.87    2.42
  -4  -2  15   11.23    3.09
   4   2 -15    7.11    2.46
  -4  -2  14    7.16    2.26
  -4  -2  14    5.88    2.17
  -4  -2  13    2.83    1.49
  -4  -2  13    3.65    1.87
  -4  -2  12    7.62    2.26
  -4  -2  12    6.34    1.70
  -4  -2  11   19.19    2.65
  -4  -2  11   19.81    2.98
  -4  -2  10   45.03    4.20
  -4  -2  10   48.62    2.39
  -4  -2  10   53.63    4.12
   4   2  -9  478.60    9.36
  -4  -2   9  480.20   12.53
  -4  -2   9  498.11   13.36
  -4  -2   8  400.82   10.74
  -4  -2   8  381.01   11.21
  -4  -2   7    4.39    1.46
  -4  -2   7    2.86    1.36
  -4  -2   6  115.32    5.24
  -4  -2   6  114.84    5.08
  -4  -2   5    2.60    1.03
  -4  -2   5    4.51    1.13
  -4  -2   4    4.09    1.03
  -4  -2   4    5.03    1.20
  -4  -2   3  151.44    5.03
  -4  -2   2 4700.40   61.21
  -4  -2   1  558.42   10.59
  -4  -2   0   59.40    2.71
  -4  -2  -1  516.82    9.72
  -4  -2  -2  183.94    5.03
  -4  -2  -3  551.85   10.57
  -4  -2  -4  132.87    4.54
  -4  -2  -5  754.96   13.84
  -4  -2  -6  802.32   14.87
  -4  -2  -7  118.44    4.88
   4   2   8  532.52   11.97
  -4  -2  -8  512.83    9.83
  -4  -2  -8  521.28   12.03
   4   2   9  187.65    6.93
  -4  -2  -9  184.53    6.89
  -4  -2  -9  189.16    5.08
   4   2  10   10.88    1.93
  -4  -2 -10   11.96    2.06
  -4  -2 -10   10.77    1.15
   4   2  11    2.07    1.32
  -4  -2 -11   -0.69    1.32
   4   2  12  126.64    6.26
  -4  -2 -12  141.30    6.65
   4   2  13   -1.51    1.80
  -4  -2 -13   -0.38    0.31
  -4  -2 -13   -4.04    2.32
   4   2  14   24.10    3.20
  -4  -2 -14   23.16    3.00
  -4  -2 -14   27.60    1.69
   4   2  15   98.78    6.49
  -4  -2 -15   94.59    6.41
   4   2  16   65.45    5.39
  -4  -2 -16   68.55    5.76
   4   2  17    3.15    1.75
  -4  -2 -17    0.53    1.88
   4   2  18   25.51    3.83
  -4  -2 -18   29.20    4.19
   4   2  19    1.36    2.08
  -4  -2 -19    0.14    1.81
   4   2  20    6.90    2.78
   4   2  21   15.82    3.62
   4   2  22   22.34    4.22
  -4  -3  18    4.21    2.45
   4   3 -18   -1.11    1.50
  -4  -3  17   -2.34    2.29
  -4  -3  17   -1.13    2.55
   4   3 -17    2.99    2.05
  -4  -3  16    7.29    2.65
  -4  -3  16    5.32    2.17
   4   3 -16    6.51    2.32
  -4  -3  15    6.92    2.30
  -4  -3  15   11.04    2.73
  -4  -3  14   -2.44    1.70
  -4  -3  14   -1.60    1.84
  -4  -3  13   14.99    2.91
  -4  -3  13   19.39    3.06
  -4  -3  12   25.19    3.15
  -4  -3  12   23.71    3.39
  -4  -3  11   50.80    4.24
  -4  -3  11   41.81    4.26
  -4  -3  10    4.28    1.70
  -4  -3  10    6.66    1.08
  -4  -3  10    4.65    1.81
   4   3 -10    9.01    1.37
  -4  -3   9    1.80    1.39
   4   3  -9    1.93    0.75
  -4  -3   9    0.84    0.66
  -4  -3   9    0.55    1.52
  -4  -3   8  166.29    7.33
  -4  -3   8  169.76    7.03
  -4  -3   7  205.22    7.39
  -4  -3   7  195.60    7.58
  -4  -3   6   70.86    4.07
  -4  -3   6   64.44    4.11
  -4  -3   5    1.60    1.05
  -4  -3   5    1.51    1.06
  -4  -3   4   19.63    2.03
  -4  -3   3   33.13    2.41
  -4  -3   2   60.67    3.30
  -4  -3   1  341.25    8.15
  -4  -3   0  337.69    7.85
  -4  -3  -1  205.01    5.73
  -4  -3  -2  636.05   11.85
  -4  -3  -3 1056.73   17.43
  -4  -3  -4  866.07   15.12
  -4  -3  -4  911.80   15.87
  -4  -3  -5  222.40    6.20
   4   3   6  977.06   13.72
  -4  -3  -6  906.25   16.34
   4   3   7    2.38    0.48
  -4  -3  -7    2.23    1.13
  -4  -3  -7    1.04    0.57
  -4  -3  -8  777.64   13.24
  -4  -3  -8  771.68   14.66
  -4  -3  -9   31.62    2.77
   4   3   9   33.89    2.98
  -4  -3  -9   35.08    2.28
   4   3  10  199.37    7.67
  -4  -3 -10  190.18    7.23
  -4  -3 -10  196.30    5.65
  -4  -3 -11  371.01   10.77
   4   3  11  358.40   10.96
   4   3  12  155.32    7.23
  -4  -3 -12  149.61    6.84
  -4  -3 -12  139.31    3.24
  -4  -3 -13   23.99    1.83
   4   3  13   19.27    2.70
  -4  -3 -13   20.90    2.55
  -4  -3 -13   22.20    1.28
   4   3  14   -1.95    1.85
  -4  -3 -14    0.70    0.59
   4   3  15   25.19    3.39
  -4  -3 -15   27.56    3.64
   4   3  16   56.11    5.17
  -4  -3 -16   45.85    4.70
   4   3  17    7.31    2.47
  -4  -3 -17   13.03    2.92
   4   3  18    1.63    2.23
  -4  -3 -18    1.91    2.20
   4   3  19   70.45    6.38
  -4  -3 -19   79.31    6.55
   4   3  20   85.76    7.31
   4   3  21   57.79    6.24
   4   3  22   39.57    5.41
   4   4 -18    0.34    1.66
  -4  -4  17   31.38    4.44
  -4  -4  17   27.21    4.45
  -4  -4  16    0.52    1.72
  -4  -4  16    0.21    1.90
  -4  -4  15   30.67    4.40
  -4  -4  15   26.98    3.87
  -4  -4  14   -0.61    1.77
  -4  -4  14    1.04    1.71
  -4  -4  13    1.58    1.65
  -4  -4  13    2.78    1.84
  -4  -4  12   -0.77    1.66
  -4  -4  12    0.37    1.42
  -4  -4  11   -0.17    1.59
  -4  -4  11    2.26    1.59
   4   4 -10   28.45    2.56
  -4  -4  10   28.30    2.73
  -4  -4  10   29.54    3.38
  -4  -4  10   29.15    3.53
  -4  -4   9  222.54    6.62
   4   4  -9  217.50    7.02
  -4  -4   9  227.48    8.89
  -4  -4   9  224.81    7.76
  -4  -4   9  248.58    9.38
  -4  -4   8   81.59    5.19
  -4  -4   8   80.34    5.00
  -4  -4   8   73.60    3.67
  -4  -4   7  131.56    5.03
  -4  -4   7  135.99    6.22
  -4  -4   6  422.99   11.18
  -4  -4   5   14.60    2.00
  -4  -4   4   16.26    1.94
  -4  -4   3  589.60   12.63
  -4  -4   2   -0.63    0.90
  -4  -4   1   96.57    4.25
  -4  -4   0  113.55    4.51
  -4  -4  -1  228.34    6.52
  -4  -4  -2   50.37    2.93
  -4  -4  -3   32.61    2.38
  -4  -4  -4 1011.30   17.70
  -4  -4  -4  973.11   17.62
  -4  -4  -4  990.68   16.50
  -4  -4  -5  350.82    8.23
  -4  -4  -5  363.34    8.98
   4   4   6    1.81    0.59
  -4  -4  -6    1.60    0.94
  -4  -4  -6    1.57    0.94
   4   4   7  218.99    5.08
  -4  -4  -7  214.39    6.58
  -4  -4  -7  211.68    6.57
   4   4   8    5.57    0.74
  -4  -4  -8    6.15    1.41
  -4  -4  -8    6.05    1.18
  -4  -4  -9  574.55   11.92
   4   4   9  561.99    9.30
  -4  -4  -9  557.21   12.56
   4   4  10   13.83    2.34
   4   4  10   12.91    0.99
  -4  -4 -10   14.41    1.88
   4   4  11  137.44    6.77
  -4  -4 -11  141.33    6.28
  -4  -4 -11  140.40    3.62
  -4  -4 -12    3.58    0.62
   4   4  12    2.30    1.40
  -4  -4 -12    4.68    1.41
  -4  -4 -12    6.79    1.21
   4   4  13   52.23    4.47
  -4  -4 -13   55.05    4.19
  -4  -4 -13   57.90    3.10
  -4  -4 -13   56.73    2.30
   4   4  14  265.03   10.86
  -4  -4 -14  281.68   10.25
  -4  -4 -14  287.17    7.37
   4   4  15    2.58    1.93
  -4  -4 -15   -2.56    2.31
   4   4  16   26.20    3.61
  -4  -4 -16   31.21    3.77
   4   4  17  147.64    8.62
  -4  -4 -17  161.55    8.59
   4   4  18   12.00    2.84
  -4  -4 -18   14.46    3.07
   4   4  19   64.76    6.38
  -4  -4 -19   71.39    6.13
   4   4  20   51.80    5.82
   4   4  21    3.13    2.67
   4   4  22   26.59    4.63
  -4  -5  17   -0.58    2.10
  -4  -5  16    1.18    1.91
  -4  -5  15    6.39    2.52
  -4  -5  14   34.17    4.41
  -4  -5  14   41.04    4.95
  -4  -5  13   57.01    5.39
  -4  -5  13   58.02    5.43
  -4  -5  12   27.07    3.76
  -4  -5  11   78.82    5.65
   4   5 -10    5.83    1.64
  -4  -5  10    5.66    1.52
  -4  -5   9  145.76    5.61
  -4  -5   9  145.32    7.31
   4   5  -9  147.32    6.12
  -4  -5   9  160.18    6.80
  -4  -5   8  312.99    8.76
  -4  -5   8  327.79   10.69
  -4  -5   8  322.80    9.85
  -4  -5   7  121.48    6.18
  -4  -5   7  116.16    5.70
  -4  -5   7  120.84    5.16
  -4  -5   6   62.05    3.64
  -4  -5   6   57.59    4.14
  -4  -5   6   63.21    4.12
  -4  -5   5  143.65    6.16
  -4  -5   5  150.70    5.77
  -4  -5   5  136.67    6.09
  -4  -5   4  148.95    6.04
  -4  -5   4  142.57    6.02
  -4  -5   3    0.47    0.97
  -4  -5   3   -0.56    1.19
  -4  -5   2  107.16    5.18
  -4  -5   2  110.58    5.01
  -4  -5   1   42.11    2.97
  -4  -5   1   44.23    3.34
  -4  -5   0  224.61    7.00
  -4  -5   0  215.94    7.32
  -4  -5  -1  185.07    6.18
  -4  -5  -1  188.86    6.74
  -4  -5  -2   17.33    2.16
  -4  -5  -2   21.37    2.09
  -4  -5  -3  483.75   11.00
  -4  -5  -3  511.96   11.99
  -4  -5  -4  211.08    6.92
  -4  -5  -4  224.86    6.16
  -4  -5  -4  231.96    7.48
  -4  -5  -5   75.05    3.41
  -4  -5  -5   74.21    4.06
  -4  -5  -5   77.97    4.19
  -4  -5  -6  369.92    8.60
  -4  -5  -6  378.28    9.86
  -4  -5  -7   13.79    1.72
  -4  -5  -7   15.74    1.83
  -4  -5  -8   98.63    4.34
  -4  -5  -8   97.07    4.62
  -4  -5  -9   48.20    3.16
  -4  -5  -9   47.08    3.19
  -4  -5 -10    0.33    0.94
  -4  -5 -10   -0.80    0.85
   4   5  11   74.68    5.09
  -4  -5 -11   65.26    4.19
  -4  -5 -11   67.26    3.71
  -4  -5 -12   67.80    4.36
  -4  -5 -12   64.17    3.57
   4   5  12   68.14    5.16
  -4  -5 -12   64.18    2.76
  -4  -5 -13    8.28    1.06
   4   5  13    5.95    1.89
  -4  -5 -13    8.55    1.42
   4   5  14    4.10    1.54
  -4  -5 -14    4.34    1.54
  -4  -5 -14    8.91    1.37
   4   5  15   98.02    6.75
  -4  -5 -15   95.76    5.97
   4   5  16   17.65    3.32
  -4  -5 -16   24.24    3.33
   4   5  17    4.16    2.31
  -4  -5 -17   10.65    2.57
   4   5  18    7.89    2.45
  -4  -5 -18    7.44    2.20
   4   5  19    7.27    2.74
   4   5  20    9.80    3.29
   4   5  21   81.07    7.57
   4   5  22   10.01    3.09
  -4  -6  16   31.96    4.78
  -4  -6  15    2.64    2.32
  -4  -6  14   10.36    2.81
  -4  -6  13   -0.63    2.11
  -4  -6  12   18.69    3.40
  -4  -6  11   18.01    3.11
  -4  -6  10   89.49    5.95
  -4  -6  10   82.13    5.00
   4   6 -10   84.82    4.99
  -4  -6   9    1.32    1.76
  -4  -6   9    1.06    1.22
   4   6  -9    2.72    1.29
  -4  -6   9   -0.34    0.87
  -4  -6   8  170.57    7.74
  -4  -6   8  159.38    7.16
  -4  -6   8  158.42    6.40
  -4  -6   7   61.22    4.58
  -4  -6   7   67.90    4.11
  -4  -6   7   71.47    4.67
  -4  -6   6   38.62    3.56
  -4  -6   6   47.39    3.44
  -4  -6   6   45.00    3.83
  -4  -6   5   12.73    1.88
  -4  -6   5    8.62    1.94
  -4  -6   5    9.72    1.70
  -4  -6   4  114.04    5.63
  -4  -6   4  109.36    5.69
  -4  -6   4  109.31    5.23
  -4  -6   3  163.82    6.50
  -4  -6   3  164.42    7.04
  -4  -6   3  171.95    6.85
  -4  -6   2  236.35    7.91
  -4  -6   2  244.54    8.13
  -4  -6   2  230.21    8.35
  -4  -6   1  454.98   11.57
  -4  -6   1  450.40   11.45
  -4  -6   1  448.44   12.16
  -4  -6   0   42.27    3.49
  -4  -6   0   37.98    3.18
  -4  -6   0   35.29    2.87
  -4  -6  -1  696.63   14.75
  -4  -6  -1  714.36   15.81
  -4  -6  -2  495.90   11.78
  -4  -6  -2  517.99   12.86
  -4  -6  -3    0.99    0.88
  -4  -6  -3    1.33    1.12
  -4  -6  -4    5.37    1.37
  -4  -6  -4    3.78    1.45
  -4  -6  -5  612.01   13.81
  -4  -6  -5  574.40   13.74
  -4  -6  -5  609.02   11.59
  -4  -6  -6   15.81    1.60
  -4  -6  -6   16.46    2.05
  -4  -6  -6   16.65    2.09
  -4  -6  -7    3.26    0.96
  -4  -6  -7    1.48    0.96
  -4  -6  -7    2.45    0.90
  -4  -6  -8   74.85    3.67
  -4  -6  -8   78.05    4.24
  -4  -6  -8   70.78    4.20
  -4  -6  -9    9.50    1.47
  -4  -6  -9   10.72    1.64
  -4  -6 -10    0.46    0.95
  -4  -6 -10    0.18    0.88
   4   6  11   57.01    4.84
  -4  -6 -11   54.53    3.70
  -4  -6 -11   52.24    3.49
   4   6  12   59.88    4.95
  -4  -6 -12   55.80    3.61
  -4  -6 -12   58.37    4.00
  -4  -6 -12   64.58    3.12
   4   6  13    0.64    1.48
  -4  -6 -13    0.23    0.88
  -4  -6 -13   -0.20    1.51
  -4  -6 -13    2.29    0.80
   4   6  14   26.99    3.75
  -4  -6 -14   27.15    3.04
  -4  -6 -14   27.70    2.56
   4   6  15    0.20    1.74
  -4  -6 -15   -1.21    1.53
   4   6  16    2.04    1.73
  -4  -6 -16    0.31    1.31
   4   6  17    0.26    1.62
  -4  -6 -17    0.71    1.44
   4   6  18   -1.31    2.07
  -4  -6 -18   -0.57    1.57
   4   6  19   34.84    4.88
   4   6  20   79.31    7.38
   4   6  21    4.36    2.70
  -4  -7  15   17.83    3.63
  -4  -7  14   35.61    4.53
  -4  -7  13   13.02    2.84
  -4  -7  12   28.24    4.07
   4   7 -11    5.61    1.75
  -4  -7  11    4.85    1.95
   4   7 -10    0.79    1.07
  -4  -7  10    2.46    1.16
  -4  -7  10    0.23    1.83
  -4  -7   9  119.23    6.42
  -4  -7   9  121.39    6.93
  -4  -7   9  114.12    5.65
   4   7  -9  107.04    5.93
  -4  -7   8   23.45    3.29
  -4  -7   8   22.35    2.56
  -4  -7   8   20.70    2.82
  -4  -7   7  292.18   10.50
  -4  -7   7  294.15   10.34
  -4  -7   7  309.82    9.83
  -4  -7   6  102.29    6.12
  -4  -7   6  117.13    5.80
  -4  -7   6  115.96    6.36
  -4  -7   5   15.78    2.51
  -4  -7   5   17.27    2.35
  -4  -7   5   13.29    2.30
  -4  -7   4  134.25    6.67
  -4  -7   4  149.31    6.56
  -4  -7   4  140.23    6.74
  -4  -7   3  112.34    5.65
  -4  -7   3  100.22    5.76
  -4  -7   3  104.25    5.61
  -4  -7   2   10.77    1.80
  -4  -7   2    9.97    1.85
  -4  -7   2    8.99    2.03
  -4  -7   1   50.23    3.89
  -4  -7   1   54.83    4.23
  -4  -7   1   62.13    4.22
  -4  -7   0  513.86   12.71
  -4  -7   0  552.74   13.55
  -4  -7   0  509.31   13.68
  -4  -7  -1  113.81    5.40
  -4  -7  -1  119.35    5.83
  -4  -7  -1  112.11    6.00
  -4  -7  -2  362.25   10.10
  -4  -7  -2  346.53   10.87
  -4  -7  -3   42.68    3.39
  -4  -7  -3   47.43    3.87
  -4  -7  -4  122.94    5.67
  -4  -7  -4  120.21    6.06
  -4  -7  -5   27.96    2.83
  -4  -7  -5   27.55    2.08
  -4  -7  -5   28.91    2.99
  -4  -7  -5   27.60    2.84
  -4  -7  -6  128.16    5.92
  -4  -7  -6  135.33    4.62
  -4  -7  -6  124.89    6.14
  -4  -7  -7   15.85    1.67
  -4  -7  -7   16.79    2.31
  -4  -7  -8   98.95    4.13
  -4  -7  -8  100.99    5.21
  -4  -7  -9   16.09    2.16
  -4  -7  -9   14.77    1.72
  -4  -7 -10   -0.24    1.03
  -4  -7 -10    0.86    0.97
  -4  -7 -11  129.10    6.01
  -4  -7 -11  135.33    5.67
  -4  -7 -12   10.82    1.86
  -4  -7 -12   12.76    1.95
  -4  -7 -13   16.91    2.25
   4   7  13   18.36    3.14
  -4  -7 -13   15.04    1.97
  -4  -7 -13   20.35    1.99
  -4  -7 -14   28.53    2.80
   4   7  14   26.09    3.77
  -4  -7 -14   30.13    3.07
   4   7  15   29.45    4.16
  -4  -7 -15   27.87    3.24
   4   7  16   -0.12    1.62
  -4  -7 -16   -0.67    1.26
  -4  -7 -17   11.09    2.29
   4   7  17   13.36    3.20
   4   7  18   33.96    4.81
   4   7  19   -2.03    1.95
   4   7  20   16.50    3.75
   4   7  21    8.13    3.01
  -4  -8  14   26.34    4.28
  -4  -8  13    1.70    1.91
  -4  -8  12   16.51    3.50
  -4  -8  11   31.45    4.01
   4   8 -11   25.34    3.25
   4   8 -10   15.06    2.47
  -4  -8  10   20.82    3.22
  -4  -8   9   -2.24    1.75
   4   8  -9    0.37    1.20
  -4  -8   9   -0.79    1.03
  -4  -8   8   13.46    2.11
  -4  -8   8   11.69    2.39
  -4  -8   8   11.99    2.37
  -4  -8   7    0.03    1.55
  -4  -8   7    0.03    1.01
  -4  -8   7   -0.61    1.17
  -4  -8   6  106.94    5.94
  -4  -8   6   98.56    6.08
  -4  -8   6  100.92    6.31
  -4  -8   5   96.70    5.95
  -4  -8   5   94.47    5.58
  -4  -8   5   91.89    5.83
  -4  -8   4   13.20    2.44
  -4  -8   4    8.20    1.94
  -4  -8   4    9.78    1.99
  -4  -8   3   28.19    3.30
  -4  -8   3   27.45    3.04
  -4  -8   3   27.70    3.21
  -4  -8   2   13.75    2.32
  -4  -8   2   15.13    2.34
  -4  -8   2    8.49    2.05
  -4  -8   1    3.14    1.44
  -4  -8   1    1.04    1.29
  -4  -8   1    3.01    1.18
  -4  -8   0   73.97    4.75
  -4  -8   0   79.14    5.09
  -4  -8   0   69.49    5.05
  -4  -8  -1  779.77   17.28
  -4  -8  -1  773.18   18.54
  -4  -8  -1  830.60   18.31
  -4  -8  -2   62.36    4.26
  -4  -8  -2   66.29    4.67
  -4  -8  -2   61.82    4.72
  -4  -8  -3   71.82    4.57
  -4  -8  -3   80.05    5.02
  -4  -8  -3   72.93    5.00
  -4  -8  -4  438.06   11.97
  -4  -8  -4  439.07   12.48
  -4  -8  -4  433.13   12.92
  -4  -8  -5   10.09    2.00
  -4  -8  -5   13.07    2.24
  -4  -8  -5   11.82    2.15
  -4  -8  -5   10.74    1.30
  -4  -8  -6  158.66    7.13
  -4  -8  -6  164.36    5.06
  -4  -8  -6  163.56    7.21
  -4  -8  -7  286.65    7.15
  -4  -8  -7  274.35    9.60
  -4  -8  -8   28.28    3.02
  -4  -8  -8   26.80    2.07
  -4  -8  -9   61.20    3.23
  -4  -8  -9   57.22    4.20
  -4  -8 -10    2.24    1.02
  -4  -8 -10   -0.45    1.20
  -4  -8 -11   64.47    3.68
  -4  -8 -11   56.99    4.19
   4   8  12  222.80   10.35
  -4  -8 -12  217.27    7.29
  -4  -8 -12  223.51    8.47
   4   8  13  140.13    8.34
  -4  -8 -13  145.68    6.12
  -4  -8 -13  148.33    6.78
   4   8  14    2.90    1.61
  -4  -8 -14    5.97    1.45
   4   8  15    2.96    2.00
  -4  -8 -15    3.95    1.27
   4   8  16   -0.33    2.03
   4   8  17   34.12    4.74
   4   8  18   23.62    4.38
   4   8  19    9.24    3.14
   4   8  20    2.72    2.40
  -4  -9  14    3.00    2.30
  -4  -9  13    7.93    2.99
  -4  -9  12   27.86    4.23
  -4  -9  11   29.23    4.10
   4   9 -11   22.41    3.24
  -4  -9  10   12.72    3.07
   4   9 -10   16.25    2.82
  -4  -9   9   26.18    3.81
   4   9  -9   21.09    3.13
  -4  -9   9   21.98    2.96
  -4  -9   8   20.57    3.29
   4   9  -8   18.52    2.82
  -4  -9   8   15.83    2.57
  -4  -9   7  182.55    8.34
  -4  -9   7  184.96    9.03
  -4  -9   6   13.79    2.74
  -4  -9   6   12.67    2.33
  -4  -9   5   95.16    5.89
  -4  -9   5   86.00    5.99
  -4  -9   5   94.08    6.38
  -4  -9   4  166.85    7.86
  -4  -9   4  166.30    8.02
  -4  -9   4  163.96    8.27
  -4  -9   3   35.27    3.56
  -4  -9   3   28.80    3.42
  -4  -9   3   28.86    3.54
  -4  -9   2   57.53    4.50
  -4  -9   2   49.07    4.27
  -4  -9   2   43.52    4.32
  -4  -9   1    0.20    1.21
  -4  -9   1    0.32    1.30
  -4  -9   1   -0.05    1.79
  -4  -9   0    2.89    1.45
  -4  -9   0    5.55    1.88
  -4  -9   0    4.51    1.83
  -4  -9  -1   11.28    2.27
  -4  -9  -1    8.55    2.01
  -4  -9  -1    9.09    2.06
  -4  -9  -2  360.98   11.10
  -4  -9  -2  376.62   12.04
  -4  -9  -2  351.25   12.24
  -4  -9  -3   44.85    3.88
  -4  -9  -3   56.77    4.56
  -4  -9  -4   -0.44    1.35
  -4  -9  -4    1.55    1.37
  -4  -9  -4    2.21    0.89
  -4  -9  -5   -1.00    1.42
  -4  -9  -5    1.47    0.74
  -4  -9  -5    2.31    1.38
  -4  -9  -6   60.05    4.56
  -4  -9  -6   67.14    3.02
  -4  -9  -6   65.44    4.88
  -4  -9  -7    4.81    0.94
  -4  -9  -7    1.84    1.22
  -4  -9  -8   10.54    1.27
  -4  -9  -8   11.08    2.20
  -4  -9  -9    2.26    1.22
  -4  -9  -9    3.64    0.92
  -4  -9 -10    6.15    1.57
  -4  -9 -11   81.27    5.35
  -4  -9 -12  131.39    6.85
   4   9  13   80.12    6.69
  -4  -9 -13   79.89    5.18
   4   9  14   60.31    5.91
  -4  -9 -14   67.77    4.78
   4   9  15    8.78    2.56
  -4  -9 -15    7.03    1.73
   4   9  16   -1.30    1.84
   4   9  17   25.83    4.50
   4   9  18    4.69    2.58
   4   9  19   59.61    6.64
   4   9  20   10.56    3.66
  -4 -10  13    6.17    2.87
  -4 -10  12   83.93    7.35
  -4 -10  11   84.40    6.95
   4  10 -11   65.76    5.71
  -4 -10  10    1.41    2.12
   4  10 -10    2.62    2.00
   4  10  -9   27.71    3.73
  -4 -10   9   27.89    4.06
   4  10  -8   -1.35    1.69
  -4 -10   8   -0.11    1.25
  -4 -10   8    1.86    1.75
  -4 -10   7   27.73    3.48
  -4 -10   7   32.97    4.20
  -4 -10   6   11.15    2.65
  -4 -10   6   10.67    2.24
  -4 -10   5   68.68    5.37
  -4 -10   5   65.32    5.41
  -4 -10   4   -0.60    1.80
  -4 -10   4   -0.35    1.68
  -4 -10   3   65.60    5.15
  -4 -10   3   61.37    5.00
  -4 -10   2    3.07    1.66
  -4 -10   2    0.49    1.46
  -4 -10   1  139.89    7.31
  -4 -10   1  140.37    7.62
  -4 -10   0   69.42    5.27
  -4 -10   0   59.75    4.73
  -4 -10  -1    8.40    2.06
  -4 -10  -1    9.90    2.17
  -4 -10  -2   81.14    5.55
  -4 -10  -2   81.84    5.78
  -4 -10  -3   23.21    3.27
  -4 -10  -3   23.90    3.06
  -4 -10  -4  155.33    7.63
  -4 -10  -4  163.40    5.22
  -4 -10  -4  157.54    7.98
  -4 -10  -5  198.86    8.95
  -4 -10  -5  194.43    5.41
  -4 -10  -5  204.08    8.78
  -4 -10  -6    9.09    2.00
  -4 -10  -6    2.51    1.53
  -4 -10  -7   -2.75    1.85
  -4 -10  -8    6.05    1.81
  -4 -10  -9   13.12    2.50
  -4 -10 -10    0.20    1.58
  -4 -10 -11  106.43    6.44
  -4 -10 -12   59.17    4.84
   4  10  13    0.11    1.79
  -4 -10 -13    3.06    1.50
   4  10  14   46.99    5.41
  -4 -10 -14   51.18    4.57
   4  10  15    4.39    2.47
  -4 -10 -15    7.56    1.97
   4  10  16   30.88    4.87
   4  10  17   -2.69    2.46
   4  10  18    7.33    2.94
   4  10  19    5.89    2.86
   4  11 -11    8.27    2.42
  -4 -11  11   11.07    3.39
   4  11 -10    3.51    1.76
  -4 -11  10    6.89    2.86
   4  11  -9   -1.90    1.78
  -4 -11   9    2.90    2.34
   4  11  -8    0.56    1.54
  -4 -11   8    2.00    2.03
  -4 -11   8    1.04    1.27
   4  11  -7   -2.55    2.07
  -4 -11   7   -3.03    2.28
  -4 -11   7    1.34    1.27
  -4 -11   6   20.38    3.50
  -4 -11   6   17.48    3.07
  -4 -11   5   69.90    5.81
  -4 -11   5   64.90    5.71
  -4 -11   4    1.51    1.58
  -4 -11   4    6.16    2.21
  -4 -11   3    4.33    1.71
  -4 -11   3    2.79    1.61
  -4 -11   2    3.27    1.78
  -4 -11   2    5.40    1.43
  -4 -11   1   37.99    4.04
  -4 -11   1   35.80    3.94
  -4 -11   0   41.28    4.17
  -4 -11   0   38.54    4.29
  -4 -11  -1  105.77    6.47
  -4 -11  -1  108.48    7.02
  -4 -11  -2  130.04    7.08
  -4 -11  -2  134.95    7.89
  -4 -11  -3   -2.70    1.60
  -4 -11  -3    1.93    1.62
  -4 -11  -4  135.20    7.31
  -4 -11  -4  133.77    7.77
  -4 -11  -5   -0.10    1.87
  -4 -11  -5    6.51    2.29
  -4 -11  -6   66.28    5.47
  -4 -11  -6   59.48    5.00
  -4 -11  -7   17.48    2.92
  -4 -11  -8    6.34    1.89
  -4 -11  -9   -0.63    1.50
  -4 -11 -10   -2.96    1.99
  -4 -11 -11    5.47    2.10
  -4 -11 -12   68.49    5.47
   4  11  13   16.10    3.45
  -4 -11 -13   19.22    3.10
   4  11  14   -3.10    2.33
  -4 -11 -14   -0.59    1.48
   4  11  15    0.78    1.82
  -4 -11 -15   -0.33    1.69
   4  11  16    3.90    2.57
   4  11  17    4.78    2.46
   4  11  18   18.02    3.79
   4  12 -10    7.88    2.27
  -4 -12  10   15.51    3.76
  -4 -12   9   24.65    4.34
   4  12  -9   15.25    3.13
  -4 -12   8    2.18    1.66
   4  12  -8   -1.01    1.96
  -4 -12   8    4.52    2.36
  -4 -12   7   35.39    4.66
  -4 -12   7   30.21    4.05
   4  12  -7   30.55    4.24
  -4 -12   6   -0.89    1.69
  -4 -12   6    1.33    1.36
  -4 -12   5   -2.18    2.08
  -4 -12   5    0.02    1.51
  -4 -12   4   37.41    4.42
  -4 -12   4   23.08    3.66
  -4 -12   3   34.84    4.32
  -4 -12   3   33.74    4.25
  -4 -12   2    4.65    1.87
  -4 -12   2    0.48    1.69
  -4 -12   1   60.38    5.33
  -4 -12   1   64.66    5.72
  -4 -12   0   28.37    3.80
  -4 -12   0   26.12    3.71
  -4 -12  -1   41.21    4.39
  -4 -12  -1   34.21    4.31
  -4 -12  -2  101.84    6.68
  -4 -12  -2  104.07    7.15
  -4 -12  -3    1.42    1.60
  -4 -12  -3    5.80    2.52
  -4 -12  -4   -1.65    2.15
  -4 -12  -4    6.39    2.29
  -4 -12  -5  141.02    8.17
  -4 -12  -5  146.20    8.47
  -4 -12  -6    1.48    1.81
  -4 -12  -6   -0.20    1.69
  -4 -12  -7  188.06    9.60
  -4 -12  -8   -0.32    1.56
  -4 -12  -9   28.07    3.82
  -4 -12 -10    3.53    1.85
  -4 -12 -11   43.66    4.79
  -4 -12 -12    1.61    1.47
  -4 -12 -13   -0.68    1.45
   4  12  14   20.10    3.97
  -4 -12 -14   22.72    3.34
   4  12  15    5.68    2.70
  -4 -12 -15    4.75    2.06
   4  12  16    8.96    3.12
   4  12  17    0.81    2.62
   4  13 -10   -1.11    1.74
  -4 -13   9    2.82    2.32
   4  13  -9   -0.27    1.90
  -4 -13   8    0.65    2.08
   4  13  -8   -2.83    2.52
  -4 -13   7    6.38    2.89
  -4 -13   7    4.17    2.17
  -4 -13   6    9.43    2.81
   4  13  -6    7.99    2.57
  -4 -13   6   12.31    2.85
  -4 -13   5    0.01    2.24
  -4 -13   5    1.65    1.77
  -4 -13   4   83.91    6.78
  -4 -13   4   77.70    6.76
  -4 -13   3   19.12    3.68
  -4 -13   3   20.11    3.59
  -4 -13   2    3.60    2.42
  -4 -13   2    7.22    2.72
  -4 -13   1   25.25    3.91
  -4 -13   1   23.40    3.98
  -4 -13   0   42.28    5.02
  -4 -13   0   37.87    4.42
  -4 -13  -1    2.22    1.88
  -4 -13  -1    1.63    1.68
  -4 -13  -2    8.03    2.31
  -4 -13  -2   11.89    3.11
  -4 -13  -3   27.17    3.72
  -4 -13  -3   25.48    4.00
  -4 -13  -4   -1.70    2.18
  -4 -13  -4    2.10    1.95
  -4 -13  -5   23.63    3.67
  -4 -13  -5   29.19    4.27
  -4 -13  -6    4.62    2.18
  -4 -13  -7   36.45    4.57
  -4 -13  -8   -0.92    1.73
  -4 -13  -9   49.78    5.23
  -4 -13 -10    5.72    2.31
  -4 -13 -11   70.88    6.22
  -4 -13 -12   47.01    5.07
  -4 -13 -13   -0.27    1.67
   4  13  14   21.74    4.40
  -4 -13 -14   20.57    3.42
   4  13  15    9.47    3.12
   4  13  16    0.31    2.29
   4  14  -8   17.87    3.79
  -4 -14   7    0.40    2.05
   4  14  -7   -4.24    2.63
  -4 -14   7   -0.14    1.63
  -4 -14   6   17.97    3.91
   4  14  -6    8.74    2.90
  -4 -14   6   16.37    3.53
  -4 -14   5   15.13    3.57
  -4 -14   5   22.97    3.98
   4  14  -5   24.06    4.28
  -4 -14   4    0.99    1.73
  -4 -14   4   -0.92    2.51
  -4 -14   3   56.65    6.05
  -4 -14   3   63.76    6.06
  -4 -14   2    6.82    2.59
  -4 -14   2    8.02    2.79
  -4 -14   1    2.71    1.85
  -4 -14   1   -2.09    2.23
  -4 -14   0    0.79    1.86
  -4 -14   0    0.78    1.75
  -4 -14  -1    2.19    1.89
  -4 -14  -1    3.43    2.11
  -4 -14  -2   -2.10    1.63
  -4 -14  -2    0.68    1.81
  -4 -14  -3   -0.88    1.98
  -4 -14  -3   -0.35    1.77
  -4 -14  -4   92.69    7.03
  -4 -14  -4  107.07    8.13
  -4 -14  -5   -2.80    2.35
  -4 -14  -5    6.10    2.87
  -4 -14  -6   48.33    5.57
  -4 -14  -7    8.37    2.74
  -4 -14  -8   35.29    4.82
  -4 -14  -9   26.21    4.37
  -4 -14 -10   75.17    6.70
  -4 -14 -11    5.33    2.25
  -4 -14 -12   13.43    3.03
  -4 -14 -13    0.89    1.65
   4  14  14    4.55    2.79
  -4 -14 -14    1.53    1.82
   4  14  15    3.58    2.32
  -4 -15   6   -0.13    1.78
  -4 -15   5    7.88    3.01
   4  15  -5    4.07    2.38
  -4 -15   5    2.37    2.47
   4  15  -4    7.03    3.40
  -4 -15   4   15.84    3.83
  -4 -15   4   10.06    3.18
   4  15  -3    1.48    2.05
  -4 -15   3    3.01    2.47
  -4 -15   3    2.68    2.39
  -4 -15   2    3.59    2.66
  -4 -15   2    7.19    3.00
  -4 -15   1   18.57    3.76
  -4 -15   1   16.45    3.67
  -4 -15   0    0.25    1.77
  -4 -15   0   -2.51    2.30
  -4 -15  -1    2.02    1.85
  -4 -15  -1    0.91    2.06
  -4 -15  -2    2.46    1.84
  -4 -15  -2    5.37    2.36
  -4 -15  -3    3.63    2.37
  -4 -15  -3    2.03    2.13
  -4 -15  -4   47.35    5.72
  -4 -15  -4   50.42    5.88
  -4 -15  -5   54.23    5.65
  -4 -15  -5   52.03    6.03
  -4 -15  -6    4.37    2.39
  -4 -15  -7   77.27    7.23
  -4 -15  -8    1.08    2.12
  -4 -15  -9    3.49    2.18
  -4 -15 -10   28.94    4.74
  -4 -15 -11   20.35    3.93
  -4 -15 -12    3.39    1.84
  -4 -15 -13   -0.35    1.81
  -4 -15 -14   10.47    2.63
  -4 -16   3   89.93    7.95
  -4 -16   2    9.28    3.42
  -4 -16   2    9.21    3.59
  -4 -16   1   13.23    3.30
  -4 -16   1   15.13    3.87
  -4 -16   0    6.24    2.60
  -4 -16   0   14.31    3.66
  -4 -16  -1    2.94    2.42
  -4 -16  -1    3.63    2.47
  -4 -16  -2    3.07    2.33
  -4 -16  -2    0.25    2.23
  -4 -16  -3   -1.20    1.93
  -4 -16  -3    2.86    2.63
  -4 -16  -4    7.51    3.07
  -4 -16  -4    6.38    2.55
  -4 -16  -5   20.18    4.22
  -4 -16  -6    4.59    2.82
  -4 -16  -7    1.07    2.05
  -4 -16  -8    8.84    3.04
  -4 -16  -9    6.10    2.78
  -4 -16 -10   11.37    3.12
  -4 -16 -11    3.32    1.80
  -4 -17   0    2.70    2.24
  -4 -17  -1   -0.58    2.43
  -4 -17  -2   -1.47    2.03
  -4 -17  -3   -2.51    2.51
  -4 -17  -4   17.11    4.09
  -5  16   3    2.09    1.90
  -5  16   2    0.41    2.05
  -5  16   1    4.34    2.00
  -5  16   0    3.68    2.46
   5 -15  -5    1.45    2.46
   5 -15  -4   14.06    3.52
  -5  15   4    9.89    2.74
  -5  15   3    1.28    1.62
   5 -15  -3    1.38    2.17
  -5  15   2   -0.60    1.84
  -5  15   1   16.56    3.44
  -5  15   0   12.00    3.14
  -5  15  -1   15.22    3.48
  -5  15  -2   10.35    3.30
  -5  15  -3   10.11    2.96
  -5  15  -4   24.11    4.25
  -5  15  -5    0.36    2.08
   5 -14  -9    0.34    2.13
   5 -14  -8   -0.04    2.04
   5 -14  -7    3.56    2.46
   5 -14  -6   17.85    3.55
   5 -14  -5   -1.65    2.01
   5 -14  -4    2.32    1.89
  -5  14   4    5.04    2.05
   5 -14  -3    6.76    2.45
  -5  14   3   10.47    2.65
  -5  14   2    0.66    1.78
   5 -14  -2    1.21    2.14
   5 -14  -1    1.20    2.10
  -5  14   1    2.20    2.20
  -5  14   0    3.08    2.05
  -5  14  -1   36.10    4.70
  -5  14  -2   45.04    5.43
  -5  14  -3   73.19    6.96
  -5  14  -4    7.54    3.13
  -5  14  -5   18.37    3.74
  -5  14  -6    4.10    2.06
  -5  14  -7   -1.28    2.90
  -5  14  -8    7.01    2.61
   5 -13 -11    1.89    1.99
   5 -13 -10    8.21    3.39
   5 -13  -9   12.97    3.72
   5 -13  -8    2.47    2.65
   5 -13  -7    1.41    2.00
   5 -13  -6    4.85    2.46
   5 -13  -5   29.68    4.41
  -5  13   5   28.94    3.68
  -5  13   4    2.70    1.55
   5 -13  -4   -1.35    1.98
   5 -13  -3    4.14    2.04
  -5  13   3    7.95    2.30
   5 -13  -2    0.47    1.99
  -5  13   2    3.74    1.99
   5 -13  -1    6.17    2.42
  -5  13   1    6.84    2.17
  -5  13   0    3.36    1.70
   5 -13   0    4.53    2.30
  -5  13  -1   -1.05    1.81
  -5  13  -2   12.20    3.11
  -5  13  -3    3.50    2.08
  -5  13  -4   72.24    6.49
  -5  13  -5    2.21    2.46
  -5  13  -6   33.73    4.77
  -5  13  -7   -0.61    2.28
  -5  13  -8    1.66    1.95
  -5  13  -9    4.30    2.39
  -5  13 -10   14.90    3.56
  -5  13 -11    5.50    3.33
   5 -12 -13    6.78    2.76
   5 -12 -12   12.14    3.55
   5 -12 -11   13.06    3.75
   5 -12 -10   12.99    3.41
   5 -12  -9    4.41    2.28
   5 -12  -8   13.67    3.31
   5 -12  -7   27.07    4.27
   5 -12  -6    9.15    2.83
   5 -12  -5    2.83    2.08
  -5  12   5    3.04    1.64
   5 -12  -4   15.97    3.24
  -5  12   4   14.41    2.82
   5 -12  -3    0.27    1.90
  -5  12   3    1.69    1.60
   5 -12  -2   -0.28    1.73
  -5  12   2    2.50    1.62
   5 -12  -1    0.43    1.75
  -5  12   1   -0.54    1.35
   5 -12   0   37.68    4.56
  -5  12   0   44.01    4.60
  -5  12  -1   24.56    3.71
   5 -12   1   21.61    3.77
  -5  12  -2   20.26    3.33
  -5  12  -3   -0.08    1.68
  -5  12  -4    5.79    2.21
  -5  12  -5   22.66    3.70
  -5  12  -6    0.23    1.96
  -5  12  -7   15.41    3.33
  -5  12  -8   15.60    3.71
  -5  12  -9   10.43    2.92
  -5  12 -10    1.22    1.93
  -5  12 -11   20.01    3.94
  -5  12 -12   15.95    3.72
  -5  12 -13   36.80    5.24
   5 -11 -14   13.99    3.57
   5 -11 -13   -6.01    2.64
   5 -11 -12   16.03    3.43
   5 -11 -11  111.51    8.62
   5 -11 -10    3.88    2.36
   5 -11  -9   16.99    3.67
   5 -11  -8   -0.19    1.97
   5 -11  -7   -0.35    1.94
   5 -11  -6   21.46    3.93
  -5  11   6   24.16    2.90
   5 -11  -5   35.95    4.65
  -5  11   5   28.79    3.21
   5 -11  -4   40.53    4.87
  -5  11   4   41.61    3.95
  -5  11   3   74.50    5.26
   5 -11  -3   63.86    5.86
   5 -11  -2    0.07    1.77
  -5  11   2    1.08    1.57
  -5  11   1   10.06    2.31
   5 -11  -1    7.25    2.45
  -5  11   0   50.82    4.63
   5 -11   0   42.52    4.66
   5 -11   1    6.10    2.13
  -5  11  -1    7.54    2.31
  -5  11  -2    0.31    1.82
   5 -11   2    0.26    1.47
  -5  11  -3   37.51    4.26
  -5  11  -4    2.45    1.60
  -5  11  -5   -0.19    1.64
  -5  11  -6   15.76    2.97
  -5  11  -7    8.44    2.13
  -5  11  -7   16.37    3.22
  -5  11  -8    5.45    1.98
  -5  11  -8    7.14    2.55
  -5  11  -9    9.62    2.36
  -5  11  -9   16.51    3.53
  -5  11 -10   -2.21    2.02
  -5  11 -11   -0.81    2.30
  -5  11 -12    0.59    2.21
  -5  11 -13   -3.25    2.57
  -5  11 -14    5.20    2.75
  -5  11 -15   38.90    5.18
   5 -10 -15    2.01    1.98
   5 -10 -14   32.90    4.86
  -5  10  13    4.28    2.15
   5 -10 -13    3.42    2.30
  -5  10  12   13.09    2.93
   5 -10 -12    7.28    2.72
  -5  10  11   54.81    5.11
   5 -10 -11   53.22    5.81
  -5  10  10   -1.45    1.67
   5 -10 -10    1.02    1.61
   5 -10  -9   46.53    5.23
  -5  10   9   39.44    3.91
  -5  10   8   24.93    3.09
   5 -10  -8   23.64    3.82
   5 -10  -7   52.21    5.46
  -5  10   7   45.19    3.88
  -5  10   6   43.61    3.68
  -5  10   6   49.69    3.83
   5 -10  -6   43.80    4.85
  -5  10   5   92.93    5.11
  -5  10   5   94.09    5.38
   5 -10  -5   99.44    7.33
  -5  10   4   25.55    2.63
   5 -10  -4   26.62    3.98
  -5  10   4   23.46    2.81
   5 -10  -3    1.60    1.80
  -5  10   3    1.77    1.00
  -5  10   3    0.68    1.21
  -5  10   2   54.39    3.44
  -5  10   2   51.48    4.20
   5 -10  -2   53.28    5.04
   5 -10  -1   23.36    3.56
  -5  10   1   24.61    3.17
   5 -10   0    7.22    2.22
  -5  10   0    8.45    2.15
  -5  10  -1  188.52    8.64
   5 -10   1  184.45    8.90
   5 -10   2   17.68    2.96
  -5  10  -2   17.07    2.05
  -5  10  -2   22.82    3.38
  -5  10  -3   14.10    2.65
  -5  10  -3   11.82    1.85
   5 -10   3   10.42    2.38
  -5  10  -4   12.06    2.02
  -5  10  -4    9.16    2.23
  -5  10  -5   -1.14    1.19
  -5  10  -5    2.10    1.55
  -5  10  -6   51.63    4.31
  -5  10  -6   49.90    4.83
   5 -10   6   59.35    3.83
   5 -10   7   31.20    2.88
  -5  10  -7   36.12    3.67
  -5  10  -7   35.13    4.41
  -5  10  -8    5.51    1.82
  -5  10  -8    4.32    2.29
   5 -10   8    4.69    1.38
  -5  10  -9   44.00    4.50
   5 -10   9   58.99    4.39
  -5  10  -9   55.96    5.38
   5 -10  10   12.39    2.33
  -5  10 -10    8.49    2.36
  -5  10 -10    9.06    2.58
   5 -10  11    0.99    1.39
  -5  10 -11    0.27    1.72
  -5  10 -11   -2.68    2.21
  -5  10 -12   29.70    4.31
  -5  10 -12   26.74    3.86
   5 -10  12   35.71    3.92
   5 -10  13    0.77    1.74
  -5  10 -13   -2.30    2.01
  -5  10 -14    0.01    2.12
   5 -10  14    2.02    1.84
  -5  10 -15   19.92    3.87
   5 -10  15   18.35    3.40
  -5  10 -16    3.97    2.30
   5 -10  16    2.92    2.10
   5 -10  17   11.82    3.09
  -5  10 -17   10.07    2.94
  -5   9  17    4.37    2.38
  -5   9  16    8.56    2.93
   5  -9 -16    2.77    2.08
  -5   9  15    1.64    1.69
   5  -9 -15   -3.12    2.23
  -5   9  14    2.52    1.85
   5  -9 -14    0.08    2.31
  -5   9  13    4.65    2.11
   5  -9 -13    1.70    1.96
  -5   9  12   15.78    2.90
   5  -9 -12   11.44    3.01
  -5   9  11   12.62    2.62
   5  -9 -11    7.92    2.59
  -5   9  10   23.71    3.27
   5  -9 -10   26.02    4.14
  -5   9   9   -2.79    1.44
   5  -9  -9   -1.57    2.26
  -5   9   8    1.92    1.48
   5  -9  -8   -0.10    1.78
  -5   9   7   25.27    2.81
   5  -9  -7   30.10    4.06
  -5   9   6   15.85    2.21
   5  -9  -6   17.33    3.02
  -5   9   6   17.86    2.22
   5  -9  -5  142.62    8.19
  -5   9   5  136.20    5.99
  -5   9   5  151.42    6.40
   5  -9  -4   94.05    6.51
  -5   9   4   90.10    4.65
  -5   9   4   91.12    5.08
  -5   9   3    4.04    1.06
   5  -9  -3    5.23    2.04
  -5   9   3    3.07    1.31
  -5   9   2   22.04    2.14
   5  -9  -2   20.35    3.12
  -5   9   2   25.83    2.89
  -5   9   1   93.22    4.10
  -5   9   1   88.65    3.74
  -5   9   1   88.16    5.29
   5  -9  -1   92.15    6.20
  -5   9   0  131.01    4.91
  -5   9   0  131.24    6.59
   5  -9   0  141.42    7.54
  -5   9  -1   29.87    2.49
  -5   9  -1   30.84    3.47
   5  -9   1   28.78    3.69
  -5   9  -2  390.57   10.13
  -5   9  -2  411.32   12.68
  -5   9  -3   99.73    4.98
   5  -9   3  100.78    3.76
   5  -9   3   92.91    6.10
  -5   9  -4  158.52    6.62
   5  -9   4  173.57    5.52
  -5   9  -4  171.07    8.20
   5  -9   4  163.44    7.92
  -5   9  -5   23.65    3.23
  -5   9  -5   24.80    2.83
   5  -9   5   25.82    2.27
  -5   9  -6    4.31    1.50
  -5   9  -6    4.19    2.02
   5  -9   6    0.17    1.09
  -5   9  -7   51.50    4.38
   5  -9   7   55.07    3.67
  -5   9  -7   57.61    5.16
  -5   9  -8   88.10    5.88
   5  -9   8  100.26    5.33
  -5   9  -8   88.78    6.52
  -5   9  -9   -2.60    1.99
   5  -9   9   -0.02    1.13
  -5   9  -9   -3.42    2.28
  -5   9 -10    3.09    1.67
  -5   9 -10    3.19    1.71
   5  -9  10    2.64    1.57
   5  -9  11    1.53    1.35
  -5   9 -11   -0.48    1.76
  -5   9 -11    4.49    2.06
  -5   9 -12   -4.07    2.53
   5  -9  12   -1.25    1.82
  -5   9 -12    0.61    2.14
  -5   9 -13    8.46    2.71
  -5   9 -13    6.08    2.30
   5  -9  13    6.92    1.97
   5  -9  14   34.89    4.17
  -5   9 -14   36.16    4.90
  -5   9 -14   35.57    4.76
   5  -9  15   -1.32    1.78
  -5   9 -15    0.38    1.93
   5  -9  16   -2.06    2.46
  -5   9 -16   -0.34    1.84
   5  -9  17   -1.92    2.40
  -5   9 -17   -0.57    2.11
  -5   9 -18    3.00    1.89
   5  -9  18   -1.64    2.26
  -5   8  17    2.53    2.14
   5  -8 -17    8.29    3.32
  -5   8  16   15.62    3.56
   5  -8 -16   18.51    4.00
  -5   8  15    0.55    1.76
   5  -8 -15    4.30    2.41
  -5   8  14   13.40    2.97
   5  -8 -14   14.79    3.53
  -5   8  13    6.69    2.21
   5  -8 -13   10.14    3.02
  -5   8  12   23.45    3.45
   5  -8 -12   22.16    3.82
   5  -8 -11   54.77    5.83
  -5   8  11   39.85    4.27
   5  -8 -10   94.00    7.07
  -5   8  10   81.57    5.71
  -5   8   9    9.34    2.11
   5  -8  -9    9.20    2.28
  -5   8   8    5.06    1.67
   5  -8  -8    3.98    1.71
  -5   8   7    7.89    1.63
   5  -8  -7    8.40    1.96
  -5   8   7    7.95    1.28
  -5   8   6   36.37    3.12
   5  -8  -6   39.65    4.22
  -5   8   6   38.72    2.97
  -5   8   5   49.36    3.45
   5  -8  -5   53.37    4.91
  -5   8   5   50.07    2.82
  -5   8   5   52.52    3.51
   5  -8  -4  138.91    7.64
  -5   8   4  136.04    5.43
  -5   8   4  135.64    5.82
  -5   8   4  130.94    4.45
   5  -8  -3  102.43    6.40
  -5   8   3  108.91    4.57
  -5   8   3  113.06    5.37
  -5   8   3  103.75    3.98
  -5   8   2    1.67    0.88
   5  -8  -2   -0.60    1.43
  -5   8   2    0.35    0.71
  -5   8   2    0.01    0.99
   5  -8  -1   10.13    2.18
  -5   8   1   11.15    1.40
  -5   8   1   12.62    1.53
   5  -8   0    0.43    1.20
  -5   8   0    1.75    1.39
  -5   8   0    1.67    0.89
   5  -8   1   46.64    1.74
  -5   8  -1   56.29    3.34
  -5   8  -1   57.20    4.24
   5  -8   1   59.44    4.57
   5  -8   2  119.84    3.43
  -5   8  -2  126.31    6.35
  -5   8  -2  127.54    5.31
   5  -8   2  119.04    6.39
  -5   8  -3  127.71    5.60
  -5   8  -3  127.45    6.59
   5  -8   3  129.41    4.05
   5  -8   3  120.30    6.39
  -5   8  -4  154.69    6.52
  -5   8  -4  149.21    7.31
   5  -8   4  149.01    7.10
   5  -8   4  154.69    4.88
  -5   8  -5  248.13    9.66
   5  -8   5  247.49    6.81
  -5   8  -5  229.38    8.36
   5  -8   5  238.08    9.18
   5  -8   6    6.02    1.36
  -5   8  -6    6.46    2.18
  -5   8  -6    8.03    1.90
  -5   8  -7   -0.52    1.25
   5  -8   7   -0.15    1.09
  -5   8  -8   78.30    5.45
  -5   8  -8   84.25    5.97
   5  -8   8   95.14    4.95
   5  -8   9   62.58    4.22
  -5   8  -9   50.32    4.66
  -5   8  -9   50.69    4.78
   5  -8  10   46.97    3.87
  -5   8 -10   43.44    4.46
  -5   8 -10   38.18    4.36
   5  -8  11   29.98    3.26
  -5   8 -11   29.11    3.90
  -5   8 -11   29.23    3.83
  -5   8 -12   69.88    6.07
   5  -8  12   74.56    5.34
  -5   8 -12   74.42    5.90
  -5   8 -13   12.31    3.09
  -5   8 -13   12.12    2.84
  -5   8 -14   26.51    3.86
  -5   8 -14   31.42    4.50
  -5   8 -15    0.10    2.19
  -5   8 -15    6.99    2.37
  -5   8 -16   14.62    3.12
  -5   8 -17   19.16    3.45
   5  -8  17   18.32    3.44
   5  -8  18   -1.39    2.07
  -5   8 -18    1.20    1.72
   5  -8  19   -1.17    2.50
   5  -7 -18    2.49    2.41
  -5   7  17    9.72    2.86
   5  -7 -17   10.47    3.13
   5  -7 -16    8.93    3.24
  -5   7  16    5.46    2.42
  -5   7  15   28.80    4.07
   5  -7 -15   37.24    5.18
  -5   7  14   12.91    3.05
   5  -7 -14    9.96    2.93
  -5   7  13   15.08    2.91
   5  -7 -13   10.07    3.16
   5  -7 -12   -0.18    1.56
  -5   7  12   -0.26    1.44
   5  -7 -11  107.29    7.53
  -5   7  11  101.88    6.40
  -5   7  10   27.67    3.35
   5  -7 -10   23.32    3.60
  -5   7   9   17.21    2.64
   5  -7  -9   20.33    3.30
  -5   7   8   23.51    2.77
   5  -7  -8   17.58    3.17
  -5   7   7    4.96    1.38
   5  -7  -7    5.56    1.79
  -5   7   7    7.10    1.15
  -5   7   6    2.61    0.98
   5  -7  -6    4.11    1.90
  -5   7   6    4.78    1.13
  -5   7   5  145.64    5.76
   5  -7  -5  147.22    7.62
  -5   7   5  154.55    5.64
  -5   7   4   11.56    1.52
  -5   7   4   14.45    1.80
   5  -7  -4   14.76    2.62
  -5   7   4   16.11    1.71
  -5   7   3   11.32    1.41
   5  -7  -3   10.81    2.40
  -5   7   3    7.98    1.52
  -5   7   3    7.73    1.22
   5  -7  -2   95.17    5.88
  -5   7   2  107.05    4.00
  -5   7   2  105.12    4.08
  -5   7   2  109.98    5.08
  -5   7   1    0.02    0.55
   5  -7  -1   -0.59    1.10
  -5   7   1    1.65    1.35
  -5   7   1    2.00    0.90
  -5   7   0  180.06    4.76
  -5   7   0  185.95    7.06
  -5   7   0  182.03    5.93
   5  -7   0  181.14    7.79
  -5   7  -1   25.70    2.25
  -5   7  -1   30.40    2.93
   5  -7   1   28.68    3.03
   5  -7   2    6.50    1.64
  -5   7  -2    5.71    1.31
  -5   7  -2    5.33    1.48
   5  -7   2    6.37    0.69
  -5   7  -2    4.37    0.60
  -5   7  -3   54.28    3.54
  -5   7  -3   59.25    4.12
   5  -7   3   55.08    2.36
  -5   7  -3   52.03    2.16
   5  -7   3   55.12    4.06
   5  -7   4   18.31    2.47
   5  -7   4   20.19    1.61
  -5   7  -4   18.29    2.51
  -5   7  -4   20.98    2.34
  -5   7  -4   20.15    1.43
  -5   7  -5  450.52   12.25
   5  -7   5  460.69   12.61
   5  -7   5  502.59   10.24
  -5   7  -5  504.13   13.47
   5  -7   6  277.50    7.58
  -5   7  -6  261.41    9.25
  -5   7  -6  290.66   10.11
   5  -7   7  468.39   10.95
  -5   7  -7  456.59   13.33
  -5   7  -8    0.50    1.36
  -5   7  -8    0.23    1.40
  -5   7  -9   38.73    3.99
  -5   7  -9   41.34    4.09
  -5   7 -10   15.72    2.50
  -5   7 -10   22.60    3.31
  -5   7 -11   -2.44    1.89
  -5   7 -11   -0.25    1.51
  -5   7 -12    3.51    1.91
  -5   7 -12    2.03    1.68
  -5   7 -13   34.55    4.49
  -5   7 -13   32.35    3.96
  -5   7 -14    5.42    2.28
  -5   7 -14    6.33    2.05
  -5   7 -15   21.54    3.73
  -5   7 -15   23.62    3.50
  -5   7 -16    6.40    2.77
  -5   7 -16    3.08    1.92
  -5   7 -17   39.28    5.33
  -5   7 -17   43.38    5.06
   5  -7  17   37.62    4.33
  -5   7 -18   31.84    4.24
   5  -6 -18    4.07    2.17
  -5   6  17    1.94    2.10
   5  -6 -17    6.79    2.78
  -5   6  16   -0.72    2.02
   5  -6 -16   -0.43    1.87
  -5   6  15    7.86    2.32
   5  -6 -15   15.00    3.42
  -5   6  14   15.32    2.98
   5  -6 -14   18.15    3.64
  -5   6  13    1.15    1.50
   5  -6 -13    1.81    1.72
   5  -6 -12   41.58    4.73
  -5   6  12   40.38    4.16
  -5   6  11    6.75    1.83
   5  -6 -11    9.60    2.50
   5  -6 -10  118.64    7.52
  -5   6  10  100.30    6.02
   5  -6  -9   53.92    5.15
  -5   6   9   45.68    3.88
  -5   6   8    7.66    1.81
   5  -6  -8   13.85    2.65
   5  -6  -7   24.27    3.30
  -5   6   7   26.45    1.80
  -5   6   7   26.83    2.79
  -5   6   6   23.30    2.36
  -5   6   6   22.94    1.92
   5  -6  -6   23.28    3.20
  -5   6   5   96.99    4.50
   5  -6  -5   93.77    5.90
  -5   6   5   89.73    3.93
  -5   6   4  517.56   11.04
  -5   6   4  512.79   11.01
  -5   6   3   25.79    1.96
   5  -6  -3   27.44    3.10
  -5   6   3   24.15    2.22
  -5   6   2   49.42    2.50
   5  -6  -2   51.28    4.16
  -5   6   2   51.28    3.23
  -5   6   2   47.66    2.75
  -5   6   1  683.53   11.38
   5  -6  -1  697.35   16.30
  -5   6   1  697.23   14.34
  -5   6   1  684.83   12.94
   5  -6   0  116.51    5.89
  -5   6   0  122.10    3.33
  -5   6   0  118.15    5.25
  -5   6   0  125.19    4.73
  -5   6  -1   11.87    0.88
   5  -6   1   10.14    1.95
  -5   6  -1   14.51    1.97
  -5   6  -1   11.41    1.57
   5  -6   2  225.48    4.27
  -5   6  -2  269.06    8.34
  -5   6  -2  256.07    7.42
  -5   6  -2  214.07    4.17
   5  -6   2  255.95    8.55
   5  -6   3   13.74    2.01
   5  -6   3   16.23    1.16
  -5   6  -3   17.04    2.02
  -5   6  -3   15.10    2.10
  -5   6  -3   12.90    0.89
   5  -6   4   68.85    2.79
  -5   6  -4   60.34    3.81
  -5   6  -4   62.25    4.09
   5  -6   4   61.27    3.98
  -5   6  -4   60.31    2.18
  -5   6  -5   13.19    1.13
   5  -6   5   11.70    1.85
   5  -6   5   11.27    1.30
  -5   6  -5   14.02    2.09
  -5   6  -5   13.60    2.05
  -5   6  -6    7.28    1.67
  -5   6  -6    8.85    1.78
   5  -6   6    9.32    1.79
  -5   6  -7    5.46    2.01
  -5   6  -7    4.71    1.97
  -5   6  -8  402.20   12.37
  -5   6  -8  438.20   12.67
  -5   6  -9   28.54    3.24
  -5   6  -9   36.84    3.83
  -5   6 -10    5.67    1.93
  -5   6 -10    5.82    1.81
  -5   6 -11   -2.32    2.16
  -5   6 -11   -0.05    1.28
   5  -6  11    0.74    1.07
  -5   6 -12    9.08    2.41
  -5   6 -12    5.85    1.90
   5  -6  12    8.17    1.75
  -5   6 -13    2.63    1.94
   5  -6  13   -0.33    1.08
  -5   6 -13   -0.88    1.79
  -5   6 -14   -1.29    2.12
  -5   6 -14    0.28    1.47
   5  -6  14   -1.28    1.39
  -5   6 -15   -2.56    2.32
  -5   6 -15   -0.74    1.63
   5  -6  15   -1.07    1.55
  -5   6 -16   28.10    3.94
  -5   6 -16   28.93    4.62
   5  -6  16   32.62    3.83
  -5   6 -17    8.26    2.82
  -5   6 -17    8.55    2.51
   5  -6  17    6.99    2.16
  -5   6 -18   20.58    4.23
  -5   6 -18   23.55    3.60
   5  -6  18   18.91    3.23
   5  -6  19    3.15    1.99
  -5   5  18    2.19    2.08
   5  -5 -18    2.30    2.28
  -5   5  17    7.07    2.60
   5  -5 -17   11.47    3.18
   5  -5 -16    3.10    2.36
  -5   5  16    1.76    2.19
  -5   5  15   22.26    3.67
   5  -5 -15   30.56    4.54
  -5   5  14   10.74    2.70
   5  -5 -14   12.62    3.30
  -5   5  13   12.83    2.59
   5  -5 -13   12.27    2.80
  -5   5  12   12.83    2.50
   5  -5 -12    8.80    2.54
  -5   5  11    6.66    1.92
   5  -5 -11    4.79    2.14
  -5   5  10    3.54    1.72
   5  -5 -10   -1.52    1.68
   5  -5  -9   55.10    4.98
  -5   5   9   46.69    3.90
   5  -5  -8  224.46    9.84
  -5   5   8  221.78    8.07
   5  -5  -7   49.19    4.46
  -5   5   7   45.98    3.46
   5  -5  -6  205.41    8.86
  -5   5   6  205.70    6.99
   5  -5  -5   17.60    2.49
  -5   5   5   17.25    1.52
  -5   5   5   21.67    2.11
  -5   5   4    9.30    0.72
  -5   5   4   12.98    1.41
  -5   5   4   12.25    1.51
   5  -5  -4    9.99    1.87
  -5   5   4   12.30    0.79
  -5   5   3  270.38    6.67
   5  -5  -3  267.02    9.34
  -5   5   3  250.40    6.92
  -5   5   2  279.96    6.34
   5  -5  -2  277.98    9.39
  -5   5   2  282.82    7.60
  -5   5   1   12.95    1.05
   5  -5  -1   11.66    1.95
  -5   5   1   11.35    1.58
  -5   5   1   12.75    1.56
  -5   5   0  114.49    2.78
   5  -5   0  106.04    5.42
  -5   5   0  111.04    4.42
  -5   5   0  116.77    4.89
   5  -5   1  110.75    5.29
  -5   5  -1  107.45    4.79
  -5   5  -1  110.67    4.45
   5  -5   2   39.21    3.06
  -5   5  -2   38.64    2.74
   5  -5   2   30.69    1.14
  -5   5  -2   39.06    2.94
   5  -5   3  204.16    7.10
  -5   5  -3  201.24    6.71
  -5   5  -3  196.08    6.95
   5  -5   3  197.02    4.31
  -5   5  -4    1.88    0.36
   5  -5   4   -0.29    0.97
  -5   5  -4    0.04    1.36
  -5   5  -4    2.66    0.91
   5  -5   5    4.42    1.14
  -5   5  -5    5.68    0.68
  -5   5  -5    2.80    1.04
  -5   5  -6  184.14    4.77
  -5   5  -6  184.86    7.24
  -5   5  -6  176.92    7.12
   5  -5   6  196.49    6.72
  -5   5  -7    6.21    1.52
  -5   5  -7    7.48    1.83
  -5   5  -8   66.46    4.69
  -5   5  -8   70.57    4.62
   5  -5   8   73.94    3.42
  -5   5  -9   75.54    5.26
  -5   5  -9   77.80    4.94
   5  -5   9   83.23    3.96
  -5   5 -10   46.32    4.38
  -5   5 -10   46.03    3.93
   5  -5  10   49.10    3.27
  -5   5 -11   -0.12    1.84
  -5   5 -11    1.28    1.35
   5  -5  11    2.71    1.01
  -5   5 -12    8.91    2.08
  -5   5 -12    6.41    1.80
   5  -5  12    8.00    1.76
  -5   5 -13   -0.57    1.51
  -5   5 -13   -1.17    1.73
   5  -5  13    0.75    1.12
  -5   5 -14   24.72    3.77
  -5   5 -14   27.39    3.35
   5  -5  14   31.95    3.40
  -5   5 -15   -1.04    2.12
  -5   5 -15   -2.48    1.80
   5  -5  15   -1.01    1.42
  -5   5 -16    1.72    2.17
  -5   5 -16   -1.73    1.67
   5  -5  16    0.47    1.55
  -5   5 -17   38.93    5.23
  -5   5 -17   34.89    4.14
   5  -5  17   30.57    3.85
  -5   5 -18    8.98    3.15
   5  -5  18   12.10    2.69
   5  -5  19    4.65    2.14
   5  -5  20    1.06    1.93
   5  -5  21    3.70    2.47
   5  -4 -18    2.27    2.12
  -5   4  18    0.91    1.69
  -5   4  17    8.45    2.83
   5  -4 -17    8.87    3.04
   5  -4 -16    7.41    2.48
  -5   4  16   12.99    3.06
  -5   4  15   24.75    3.79
   5  -4 -15   27.69    4.41
  -5   4  14   35.85    4.36
   5  -4 -14   46.74    5.21
  -5   4  13    2.20    1.67
   5  -4 -13   -0.57    1.67
  -5   4  12   19.47    3.01
   5  -4 -12   19.63    3.34
   5  -4 -11  105.95    6.99
  -5   4  11   96.48    5.99
   5  -4 -10   84.74    6.06
  -5   4  10   71.16    4.90
   5  -4  -9   38.04    4.05
  -5   4   9   31.85    3.19
  -5   4   8    0.43    0.99
   5  -4  -8    1.19    1.37
   5  -4  -7   58.63    4.61
  -5   4   7   63.41    3.96
   5  -4  -6   29.55    3.25
  -5   4   6   34.33    2.83
   5  -4  -5  359.25   11.06
  -5   4   5  339.78    8.68
   5  -4  -4   14.01    2.05
  -5   4   4   17.05    1.09
  -5   4   4   15.87    1.62
  -5   4   3   98.48    3.71
   5  -4  -3   95.30    5.18
  -5   4   3   94.37    3.52
   5  -4  -2  236.11    8.24
  -5   4   2  245.09    6.49
  -5   4   2  238.92    5.53
   5  -4  -1  755.47   15.91
  -5   4   1  735.20   13.67
  -5   4   1  732.56   11.23
  -5   4   0    1.10    0.28
   5  -4   0    2.58    1.23
  -5   4   0    2.17    0.88
  -5   4   0    1.72    0.83
   5  -4   1  174.55    6.36
  -5   4  -1  174.22    5.63
  -5   4  -1  173.02    5.87
   5  -4   2  564.41   12.41
  -5   4  -2  559.29   11.71
  -5   4  -2  541.33   11.90
   5  -4   3   93.88    4.37
  -5   4  -3   96.17    4.37
  -5   4  -3   89.63    4.36
  -5   4  -4  268.72    8.06
   5  -4   4  279.37    7.81
  -5   4  -5  367.71    6.46
  -5   4  -5  357.90    9.81
   5  -4   5  364.93    9.03
   5  -4   6    7.85    1.28
  -5   4  -6    9.20    0.98
  -5   4  -6    7.25    1.49
   5  -4   6    6.96    0.80
  -5   4  -7  353.34   10.59
   5  -4   7  371.70    7.71
  -5   4  -8  225.77    8.11
  -5   4  -8  221.88    8.57
  -5   4  -9   91.46    5.59
  -5   4  -9   91.33    5.04
   5  -4   9   94.15    4.19
  -5   4 -10  118.82    6.70
  -5   4 -10  128.98    6.17
   5  -4  10  127.67    5.26
  -5   4 -11   13.88    2.22
  -5   4 -11   16.71    2.69
   5  -4  11   15.48    2.02
  -5   4 -12   -1.19    1.91
  -5   4 -12    0.46    1.33
   5  -4  12   -1.17    1.15
  -5   4 -13    0.93    1.72
  -5   4 -13   -0.86    1.38
   5  -4  13   -0.42    1.23
  -5   4 -14    3.77    1.86
  -5   4 -14    5.27    1.69
   5  -4  14    2.72    1.49
  -5   4 -15   24.92    3.22
  -5   4 -15   23.69    3.76
   5  -4  15   20.74    2.99
  -5   4 -16   20.35    3.84
   5  -4  16   21.18    3.12
  -5   4 -17    7.27    2.68
   5  -4  17    5.57    2.08
  -5   4 -18   11.63    3.50
   5  -4  18    7.66    2.53
  -5   4 -19    9.62    3.09
   5  -4  19    9.50    2.72
   5  -4  20    2.00    1.64
   5  -4  21    1.75    1.76
   5  -4  22   29.66    4.48
   5  -3 -18    3.10    1.89
  -5   3  18    5.07    2.59
   5  -3 -17   -0.18    2.03
  -5   3  17    2.40    1.80
   5  -3 -16   -5.41    2.59
  -5   3  16    3.95    2.25
  -5   3  15    8.75    2.57
   5  -3 -15    9.34    2.68
  -5   3  14    6.96    2.13
   5  -3 -14    2.54    1.66
  -5   3  13   14.27    2.88
   5  -3 -13   15.61    2.98
  -5   3  12   19.05    2.94
   5  -3 -12   28.55    3.88
   5  -3 -11   97.65    6.80
  -5   3  11  104.88    6.29
   5  -3 -10   96.74    6.59
  -5   3  10   88.53    5.45
  -5   3   9    3.15    1.26
   5  -3  -9    4.31    1.81
   5  -3  -8  334.13   11.46
  -5   3   8  311.66    9.70
  -5   3   7   -0.20    1.06
   5  -3  -7   -0.40    1.71
   5  -3  -6  203.89    8.15
  -5   3   6  194.44    6.64
  -5   3   5    3.31    1.17
  -5   3   5    1.99    0.79
   5  -3  -5    1.88    0.59
   5  -3  -5    3.50    1.62
   5  -3  -4  373.29   10.96
  -5   3   4  399.61    7.39
  -5   3   4  386.14    8.78
  -5   3   3   94.19    2.59
   5  -3  -3   90.87    4.84
  -5   3   3   90.46    3.47
   5  -3  -2   86.97    3.29
   5  -3  -2   84.36    4.49
  -5   3   2   80.37    2.04
  -5   3   2   87.46    3.03
   5  -3  -1  478.55   11.59
  -5   3   1  479.56    9.82
  -5   3   1  493.02    8.14
   5  -3   0    9.42    1.51
  -5   3   0   10.00    1.30
  -5   3   0   10.59    0.71
   5  -3   1  173.52    6.00
  -5   3  -1  163.30    5.40
  -5   3  -1  164.66    5.38
   5  -3   2   42.34    1.48
   5  -3   2   46.77    2.96
  -5   3  -2   43.61    2.77
  -5   3  -2   46.94    2.84
   5  -3   3  227.72    6.60
  -5   3  -3  215.96    6.66
   5  -3   4  164.06    5.32
  -5   3  -4  155.88    5.80
  -5   3  -5  771.43   15.69
   5  -3   5  756.64   11.10
   5  -3   6  243.52    5.29
  -5   3  -6  228.34    7.75
   5  -3   6  230.70    6.26
  -5   3  -7  263.71    8.84
   5  -3   7  282.31    6.47
  -5   3  -8  190.23    7.03
  -5   3  -8  184.07    7.53
   5  -3   8  189.19    5.61
   5  -3   9    3.32    1.00
  -5   3  -9    3.90    1.51
  -5   3  -9    0.43    0.97
  -5   3 -10  140.46    7.19
  -5   3 -10  143.86    6.30
   5  -3  10  137.72    5.56
  -5   3 -11   78.57    5.56
  -5   3 -11   89.40    5.03
   5  -3  11   80.03    4.45
  -5   3 -12   42.87    4.27
  -5   3 -12   43.72    3.62
   5  -3  12   46.91    3.62
   5  -3  13    0.61    1.13
  -5   3 -13    2.31    1.99
  -5   3 -13    2.78    1.55
   5  -3  14   10.82    2.06
  -5   3 -14    4.79    1.91
   5  -3  15   -0.16    1.46
  -5   3 -15   -0.35    2.12
  -5   3 -16   96.04    7.43
   5  -3  16   91.13    6.00
  -5   3 -17   49.70    5.76
   5  -3  17   45.60    4.57
  -5   3 -18    2.76    2.20
   5  -3  18    0.75    1.61
  -5   3 -19   15.78    3.87
   5  -3  19    9.88    2.71
  -5   3 -20    0.77    2.24
   5  -3  20   -0.87    1.62
   5  -3  21    4.27    2.29
   5  -3  22   68.32    6.68
   5  -2 -19    1.68    2.18
  -5   2  18    2.55    1.99
   5  -2 -18    2.26    1.97
  -5   2  18    2.73    2.24
  -5   2  17   -1.59    2.32
   5  -2 -17    1.05    1.79
  -5   2  17    0.78    2.06
   5  -2 -16   27.61    4.35
  -5   2  16   25.20    3.94
   5  -2 -15    5.33    1.75
  -5   2  15    9.55    2.68
   5  -2 -14   21.13    3.43
  -5   2  14   22.39    3.49
   5  -2 -13   37.30    4.39
  -5   2  13   36.27    4.12
  -5   2  12   21.10    3.14
   5  -2 -12   31.58    4.02
   5  -2 -11  104.15    6.97
  -5   2  11  100.41    6.17
  -5   2  10    2.52    1.45
   5  -2 -10    4.79    1.77
   5  -2  -9  262.85   10.21
  -5   2   9  237.99    8.80
   5  -2  -8  304.47   10.74
  -5   2   8  302.90    9.54
   5  -2  -7  118.29    6.32
  -5   2   7  110.61    5.25
  -5   2   6  259.74    6.70
   5  -2  -6  250.79    8.91
  -5   2   6  250.62    7.61
  -5   2   5   22.61    1.78
   5  -2  -5   22.05    1.36
   5  -2  -5   22.38    2.56
  -5   2   5   22.89    2.13
   5  -2  -4  180.92    4.63
   5  -2  -4  166.28    6.86
  -5   2   4  177.04    4.81
  -5   2   4  180.06    5.57
  -5   2   3  226.70    5.04
  -5   2   3  228.60    5.93
   5  -2  -3  230.60    7.75
   5  -2  -2  306.96    8.75
  -5   2   2  298.96    5.61
  -5   2   2  303.84    6.52
   5  -2  -1  218.03    5.12
  -5   2   1  212.10    4.16
   5  -2  -1  232.57    7.16
  -5   2   1  227.58    4.84
  -5   2   0  352.85    5.88
   5  -2   0  363.11    6.37
   5  -2   0  368.73    9.03
   5  -2   1  111.88    4.46
   5  -2   1  119.41    2.59
   5  -2   2  885.81   12.61
  -5   2  -2  869.69   15.39
   5  -2   2  873.48   15.47
  -5   2  -2  886.86   15.73
   5  -2   3  266.94    6.81
  -5   2  -3  254.87    7.15
   5  -2   3  268.36    5.55
  -5   2  -4   14.08    1.71
   5  -2   4   15.58    0.82
   5  -2   5    8.23    1.08
  -5   2  -5    8.41    1.61
   5  -2   5    7.69    0.77
  -5   2  -6  435.12   10.93
   5  -2   6  440.83    8.43
  -5   2  -7  176.47    4.80
  -5   2  -7  182.47    6.99
   5  -2   7  172.81    5.02
  -5   2  -8  170.11    4.64
  -5   2  -8  167.95    6.91
   5  -2   8  168.19    5.32
  -5   2  -9   19.71    1.47
  -5   2  -9   22.86    2.41
  -5   2  -9   19.20    2.69
   5  -2   9   20.20    2.00
  -5   2 -10   19.22    1.45
   5  -2  10   16.57    1.92
  -5   2 -10   18.29    2.59
  -5   2 -10   24.17    2.53
  -5   2 -11   39.94    3.97
   5  -2  11   39.99    3.16
   5  -2  12    6.36    1.57
  -5   2 -12    7.78    2.05
   5  -2  13    6.25    1.43
  -5   2 -13    5.87    1.81
   5  -2  14   -1.97    1.61
  -5   2 -14   -2.34    2.30
   5  -2  15   19.72    2.80
  -5   2 -15   17.77    3.16
  -5   2 -16   78.48    6.66
   5  -2  16   63.80    5.28
  -5   2 -17   54.72    5.80
   5  -2  17   48.71    4.75
   5  -2  18   15.55    3.19
  -5   2 -18   32.71    4.73
   5  -2  19    1.62    1.93
  -5   2 -19    2.07    2.73
   5  -2  20   18.66    3.60
  -5   2 -20   17.70    3.93
   5  -2  21   17.48    3.50
   5  -2  22   -5.71    2.56
  -5   1  19    0.51    1.87
   5  -1 -19   -0.94    1.93
  -5   1  18   19.95    3.75
   5  -1 -18   20.87    4.00
  -5   1  18   18.59    3.94
   5  -1 -17   11.30    2.98
  -5   1  17   10.29    2.62
  -5   1  17    9.24    3.01
   5  -1 -16   -0.02    1.86
  -5   1  16   -2.48    2.22
  -5   1  16    1.96    1.69
   5  -1 -15   24.48    4.01
  -5   1  15   17.81    2.89
  -5   1  15   21.52    3.59
   5  -1 -14    8.65    2.36
  -5   1  14    8.10    2.35
   5  -1 -13   21.87    3.45
  -5   1  13   22.95    3.40
   5  -1 -12    9.26    2.38
  -5   1  12    6.66    2.05
  -5   1  11   55.21    4.60
   5  -1 -11   61.07    5.16
   5  -1 -10   -1.34    1.77
  -5   1  10   -0.62    1.54
   5  -1  -9  229.45    9.38
  -5   1   9  213.96    8.32
  -5   1   8  500.64   12.85
  -5   1   8  506.36   11.78
   5  -1  -8  502.33   14.16
  -5   1   7  176.84    5.90
   5  -1  -7  162.39    7.15
  -5   1   7  158.14    6.25
  -5   1   6   20.30    1.89
   5  -1  -6   18.62    1.10
   5  -1  -6   20.11    2.59
  -5   1   6   19.48    2.25
   5  -1  -5   32.70    3.03
   5  -1  -5   32.53    1.67
  -5   1   5   34.45    2.27
  -5   1   5   32.00    2.54
   5  -1  -4    8.17    0.95
   5  -1  -4    6.96    1.40
  -5   1   4    6.86    1.20
  -5   1   3   32.17    1.85
   5  -1  -3   34.62    2.80
  -5   1   3   34.81    2.27
  -5   1   2  976.13   14.82
   5  -1  -2  977.08   18.06
  -5   1   2 1002.06   15.63
  -5   1   1  239.27    5.03
   5  -1  -1  239.00    7.09
  -5   1   1  247.06    5.46
   5  -1  -1  239.59    5.74
   5  -1   0    7.14    0.79
   5  -1   0    7.72    0.75
  -5   1   0    7.13    0.78
   5  -1   0    7.74    1.23
  -5   1  -1    5.88    0.73
   5  -1   1    4.76    0.64
   5  -1   1    3.08    0.78
   5  -1   1    5.36    0.62
   5  -1   2   39.20    1.76
   5  -1   2   33.17    2.14
  -5   1  -2   37.91    2.52
   5  -1   2   34.14    1.32
   5  -1   3  634.33   10.41
   5  -1   3  612.76   11.20
  -5   1  -3  601.26   12.33
   5  -1   4  312.11    5.89
   5  -1   4  331.56    6.98
  -5   1  -4  319.25    8.36
  -5   1  -4  332.54    6.87
   5  -1   5  912.27   14.00
   5  -1   5  859.54   13.63
  -5   1  -5  884.95   16.63
  -5   1  -5  930.64   13.95
  -5   1  -6  229.98    5.06
  -5   1  -6  236.56    7.59
   5  -1   6  231.06    5.00
   5  -1   7  186.30    5.44
  -5   1  -7  202.38    4.44
  -5   1  -7  196.53    7.16
   5  -1   8   67.70    3.38
  -5   1  -8   72.11    2.31
  -5   1  -8   77.51    4.65
   5  -1   9  240.62    7.16
  -5   1  -9  221.60    4.56
  -5   1  -9  241.66    8.59
   5  -1  10  246.26    7.65
  -5   1 -10  263.22    9.37
  -5   1 -11    8.67    0.79
   5  -1  11   10.48    1.77
  -5   1 -11   12.60    2.31
   5  -1  12    3.92    1.37
  -5   1 -12    4.61    1.87
   5  -1  13    5.31    1.61
  -5   1 -13    5.20    1.91
  -5   1 -14  180.61    8.98
   5  -1  14  190.39    8.10
  -5   1 -15  101.82    7.10
   5  -1  15  116.30    6.60
  -5   1 -16  116.35    7.78
   5  -1  16  115.08    6.87
   5  -1  17   19.96    3.28
  -5   1 -17   21.62    3.86
   5  -1  18   27.88    3.84
  -5   1 -18   21.49    4.12
   5  -1  19    3.11    1.88
  -5   1 -19    6.85    3.08
   5  -1  20    2.09    1.76
  -5   1 -20    3.24    2.51
   5  -1  21    9.23    3.17
   5  -1  22   20.23    4.03
   5   0 -19    0.52    1.66
  -5   0  18    3.68    1.85
   5   0 -18   -0.52    1.99
   5   0 -17    1.82    1.97
  -5   0  17    1.27    1.95
  -5   0  17    6.71    2.68
  -5   0  16   26.57    3.75
   5   0 -16   35.09    4.92
  -5   0  16   34.46    4.63
  -5   0  15   63.33    5.39
   5   0 -15   61.83    6.12
  -5   0  15   71.83    6.13
   5   0 -14   70.92    6.15
  -5   0  14   64.29    5.17
  -5   0  14   59.73    5.56
  -5   0  13   45.69    4.19
   5   0 -13   43.49    4.70
  -5   0  13   44.90    4.60
  -5   0  12    3.00    1.48
   5   0 -12    2.57    1.54
  -5   0  12    2.81    1.58
  -5   0  11    1.73    1.32
   5   0 -11   -0.91    1.64
  -5   0  11   -3.16    1.97
  -5   0  10    7.17    1.64
   5   0 -10    6.86    1.77
  -5   0  10    7.01    1.98
  -5   0   9   28.58    2.93
  -5   0   9   29.93    3.23
   5   0  -9   22.30    2.98
   5   0  -8    9.08    0.66
   5   0  -8    8.80    1.81
  -5   0   8   10.53    2.10
  -5   0   7  269.60    7.91
   5   0  -7  250.45    5.04
   5   0  -7  272.37    9.42
  -5   0   7  268.55    8.56
   5   0  -6  171.77    7.15
  -5   0   6  180.33    6.04
  -5   0   6  172.11    6.37
  -5   0   5   41.51    2.64
  -5   0   5   34.86    2.70
   5   0  -5   32.85    3.00
  -5   0   4   54.25    2.81
  -5   0   4   51.09    2.96
   5   0  -4   44.72    3.33
  -5   0   3   42.29    2.36
  -5   0   3   44.78    2.61
   5   0  -3   39.67    2.98
   5   0  -2  246.30    7.43
  -5   0   2  257.86    6.06
  -5   0   1  426.09    8.20
   5   0  -1  429.96    9.82
  -5   0   0  130.37    3.73
   5   0   0  134.88    4.74
   5   0   0  141.53    4.00
   5   0   1  121.20    4.22
  -5   0  -1  117.36    3.51
   5   0   1  129.18    3.72
   5   0   1  123.74    3.42
  -5   0  -2  641.80   11.14
   5   0   2  634.47   11.57
   5   0   3   14.99    1.30
  -5   0  -3   16.06    1.73
   5   0   4  192.93    4.64
  -5   0  -4  184.29    6.02
   5   0   5 1079.62   15.25
  -5   0  -5  983.51   18.40
   5   0   6  900.00   12.56
   5   0   6  856.66   14.69
  -5   0  -6  866.73   16.80
   5   0   7   70.18    3.33
  -5   0  -7   71.03    4.12
   5   0   8   80.16    3.82
  -5   0  -8   78.88    4.51
   5   0   9    1.52    0.85
  -5   0  -9    1.87    1.38
   5   0  10  172.20    6.46
  -5   0 -10  176.23    7.55
   5   0  11   52.74    3.76
  -5   0 -11   49.67    4.23
   5   0  12    3.11    1.44
  -5   0 -12    3.01    0.54
   5   0  13    3.40    1.64
  -5   0 -13    0.76    1.57
   5   0  14   10.86    2.13
  -5   0 -14   10.19    2.27
   5   0  15   10.49    2.29
  -5   0 -15   11.35    2.62
   5   0  16   25.35    3.51
  -5   0 -16   27.29    4.04
   5   0  17   16.17    3.07
  -5   0 -17   23.66    3.99
   5   0  18   15.24    3.12
  -5   0 -18    7.82    2.74
  -5   0 -19  103.90    8.18
   5   0  19   96.84    7.15
   5   0  20    6.93    2.58
  -5   0 -20    5.74    2.49
   5   0  21   -0.91    1.83
  -5   0 -21    4.67    2.85
   5   0  22   31.68    4.77
   5   1 -19    0.12    1.74
  -5  -1  18   12.41    3.05
   5   1 -18   16.39    3.56
  -5  -1  17   -3.15    2.42
   5   1 -17    0.88    2.06
  -5  -1  17    4.47    2.40
  -5  -1  16   -0.74    1.85
   5   1 -16   -0.09    1.79
  -5  -1  16    0.70    1.98
  -5  -1  15    5.42    1.90
   5   1 -15    5.68    2.11
  -5  -1  15    6.62    2.48
  -5  -1  14   -1.72    1.52
   5   1 -14    1.73    1.59
  -5  -1  14   -1.47    1.83
   5   1 -13    1.93    1.57
  -5  -1  13    3.28    1.74
  -5  -1  13    1.02    1.45
   5   1 -12   10.50    2.38
  -5  -1  12   13.64    2.56
  -5  -1  12    9.18    1.97
  -5  -1  11    8.94    1.99
  -5  -1  11    6.05    1.70
   5   1 -11    8.93    2.35
  -5  -1  10   44.61    3.78
  -5  -1  10   43.54    4.01
  -5  -1   9  171.32    7.03
  -5  -1   9  166.67    7.39
  -5  -1   8  111.10    5.84
  -5  -1   8  119.78    5.59
  -5  -1   7    2.83    1.20
  -5  -1   7    2.13    1.02
  -5  -1   6  571.50   12.61
  -5  -1   6  574.14   13.07
  -5  -1   5   -0.26    0.77
  -5  -1   5   -0.92    1.02
  -5  -1   4    5.81    1.25
  -5  -1   4    4.10    0.90
  -5  -1   3   67.85    3.19
  -5  -1   3   70.05    3.48
  -5  -1   2  698.10   12.61
  -5  -1   1   12.68    1.25
  -5  -1   0  921.68   14.86
  -5  -1  -1 1219.51   18.47
  -5  -1  -2  166.52    4.76
  -5  -1  -3 1477.60   23.34
  -5  -1  -3 1498.83   22.36
  -5  -1  -4    4.27    1.03
   5   1   4    6.99    0.77
   5   1   5  155.70    3.56
  -5  -1  -5  146.04    5.40
   5   1   6  242.48    4.24
  -5  -1  -6  258.64    7.64
   5   1   7  369.73    8.92
  -5  -1  -7  372.30   10.05
  -5  -1  -8    4.82    1.41
   5   1   8    6.53    1.24
   5   1   9  107.42    4.93
  -5  -1  -9  103.86    5.32
   5   1  10   10.07    1.67
  -5  -1 -10   14.07    2.22
   5   1  11   13.35    2.06
  -5  -1 -11   12.19    2.22
  -5  -1 -11   14.33    1.26
   5   1  12   40.48    3.56
  -5  -1 -12   36.68    3.77
  -5  -1 -12   40.54    1.96
   5   1  13    9.82    2.05
  -5  -1 -13    7.79    2.16
   5   1  14    1.52    1.47
  -5  -1 -14    0.84    1.56
   5   1  15  126.19    7.30
  -5  -1 -15  146.45    8.09
   5   1  16    3.18    1.76
  -5  -1 -16    4.71    2.24
  -5  -1 -17   34.94    4.51
   5   1  17   36.01    4.18
   5   1  18    8.94    2.56
  -5  -1 -18   15.34    3.45
   5   1  19    7.94    2.77
  -5  -1 -19    6.74    2.76
   5   1  20    4.20    2.20
  -5  -1 -20    2.41    2.51
  -5  -1 -21   60.03    6.65
   5   1  21   67.84    6.59
   5   1  22    3.51    2.31
  -5  -2  18    2.27    2.15
   5   2 -18    5.87    2.44
  -5  -2  17    6.73    2.52
   5   2 -17    6.49    2.49
  -5  -2  17    7.93    2.46
  -5  -2  16    7.27    2.39
   5   2 -16    7.75    2.49
  -5  -2  16   10.22    2.88
  -5  -2  15    2.81    1.81
  -5  -2  15    3.29    2.34
   5   2 -15    2.13    1.88
  -5  -2  14   12.74    2.86
  -5  -2  14   14.16    2.97
   5   2 -14   19.35    3.27
  -5  -2  13   71.13    5.59
  -5  -2  13   80.93    6.15
   5   2 -13   85.86    6.44
  -5  -2  12   -1.29    1.55
  -5  -2  12    0.25    1.52
  -5  -2  11   68.35    5.35
  -5  -2  11   69.17    4.96
  -5  -2  10   66.15    4.99
  -5  -2  10   63.25    4.61
   5   2  -9   69.38    3.03
  -5  -2   9   75.08    4.77
  -5  -2   9   73.41    5.10
  -5  -2   8  308.60    9.67
  -5  -2   8  303.61    9.93
  -5  -2   7  250.50    8.28
  -5  -2   7  243.33    8.47
  -5  -2   6    8.66    1.51
  -5  -2   6    5.35    1.38
  -5  -2   5  153.50    5.80
  -5  -2   5  150.56    5.97
  -5  -2   4  583.63   12.30
  -5  -2   3  444.69   10.00
  -5  -2   2   70.48    3.41
  -5  -2   1   36.19    2.33
  -5  -2   0  369.07    8.21
  -5  -2  -1  880.28   14.88
  -5  -2  -2    2.06    0.70
  -5  -2  -3  773.39   13.89
  -5  -2  -4  254.42    7.16
  -5  -2  -5  465.65   10.54
  -5  -2  -6  167.26    5.99
  -5  -2  -7   14.60    1.94
  -5  -2  -8  115.66    5.28
   5   2   9    9.25    1.71
  -5  -2  -9    6.12    1.46
   5   2  10  377.23   10.60
  -5  -2 -10  358.65   10.75
  -5  -2 -10  367.82    8.14
   5   2  11   20.99    2.63
  -5  -2 -11   21.88    2.82
  -5  -2 -11   22.29    1.72
   5   2  12  176.46    7.57
  -5  -2 -12  168.41    7.73
  -5  -2 -12  176.91    5.01
   5   2  13   65.00    4.73
  -5  -2 -13   70.59    5.14
   5   2  14    3.42    1.64
  -5  -2 -14   -1.55    1.98
   5   2  15    4.85    1.62
  -5  -2 -15    4.44    1.63
   5   2  16    2.38    1.50
  -5  -2 -16    2.81    1.86
   5   2  17   16.84    3.20
  -5  -2 -17   16.43    3.11
   5   2  18   12.32    2.89
  -5  -2 -18   15.43    3.18
  -5  -2 -19   62.96    6.12
   5   2  19   55.14    5.78
   5   2  20    6.85    2.68
  -5  -2 -20    8.76    3.11
   5   2  21   17.61    3.70
  -5  -2 -21   17.40    3.71
   5   2  22   11.10    3.49
   5   3 -18   27.96    4.50
  -5  -3  17   11.79    3.20
  -5  -3  17   13.22    3.51
   5   3 -17   12.77    3.12
  -5  -3  16    8.45    2.87
  -5  -3  16   12.28    3.14
   5   3 -16   15.67    3.43
   5   3 -15   49.71    5.34
  -5  -3  15   56.61    5.39
  -5  -3  15   46.59    5.19
  -5  -3  14   10.89    2.69
  -5  -3  14    6.41    2.43
  -5  -3  13    2.41    1.38
  -5  -3  13    2.55    1.57
  -5  -3  12   13.84    2.80
  -5  -3  12   13.03    2.55
  -5  -3  11    8.03    2.29
  -5  -3  11    8.76    2.44
  -5  -3  10   73.30    5.06
  -5  -3  10   73.28    5.38
  -5  -3   9   24.03    3.09
  -5  -3   9   20.06    3.00
  -5  -3   8   34.07    3.22
  -5  -3   8   30.32    3.32
  -5  -3   7  254.57    8.72
  -5  -3   7  256.06    8.96
  -5  -3   6    8.89    1.65
  -5  -3   5  290.38    8.68
  -5  -3   4    0.33    0.88
  -5  -3   3    4.82    1.23
  -5  -3   2   57.33    3.34
  -5  -3   1   49.89    3.00
  -5  -3   0    3.27    0.94
  -5  -3  -1   78.31    3.58
  -5  -3  -2 1047.07   17.62
  -5  -3  -3  175.16    5.64
  -5  -3  -4    7.90    1.30
  -5  -3  -4    7.16    1.18
  -5  -3  -5  654.35   13.11
  -5  -3  -6 1540.50   24.92
  -5  -3  -7  588.59   12.84
   5   3   7  586.83    8.93
  -5  -3  -8  306.12    8.96
  -5  -3  -9   15.80    2.18
  -5  -3  -9   17.06    1.76
   5   3  10  367.88   10.78
  -5  -3 -10  346.88   10.38
  -5  -3 -10  374.58    8.78
   5   3  11    2.14    1.53
  -5  -3 -11    1.90    0.81
  -5  -3 -11    2.15    1.40
   5   3  12    7.64    1.92
  -5  -3 -12   11.77    2.37
  -5  -3 -12    9.49    1.35
   5   3  13  437.44   13.31
  -5  -3 -13  452.48   13.44
   5   3  14   29.77    3.47
  -5  -3 -14   39.44    4.05
   5   3  15   -0.92    1.73
  -5  -3 -15    0.33    1.84
   5   3  16   43.07    4.57
  -5  -3 -16   48.93    4.71
   5   3  17    0.08    1.48
  -5  -3 -17   -1.72    1.84
   5   3  18    2.55    1.66
  -5  -3 -18    1.56    1.82
   5   3  19   30.04    4.49
  -5  -3 -19   34.44    4.52
   5   3  20   11.38    3.11
  -5  -3 -20   11.35    3.02
   5   3  21    6.05    2.74
  -5  -3 -21    5.11    2.87
   5   3  22    0.73    1.91
  -5  -4  17    2.61    2.44
   5   4 -17   -0.04    1.57
  -5  -4  16   -0.43    1.87
  -5  -4  16   -2.54    2.02
  -5  -4  15   22.54    3.71
  -5  -4  15   22.87    4.09
  -5  -4  14   -1.58    2.02
  -5  -4  14   -0.05    1.86
  -5  -4  13    0.22    1.58
  -5  -4  13   -0.69    1.82
  -5  -4  12   19.22    3.40
  -5  -4  12   19.70    3.20
  -5  -4  11   10.11    2.28
  -5  -4  11   15.11    2.94
  -5  -4  10    1.60    1.52
  -5  -4  10    2.04    1.96
  -5  -4   9   87.45    4.20
  -5  -4   9   90.25    5.73
  -5  -4   8   28.74    2.44
  -5  -4   8   34.07    3.41
  -5  -4   7   52.19    4.02
  -5  -4   6  105.70    5.45
  -5  -4   5   67.60    4.10
  -5  -4   4    0.56    0.91
  -5  -4   3    0.23    0.84
  -5  -4   2   71.85    3.94
  -5  -4   1  111.52    4.81
  -5  -4   0  159.01    5.68
  -5  -4  -1  194.34    6.27
  -5  -4  -2    4.07    1.10
  -5  -4  -3  171.11    5.86
  -5  -4  -4   34.19    2.64
  -5  -4  -4   30.29    2.28
  -5  -4  -5   13.19    1.61
  -5  -4  -5   13.10    1.81
  -5  -4  -6  124.93    5.13
   5   4   6  131.20    3.87
  -5  -4  -7  102.83    4.68
  -5  -4  -7  108.41    4.75
   5   4   7  112.31    3.38
   5   4   8   89.42    2.84
  -5  -4  -8   95.24    4.68
  -5  -4  -8   90.82    4.35
   5   4   9   81.55    2.39
  -5  -4  -9   93.23    4.74
  -5  -4  -9   95.59    4.39
   5   4  10    4.93    0.48
  -5  -4 -10    6.57    1.48
  -5  -4 -10    6.48    1.21
   5   4  11  166.84    7.55
  -5  -4 -11  172.87    7.13
  -5  -4 -11  160.65    5.82
   5   4  12  375.77   12.01
  -5  -4 -12  359.56   11.22
   5   4  13   98.34    6.20
  -5  -4 -13  100.46    5.92
   5   4  14   22.12    3.37
  -5  -4 -14   24.26    2.19
  -5  -4 -14   26.00    3.06
   5   4  15   99.85    6.63
  -5  -4 -15   99.73    6.39
   5   4  16    5.70    2.00
  -5  -4 -16    4.39    1.84
   5   4  17    9.78    2.52
  -5  -4 -17   10.23    2.38
   5   4  18   -0.34    1.90
  -5  -4 -18    2.39    2.06
   5   4  19    3.84    2.07
  -5  -4 -19    5.22    2.18
   5   4  20    1.87    2.08
  -5  -4 -20   -0.84    1.92
   5   4  21   38.51    5.15
   5   4  22   12.03    3.26
  -5  -5  16   34.09    4.59
  -5  -5  15    5.51    2.43
  -5  -5  14   12.48    2.86
  -5  -5  13    0.15    1.68
  -5  -5  12   10.58    2.73
  -5  -5  11   23.95    3.40
  -5  -5  10   74.34    5.58
  -5  -5  10   73.04    4.87
  -5  -5   9   51.63    4.51
  -5  -5   9   50.63    3.41
  -5  -5   9   52.32    4.11
  -5  -5   8   -0.37    1.02
  -5  -5   8    0.33    1.18
  -5  -5   8    0.49    1.46
  -5  -5   7   73.23    4.84
  -5  -5   7   73.88    4.16
  -5  -5   6   81.27    4.90
  -5  -5   5   26.38    2.95
  -5  -5   4  117.50    5.67
  -5  -5   3   32.47    2.98
  -5  -5   2   70.39    4.24
  -5  -5   1    2.75    0.98
  -5  -5   0  148.35    5.79
  -5  -5  -1  916.03   17.32
  -5  -5  -2    3.16    1.17
  -5  -5  -3    6.81    1.37
  -5  -5  -4   63.96    3.79
  -5  -5  -4   65.62    3.99
  -5  -5  -5  117.70    5.38
  -5  -5  -5  120.96    5.42
  -5  -5  -5  117.54    4.71
  -5  -5  -6  136.28    5.19
  -5  -5  -6  138.66    5.83
  -5  -5  -7    8.68    1.59
  -5  -5  -7    8.76    1.68
  -5  -5  -8   47.54    3.36
  -5  -5  -8   52.21    3.53
   5   5   9   15.66    1.31
  -5  -5  -9   13.18    1.91
  -5  -5  -9   15.95    1.91
  -5  -5 -10    6.43    1.49
   5   5  10    4.40    0.67
  -5  -5 -10    5.32    1.27
   5   5  11    6.00    1.67
  -5  -5 -11    9.46    1.93
  -5  -5 -11    7.51    1.40
   5   5  12  134.76    7.21
  -5  -5 -12  129.46    6.36
  -5  -5 -12  128.40    5.41
   5   5  13  731.67   18.85
  -5  -5 -13  731.14   17.28
  -5  -5 -13  724.28   14.92
  -5  -5 -14    0.62    1.29
   5   5  14   -1.08    1.62
  -5  -5 -14   -0.68    0.76
   5   5  15    0.41    1.51
  -5  -5 -15    3.70    1.67
  -5  -5 -15    1.87    0.78
   5   5  16    1.53    1.58
  -5  -5 -16    4.26    1.77
   5   5  17   -1.51    2.16
  -5  -5 -17    0.14    1.62
   5   5  18   23.36    3.80
  -5  -5 -18   19.92    3.25
   5   5  19   30.78    4.28
  -5  -5 -19   36.23    4.44
   5   5  20    2.51    2.06
  -5  -5 -20   -1.52    2.08
   5   5  21   12.84    3.66
   5   5  22    9.05    3.45
  -5  -6  15    8.75    3.07
  -5  -6  14    2.03    2.20
  -5  -6  13   14.72    3.16
  -5  -6  12   10.04    2.46
  -5  -6  11    7.90    2.33
  -5  -6  10   26.50    3.15
  -5  -6  10   20.80    3.16
  -5  -6   9   75.48    5.49
  -5  -6   9   79.32    4.54
  -5  -6   9   79.87    5.22
  -5  -6   8    1.11    0.97
  -5  -6   8    1.09    1.51
  -5  -6   8    1.39    1.19
  -5  -6   7  181.08    7.97
  -5  -6   7  182.43    8.11
  -5  -6   7  198.45    7.43
  -5  -6   6   91.56    5.57
  -5  -6   6   95.21    5.11
  -5  -6   6   90.22    5.39
  -5  -6   5   36.13    3.14
  -5  -6   5   35.31    3.47
  -5  -6   5   34.24    3.33
  -5  -6   4  250.92    9.08
  -5  -6   4  247.82    8.48
  -5  -6   4  241.25    8.81
  -5  -6   3   10.31    2.06
  -5  -6   3   10.87    2.13
  -5  -6   2    1.61    1.22
  -5  -6   2    0.06    1.18
  -5  -6   1  120.04    5.74
  -5  -6   1  112.43    5.87
  -5  -6   0  106.55    5.17
  -5  -6   0  105.35    5.58
  -5  -6  -1   39.97    3.18
  -5  -6  -1   38.90    3.45
  -5  -6  -2  745.08   16.80
  -5  -6  -2  766.72   15.79
  -5  -6  -3   54.46    3.68
  -5  -6  -3   51.86    3.92
  -5  -6  -4    9.37    1.53
  -5  -6  -4   10.98    2.02
  -5  -6  -5   23.46    2.52
  -5  -6  -5   30.95    2.45
  -5  -6  -5   29.95    2.92
  -5  -6  -6   64.04    3.48
  -5  -6  -6   63.57    4.23
  -5  -6  -7  110.36    4.74
  -5  -6  -7  106.19    5.39
  -5  -6  -8  167.25    6.11
  -5  -6  -8  150.05    6.48
  -5  -6  -9    1.88    1.04
  -5  -6  -9   -0.93    1.24
  -5  -6 -10    0.27    0.94
  -5  -6 -10    0.08    0.86
  -5  -6 -10    0.74    0.89
  -5  -6 -11   10.03    1.77
  -5  -6 -11   12.31    2.10
  -5  -6 -12    9.05    1.80
   5   6  12    8.87    2.44
  -5  -6 -12   11.84    2.23
   5   6  13   20.35    3.25
  -5  -6 -13   24.88    2.99
  -5  -6 -13   18.80    2.24
   5   6  14  161.18    8.65
  -5  -6 -14  149.36    7.15
  -5  -6 -14  148.12    6.12
   5   6  15   62.25    5.66
  -5  -6 -15   62.74    4.88
  -5  -6 -15   64.61    3.95
   5   6  16    2.61    1.71
  -5  -6 -16    4.15    1.94
   5   6  17   29.92    4.21
  -5  -6 -17   23.65    3.35
   5   6  18    0.54    2.01
  -5  -6 -18   -1.13    1.91
   5   6  19   -0.50    2.33
  -5  -6 -19   -0.35    1.66
   5   6  20   24.77    4.23
  -5  -6 -20   29.17    3.92
   5   6  21    0.26    2.26
   5   6  22   27.64    4.70
  -5  -7  15   38.51    4.97
  -5  -7  14    3.94    2.35
  -5  -7  13    2.92    2.17
  -5  -7  12   25.54    3.80
  -5  -7  11   89.85    6.48
   5   7 -10    5.82    1.87
  -5  -7  10    5.40    2.09
  -5  -7   9    0.24    1.48
  -5  -7   9    0.12    1.03
  -5  -7   9   -1.23    1.44
  -5  -7   8   16.97    2.35
  -5  -7   8   16.50    2.73
  -5  -7   8   19.82    2.91
  -5  -7   7   -0.40    1.63
  -5  -7   7    1.16    1.15
  -5  -7   7   -0.28    1.22
  -5  -7   6   48.64    4.34
  -5  -7   6   47.69    4.25
  -5  -7   6   55.45    4.15
  -5  -7   5  142.19    6.64
  -5  -7   5  134.35    6.98
  -5  -7   5  133.16    7.02
  -5  -7   4    2.04    1.33
  -5  -7   4    1.34    1.54
  -5  -7   4    0.90    1.39
  -5  -7   3  208.65    8.14
  -5  -7   3  220.23    8.54
  -5  -7   3  195.12    8.58
  -5  -7   2    1.55    1.18
  -5  -7   2    3.90    1.50
  -5  -7   2    3.46    1.68
  -5  -7   1  122.09    5.97
  -5  -7   1  124.77    6.13
  -5  -7   1  114.17    6.42
  -5  -7   0  223.24    8.26
  -5  -7   0  238.94    8.68
  -5  -7   0  235.55    9.13
  -5  -7  -1   88.39    5.16
  -5  -7  -1   89.98    5.00
  -5  -7  -1   83.03    5.23
  -5  -7  -2   12.42    1.98
  -5  -7  -2   16.25    2.42
  -5  -7  -3  152.10    6.45
  -5  -7  -3  153.87    7.17
  -5  -7  -4  303.43    9.65
  -5  -7  -4  312.06   10.41
  -5  -7  -5  296.48    9.65
  -5  -7  -5  288.24    9.94
  -5  -7  -5  301.64    8.06
  -5  -7  -6  501.93   13.73
  -5  -7  -6  537.56   11.53
  -5  -7  -6  549.72   13.74
  -5  -7  -6  520.98   13.76
  -5  -7  -7   12.87    2.16
  -5  -7  -7   12.60    1.62
  -5  -7  -7   14.90    2.30
  -5  -7  -8   56.57    3.48
  -5  -7  -8   55.51    4.00
  -5  -7  -8   51.61    4.03
  -5  -7  -9   68.10    4.43
  -5  -7  -9   64.61    4.55
  -5  -7  -9   66.76    3.79
  -5  -7 -10    2.61    1.09
  -5  -7 -10    6.04    1.74
  -5  -7 -11  131.18    5.86
  -5  -7 -11  126.84    6.11
  -5  -7 -12  215.65    7.91
  -5  -7 -12  205.30    7.80
   5   7  13   12.29    2.67
  -5  -7 -13   13.90    2.18
  -5  -7 -13   14.14    2.03
   5   7  14   -0.28    1.81
  -5  -7 -14    3.84    1.37
  -5  -7 -14    2.82    1.38
   5   7  15   23.63    3.78
  -5  -7 -15   21.67    2.99
  -5  -7 -15   20.17    2.39
   5   7  16    8.24    2.59
  -5  -7 -16    5.91    1.78
   5   7  17   -2.79    2.24
  -5  -7 -17   -1.66    1.65
   5   7  18    1.05    1.64
   5   7  19   -1.92    2.51
   5   7  20    2.06    2.21
   5   7  21    4.71    2.69
  -5  -8  14    5.27    2.21
  -5  -8  13   30.46    4.56
  -5  -8  12   10.84    2.98
  -5  -8  11   17.98    3.55
  -5  -8  10    0.25    1.77
   5   8 -10   -1.14    1.54
  -5  -8   9   15.37    2.90
   5   8  -9   13.60    2.40
  -5  -8   9   13.55    2.50
  -5  -8   8    6.30    2.26
  -5  -8   8    8.11    2.05
  -5  -8   8    7.98    1.83
  -5  -8   7    1.15    1.54
  -5  -8   7    7.26    1.76
  -5  -8   7    7.16    2.08
  -5  -8   6  221.31    8.97
  -5  -8   6  204.64    9.30
  -5  -8   6  219.19    9.44
  -5  -8   5   53.81    4.28
  -5  -8   5   55.35    4.87
  -5  -8   5   52.89    4.58
  -5  -8   4   -0.06    1.37
  -5  -8   4   -0.45    1.40
  -5  -8   4   -0.34    1.51
  -5  -8   3   31.49    3.77
  -5  -8   3   42.60    3.86
  -5  -8   3   38.28    3.80
  -5  -8   2    2.06    1.31
  -5  -8   2    4.34    1.47
  -5  -8   2    1.99    1.69
  -5  -8   1    3.87    1.57
  -5  -8   1    2.68    1.37
[truncated: 363,746 more chars]
