# Supplementary material for: Crystal structure of a seven-coordinate manganese(II) complex with tris­(pyridin-2-ylmeth­yl)amine (TMPA)
Source: Acta Crystallogr E Crystallogr Commun. 2018 Jul 10;74(Pt 8):1075–8. doi: 10.1107/S2056989018009611 (PMC6073006; doi:10.1107/S2056989018009611)
Supplement: Supplementary file 2 [file e-74-01075-Isup2.hkl]

data_I                                                                          
_shelx_title ' sf-mntmpa_a.res in P-1'                                          
_shelx_refln_list_code          4                                               
_shelx_F_calc_maximum      194.68                                               
_exptl_crystal_F_000       794.00                                               
_reflns_d_resolution_high  0.6553                                               
                                                                                
loop_                                                                           
 _space_group_symop_operation_xyz                                               
 'x, y, z'                                                                      
 '-x, -y, -z'                                                                   
                                                                                
_cell_length_a    11.3885                                                       
_cell_length_b    11.7598                                                       
_cell_length_c    15.6703                                                       
_cell_angle_alpha  82.041                                                       
_cell_angle_beta   70.671                                                       
_cell_angle_gamma  85.870                                                       
                                                                                
_shelx_F_squared_multiplier     1.000                                           
                                                                                
loop_                                                                           
 _refln_index_h                                                                 
 _refln_index_k                                                                 
 _refln_index_l                                                                 
 _refln_F_squared_calc                                                          
 _refln_F_squared_meas                                                          
 _refln_F_squared_sigma                                                         
 _refln_observed_status                                                         
   2   0   0        360.11        362.42         8.24 o                         
   3   0   0          4.83          6.58         0.86 o                         
   4   0   0       2112.10       2247.25        22.51 o                         
   5   0   0        499.27        524.62        10.80 o                         
   6   0   0        872.31        992.49        18.10 o                         
   7   0   0          8.85         11.82         2.65 o                         
   8   0   0        941.30        936.50        40.65 o                         
   9   0   0       1521.21       1505.60        28.28 o                         
  10   0   0        132.58        111.25         7.63 o                         
  11   0   0         45.71         47.67         5.55 o                         
  12   0   0         58.48         52.67        10.37 o                         
  13   0   0         66.91         59.21        12.23 o                         
  14   0   0         96.56        118.46        17.41 o                         
  15   0   0        151.19        163.49        15.29 o                         
  16   0   0          0.20         -3.72         7.04 o                         
 -16   1   0          2.09         10.26         9.21 o                         
 -15   1   0          0.14         -4.97         8.05 o                         
 -14   1   0          4.02         11.73         6.08 o                         
 -13   1   0          0.09          3.72         6.35 o                         
 -12   1   0          0.51         12.42         7.08 o                         
 -11   1   0        230.04        242.33        20.01 o                         
 -10   1   0        657.79        732.07        34.56 o                         
  -9   1   0        122.91        108.46         6.93 o                         
  -8   1   0        264.84        256.02         9.54 o                         
  -7   1   0         34.01         21.10         2.74 o                         
  -6   1   0         44.22         46.42         2.55 o                         
  -5   1   0         16.86         28.64         1.62 o                         
  -4   1   0       1171.87       1199.77        11.15 o                         
  -3   1   0        677.71        772.31         9.43 o                         
  -2   1   0       3334.57       3584.09        36.66 o                         
   2   1   0          0.98          6.81         2.01 o                         
   3   1   0        547.81        610.75        15.02 o                         
   4   1   0       4324.53       4260.69        63.58 o                         
   5   1   0       3465.33       3566.81        57.51 o                         
   6   1   0        988.21        956.83        24.88 o                         
   7   1   0         87.72         93.65         7.82 o                         
   8   1   0          0.33          0.14         3.48 o                         
   9   1   0        238.21        234.98        10.70 o                         
  10   1   0        295.78        269.29        14.40 o                         
  11   1   0        117.42        105.91        17.24 o                         
  12   1   0         98.10         77.76         7.66 o                         
  13   1   0        152.20        155.53        18.19 o                         
  14   1   0        140.53        161.76        19.70 o                         
  15   1   0         44.70         54.18        13.54 o                         
  16   1   0          1.15          4.06         9.37 o                         
 -15   2   0          6.75          0.44         5.67 o                         
 -14   2   0         36.50         39.41         8.08 o                         
 -13   2   0         22.68         16.70         6.04 o                         
 -12   2   0         78.13         96.40        14.16 o                         
 -11   2   0         55.88         53.40        10.26 o                         
 -10   2   0        139.16        103.44        12.62 o                         
  -9   2   0        727.32        688.42        30.38 o                         
  -8   2   0        132.57        147.29        13.08 o                         
  -7   2   0        750.21        792.90        15.04 o                         
  -6   2   0       1266.83       1253.49        15.16 o                         
  -5   2   0       1358.08       1392.24        17.54 o                         
  -4   2   0        288.50        354.43         7.11 o                         
  -3   2   0        128.70        130.98         2.96 o                         
  -2   2   0        286.35        300.45         4.40 o                         
  -1   2   0      17126.06      17457.67       102.87 o                         
   1   2   0       1038.94       1020.23        14.33 o                         
   2   2   0        155.13        159.83         7.82 o                         
   3   2   0        691.50        620.07        16.83 o                         
   4   2   0        272.19        229.87        10.49 o                         
   5   2   0       1344.83       1428.27        31.77 o                         
   6   2   0        100.19        120.01         8.78 o                         
   7   2   0         30.82         24.57         4.84 o                         
   8   2   0        672.65        674.64        24.07 o                         
   9   2   0       3248.46       3091.86        62.85 o                         
  10   2   0        565.17        576.73        18.50 o                         
  11   2   0         19.08         18.02         4.34 o                         
  12   2   0         38.64         32.46         5.65 o                         
  13   2   0          0.10         -1.47         5.53 o                         
  14   2   0         26.56         20.08         8.13 o                         
  15   2   0         62.16         62.11        13.24 o                         
  16   2   0          7.85          6.19         7.89 o                         
 -15   3   0         11.29          8.68         5.69 o                         
 -14   3   0         36.40         46.26         8.55 o                         
 -13   3   0        121.82        143.00        12.81 o                         
 -12   3   0         53.07         51.67         7.53 o                         
 -11   3   0        232.19        203.73        13.27 o                         
 -10   3   0         17.39          6.97         5.57 o                         
  -9   3   0        511.61        522.94        27.05 o                         
  -8   3   0         11.00          8.28         5.19 o                         
  -7   3   0        954.11        915.61        41.79 o                         
  -6   3   0         35.77         27.52         5.65 o                         
  -5   3   0         53.18         39.94         2.23 o                         
  -4   3   0       1598.37       1744.11        22.18 o                         
  -3   3   0        135.49        131.64         4.81 o                         
  -2   3   0        149.80        113.80         2.61 o                         
  -1   3   0      37901.50      37936.35       188.43 o                         
   0   3   0      22054.37      21954.82       143.86 o                         
   1   3   0        660.47        657.17        15.02 o                         
   2   3   0          1.88          0.91         1.29 o                         
   3   3   0        457.95        469.54        15.67 o                         
   4   3   0       1106.62       1306.83        30.38 o                         
   5   3   0         19.54         12.65         3.64 o                         
   6   3   0        451.22        497.75        19.39 o                         
   7   3   0       2183.49       2222.45        48.88 o                         
   8   3   0       1514.75       1460.39        39.32 o                         
   9   3   0          6.08         14.28         6.39 o                         
  10   3   0         12.40         15.21         6.08 o                         
  11   3   0         26.60         22.85         4.59 o                         
  12   3   0          0.90          0.64         5.05 o                         
  13   3   0         63.85         57.05         7.83 o                         
  14   3   0        148.27        134.90        17.57 o                         
  15   3   0          7.81          1.24         8.36 o                         
 -15   4   0         41.82         46.96         9.26 o                         
 -14   4   0          2.28         -0.75         6.08 o                         
 -13   4   0          9.20          9.24         5.12 o                         
 -12   4   0         56.73         52.66         7.86 o                         
 -11   4   0         31.63         35.70         6.17 o                         
 -10   4   0        381.93        379.73        21.88 o                         
  -9   4   0        396.04        376.93        24.77 o                         
  -8   4   0        519.86        530.34        31.38 o                         
  -7   4   0        143.14        123.47         8.11 o                         
  -6   4   0        281.52        333.24         9.71 o                         
  -5   4   0          6.22          5.82         1.32 o                         
  -4   4   0       2629.53       2680.73        34.03 o                         
  -3   4   0        658.85        637.39        10.99 o                         
  -2   4   0       4321.61       4560.08        29.52 o                         
  -1   4   0       7701.65       7903.91        51.95 o                         
   0   4   0      11601.70      11849.89       104.25 o                         
   1   4   0        167.24        156.15         6.31 o                         
   2   4   0        265.76        269.41         8.83 o                         
   3   4   0        183.34        157.36         7.17 o                         
   4   4   0        509.38        439.43        17.45 o                         
   5   4   0        671.18        615.35        21.98 o                         
   6   4   0        370.49        360.06        17.30 o                         
   7   4   0          1.19         -0.62         3.95 o                         
   8   4   0        604.14        582.85        24.84 o                         
   9   4   0          4.68          8.20         4.95 o                         
  10   4   0        349.44        315.32        19.78 o                         
  11   4   0         68.80         59.40         9.67 o                         
  12   4   0        121.77        132.23        10.64 o                         
  13   4   0         84.50        111.91        10.57 o                         
  14   4   0         33.60         31.31        10.53 o                         
  15   4   0         15.45         10.72         7.74 o                         
 -15   5   0         12.30         21.28         7.15 o                         
 -14   5   0        133.98        145.45        22.23 o                         
 -13   5   0          0.31         -0.84         4.73 o                         
 -12   5   0          7.52          5.92         5.11 o                         
 -11   5   0         61.10         71.66         8.74 o                         
 -10   5   0        142.06        149.15        12.62 o                         
  -9   5   0         49.37         33.86         7.14 o                         
  -8   5   0        234.50        212.43        16.64 o                         
  -7   5   0        196.85        191.87         8.05 o                         
  -6   5   0       1019.25       1073.83        30.37 o                         
  -5   5   0        434.25        437.86         7.92 o                         
  -4   5   0       1300.12       1352.33        19.20 o                         
  -3   5   0        265.05        299.58        11.02 o                         
  -2   5   0       7346.59       8062.22        45.27 o                         
  -1   5   0         67.32         51.25         3.23 o                         
   0   5   0       2302.15       2333.08        27.78 o                         
   1   5   0        635.94        752.89        21.28 o                         
   2   5   0       1118.57       1086.28        20.63 o                         
   3   5   0        720.42        684.50        16.62 o                         
   4   5   0        898.10        853.52        19.58 o                         
   5   5   0        543.59        574.10        22.41 o                         
   6   5   0        408.62        443.92        20.70 o                         
   7   5   0        547.62        510.59        23.65 o                         
   8   5   0       1576.39       1609.14        45.70 o                         
   9   5   0        467.78        456.34        24.03 o                         
  10   5   0        542.85        550.96        27.63 o                         
  11   5   0          4.99          5.77         5.11 o                         
  12   5   0        119.39        137.03        15.09 o                         
  13   5   0          8.95          7.51        10.16 o                         
  14   5   0          3.02          2.83         9.96 o                         
  15   5   0         21.06         21.28         9.87 o                         
 -14   6   0          3.01         -0.13         5.15 o                         
 -13   6   0         74.47         73.05         9.64 o                         
 -12   6   0          0.17         -2.43         5.42 o                         
 -11   6   0          8.22          7.21         9.33 o                         
 -10   6   0          5.54          0.68         4.04 o                         
  -9   6   0         15.28          6.33         4.28 o                         
  -8   6   0         10.15         13.07         3.31 o                         
  -7   6   0        191.33        195.89         8.36 o                         
  -6   6   0        272.97        252.91        14.80 o                         
  -5   6   0        455.32        469.58         8.65 o                         
  -4   6   0          0.42          4.64         1.94 o                         
  -3   6   0         40.51         62.98         2.82 o                         
  -2   6   0       1015.83       1018.37        10.99 o                         
  -1   6   0       2829.72       2978.71        37.82 o                         
   0   6   0        331.95        340.74        28.56 o                         
   1   6   0         16.43          9.82         1.99 o                         
   2   6   0        882.38        941.19        20.31 o                         
   3   6   0        609.66        643.05        15.90 o                         
   4   6   0        147.17        148.11         7.04 o                         
   5   6   0        438.86        410.21        14.68 o                         
   6   6   0        189.65        240.48        15.98 o                         
   7   6   0       1172.49       1165.58        38.16 o                         
   8   6   0       1181.00       1259.65        41.41 o                         
   9   6   0        121.89        123.02        13.51 o                         
  10   6   0        259.06        250.69        19.50 o                         
  11   6   0          2.56          3.41         5.30 o                         
  12   6   0          1.32          2.55         6.42 o                         
  13   6   0         10.48         11.76         6.77 o                         
  14   6   0         45.85         48.04        13.97 o                         
  15   6   0         22.16         54.18        13.04 o                         
 -14   7   0          7.82         11.61         8.09 o                         
 -13   7   0         29.57         22.95        13.83 o                         
 -12   7   0          1.01         -5.31         5.75 o                         
 -11   7   0         24.90         28.24         6.20 o                         
 -10   7   0        216.13        232.60        14.07 o                         
  -9   7   0        147.22        121.54         7.80 o                         
  -8   7   0          3.02         -0.42         2.62 o                         
  -7   7   0         38.66         34.80         4.03 o                         
  -6   7   0        126.52        131.29         6.47 o                         
  -5   7   0        653.21        703.72        11.72 o                         
  -4   7   0        785.34        814.24        22.85 o                         
  -3   7   0          9.84          1.24         1.25 o                         
  -2   7   0       1620.76       1649.62        18.03 o                         
  -1   7   0       2014.69       2129.47        31.83 o                         
   0   7   0        636.47        653.87        13.33 o                         
   1   7   0        484.52        451.95        19.60 o                         
   2   7   0         16.31         22.31         3.67 o                         
   3   7   0       1931.95       1883.36        38.29 o                         
   4   7   0       1963.69       2034.03        50.33 o                         
   5   7   0        954.24        899.23        19.37 o                         
   6   7   0          2.76          5.72         3.27 o                         
   7   7   0       1494.40       1572.09        57.55 o                         
   8   7   0         32.33         34.64         9.56 o                         
   9   7   0        278.02        243.69        19.66 o                         
  10   7   0        288.03        272.09        21.17 o                         
  11   7   0         32.54         38.20         9.95 o                         
  12   7   0         59.95         70.28        12.07 o                         
  13   7   0        106.12        124.11        16.80 o                         
  14   7   0          1.58         -9.83         9.83 o                         
  15   7   0          2.72        -11.11        11.11 o                         
 -13   8   0         47.92         35.72        11.65 o                         
 -12   8   0         13.73         11.30         7.24 o                         
 -11   8   0         58.28         72.37        13.51 o                         
 -10   8   0          0.14         -3.25         5.67 o                         
  -9   8   0         47.42         51.52         5.62 o                         
  -8   8   0          9.02          5.36         2.88 o                         
  -7   8   0        159.91        133.98         7.52 o                         
  -6   8   0        168.58        167.85         8.06 o                         
  -5   8   0          2.64          5.05         2.46 o                         
  -4   8   0         84.47         80.17         3.59 o                         
  -3   8   0         53.85         44.97         2.86 o                         
  -2   8   0        227.03        222.04         8.83 o                         
  -1   8   0        490.24        477.18        20.84 o                         
   0   8   0        671.39        665.11        15.27 o                         
   1   8   0        153.78        175.33         9.38 o                         
   2   8   0        551.01        613.89        17.97 o                         
   3   8   0       1098.97       1096.31        21.35 o                         
   4   8   0        296.00        287.79        11.07 o                         
   5   8   0          7.35          7.73         2.95 o                         
   6   8   0        234.02        222.23        10.44 o                         
   7   8   0         55.81         59.52         7.93 o                         
   8   8   0        356.16        367.14        17.66 o                         
   9   8   0        186.82        185.38        13.05 o                         
  10   8   0         31.31         30.64         6.64 o                         
  11   8   0          0.33          2.20         5.29 o                         
  12   8   0         64.69         84.05        13.93 o                         
  13   8   0         14.45         -9.06         9.06 o                         
  14   8   0         99.12         85.02        15.60 o                         
 -13   9   0          0.17         13.39         9.33 o                         
 -12   9   0          8.64          1.28         7.28 o                         
 -11   9   0          0.93          4.37         7.16 o                         
 -10   9   0          0.51          3.35         4.46 o                         
  -9   9   0         49.59         48.09         7.18 o                         
  -8   9   0        224.07        222.52        14.78 o                         
  -7   9   0        239.16        233.03        10.08 o                         
  -6   9   0        296.30        323.38        11.30 o                         
  -5   9   0        523.97        516.40        13.51 o                         
  -4   9   0         24.93         23.87         2.64 o                         
  -3   9   0         62.79         59.08         3.37 o                         
  -2   9   0         24.20         19.53         3.27 o                         
  -1   9   0          8.95          6.52         2.89 o                         
   0   9   0         43.43         32.79         3.02 o                         
   1   9   0        183.44        201.47        10.52 o                         
   2   9   0        286.07        273.21        12.63 o                         
   3   9   0         38.30         43.63         6.54 o                         
   4   9   0         24.94         16.22         3.76 o                         
   5   9   0         10.04          4.87         3.32 o                         
   6   9   0          1.26          4.68         3.55 o                         
   7   9   0         84.30         92.53        10.75 o                         
   8   9   0        793.99        803.79        22.05 o                         
   9   9   0         82.54         73.51         9.26 o                         
  10   9   0        146.64        127.09        11.90 o                         
  11   9   0          7.76         -0.68         4.79 o                         
  12   9   0          3.77          5.01         5.83 o                         
  13   9   0         73.16         97.63        16.18 o                         
 -12  10   0         30.43         27.55        10.68 o                         
 -11  10   0         75.26         65.36        14.71 o                         
 -10  10   0          4.57         15.99        18.21 o                         
  -9  10   0         38.73         51.71        10.68 o                         
  -8  10   0         62.46         61.46         8.12 o                         
  -7  10   0         12.98         25.55         6.50 o                         
  -6  10   0        127.06        133.93        15.54 o                         
  -5  10   0         27.22         30.58         5.98 o                         
  -4  10   0        806.55        796.13        24.82 o                         
  -3  10   0        705.92        706.85        21.01 o                         
  -2  10   0        575.76        612.00        22.11 o                         
  -1  10   0        214.15        198.21         9.13 o                         
   0  10   0        513.77        536.09        18.11 o                         
   1  10   0          0.01         -3.61         3.98 o                         
   2  10   0        372.91        359.74        15.77 o                         
   3  10   0        343.75        354.36        15.80 o                         
   4  10   0        255.03        249.32        18.71 o                         
   5  10   0          0.90         -1.53         6.27 o                         
   6  10   0        867.30        905.52        35.49 o                         
   7  10   0        246.84        264.33        12.76 o                         
   8  10   0         35.60         45.83         6.47 o                         
   9  10   0         11.45         14.63         4.40 o                         
  10  10   0          0.27          1.37         4.66 o                         
  11  10   0        172.09        180.64        12.31 o                         
  12  10   0          1.57          2.29         4.11 o                         
  13  10   0         13.21         13.74         9.02 o                         
 -11  11   0          2.40          2.01         8.71 o                         
 -10  11   0         16.06         18.57         6.18 o                         
  -9  11   0         20.11         14.40         5.78 o                         
  -8  11   0         44.73         32.74         6.47 o                         
  -7  11   0         71.37         65.82         8.35 o                         
  -6  11   0         48.99         63.69         8.52 o                         
  -5  11   0        178.30        182.14        16.06 o                         
  -4  11   0         33.79         37.29         6.13 o                         
  -3  11   0         23.23         21.68         3.22 o                         
  -2  11   0          3.97          4.31         3.19 o                         
  -1  11   0        494.66        461.07        14.50 o                         
   0  11   0         57.28         45.31         6.33 o                         
   1  11   0        518.48        559.17        20.11 o                         
   2  11   0        234.65        231.81        13.37 o                         
   3  11   0        824.94        859.47        26.33 o                         
   4  11   0        130.54        154.78        11.57 o                         
   5  11   0         34.15         41.36         7.89 o                         
   6  11   0         18.01         27.84         5.65 o                         
   7  11   0        142.43        145.56        10.47 o                         
   8  11   0         26.30         25.57         5.37 o                         
   9  11   0          0.86         -4.35         4.35 o                         
  10  11   0        282.13        320.15        25.30 o                         
  11  11   0          8.40          1.92         4.82 o                         
  12  11   0        110.13        110.56        10.53 o                         
 -10  12   0         39.06         41.94         7.44 o                         
  -9  12   0          2.45         -3.25         5.75 o                         
  -8  12   0         27.28         16.53         5.35 o                         
  -7  12   0         83.47         70.59         9.29 o                         
  -6  12   0          9.58         21.92        10.24 o                         
  -5  12   0        173.40        158.91        12.53 o                         
  -4  12   0          8.52          4.17         4.91 o                         
  -3  12   0         54.46         46.44        10.37 o                         
  -2  12   0         11.80         15.97         5.24 o                         
  -1  12   0          0.60         -3.79         3.79 o                         
   0  12   0         12.11          7.65         3.69 o                         
   1  12   0        715.55        734.79        30.19 o                         
   2  12   0        194.08        206.25        17.94 o                         
   3  12   0          0.67          1.87         5.63 o                         
   4  12   0        104.53        105.51        10.27 o                         
   5  12   0         58.28         58.71         8.22 o                         
   6  12   0        139.37        128.33        11.90 o                         
   7  12   0          0.61         -4.60         5.83 o                         
   8  12   0         66.49         63.56         7.56 o                         
   9  12   0         43.70         45.95         7.17 o                         
  10  12   0        101.67        103.81         9.88 o                         
  11  12   0         14.19         15.05         7.22 o                         
  -9  13   0          2.15         -5.37         5.37 o                         
  -8  13   0         46.79         53.00         8.62 o                         
  -7  13   0          2.05         -3.91         6.29 o                         
  -6  13   0          0.68          5.79         4.94 o                         
  -5  13   0         17.40         14.93         5.29 o                         
  -4  13   0          6.02         -0.70         6.62 o                         
  -3  13   0         26.05          9.29         6.15 o                         
  -2  13   0         29.13         23.95         9.09 o                         
  -1  13   0         51.15         46.87         5.70 o                         
   0  13   0          8.66          4.52         4.15 o                         
   1  13   0          8.02          1.09         9.37 o                         
   2  13   0         29.22         22.03         5.88 o                         
   3  13   0        192.77        203.44        14.21 o                         
   4  13   0        143.79        154.47        12.84 o                         
   5  13   0          3.95          4.70         4.84 o                         
   6  13   0        217.91        204.47        15.40 o                         
   7  13   0          1.43         -5.18         5.47 o                         
   8  13   0          9.00          8.61         5.85 o                         
   9  13   0         59.91         61.23         8.30 o                         
  10  13   0         99.16        106.54        13.39 o                         
  -9  14   0         11.20         11.53         6.93 o                         
  -8  14   0         23.18         21.69         6.20 o                         
  -7  14   0         23.71         30.95        11.34 o                         
  -6  14   0        145.52        200.95        15.66 o                         
  -5  14   0          7.73         11.92         7.93 o                         
  -4  14   0        149.76        185.14        20.16 o                         
  -3  14   0          7.68         20.16         8.63 o                         
  -2  14   0          5.63         -7.08         7.39 o                         
  -1  14   0         14.28         -2.94         8.32 o                         
   0  14   0         55.47         49.28         7.03 o                         
   1  14   0         25.80         21.38         6.31 o                         
   2  14   0        186.20        187.81        14.23 o                         
   3  14   0        143.74        153.28        13.23 o                         
   4  14   0          1.64          3.04         4.93 o                         
   5  14   0          8.76          8.91         5.89 o                         
   6  14   0         11.07          9.05         5.73 o                         
   7  14   0          7.79          3.25         6.11 o                         
   8  14   0          8.84         -4.75         6.03 o                         
   9  14   0          4.57         11.38         9.67 o                         
  -8  15   0        122.34        118.50        18.85 o                         
  -7  15   0          0.56          1.04         8.28 o                         
  -6  15   0         81.61         82.89        15.02 o                         
  -5  15   0         38.95         46.44        12.15 o                         
  -4  15   0          0.00          4.91         7.43 o                         
  -3  15   0        129.05        130.07        18.58 o                         
  -2  15   0          0.20        -12.46        12.46 o                         
  -1  15   0          8.40         -9.25         9.25 o                         
   0  15   0        120.33        163.53        14.49 o                         
   1  15   0        153.14        159.55        11.25 o                         
   2  15   0         17.05         17.28         5.09 o                         
   3  15   0          7.20          1.04         5.23 o                         
   4  15   0          0.39         -3.68         5.43 o                         
   5  15   0          0.35         -1.59        16.93 o                         
   6  15   0          6.55          8.52         9.19 o                         
   7  15   0          2.49          4.32         6.36 o                         
  -5  16   0         16.99         14.24         9.52 o                         
  -4  16   0        148.24        150.85        20.08 o                         
  -3  16   0          0.47          8.78         8.63 o                         
  -2  16   0          2.08         -3.72         7.70 o                         
  -1  16   0         20.58          9.71         8.17 o                         
   0  16   0          2.67        -11.15        11.15 o                         
   1  16   0          0.58         -2.53         5.75 o                         
   2  16   0          1.58          6.69         5.90 o                         
   3  16   0        115.44        120.86        10.58 o                         
   4  16   0         29.00         39.16        15.62 o                         
   5  16   0        125.26        139.89        14.71 o                         
   3  17   0         14.29          1.74         9.09 o                         
   4  17   0          5.55         10.45         8.67 o                         
  -3 -17   1          3.38         21.40         9.98 o                         
  -5 -16   1          1.35         -5.65         8.55 o                         
  -4 -16   1         46.62         54.54         9.72 o                         
  -3 -16   1         10.69          6.36         5.34 o                         
  -2 -16   1         49.20         56.81         9.96 o                         
  -1 -16   1         77.72         75.94        10.56 o                         
   0 -16   1         17.68         15.67         9.91 o                         
   1 -16   1         31.09         41.49        13.78 o                         
   2 -16   1         28.22         19.81         9.52 o                         
   3 -16   1         30.65         62.62        14.47 o                         
   4 -16   1         23.28         32.89        10.99 o                         
  -7 -15   1         20.46          6.91         8.94 o                         
  -6 -15   1        133.13        146.35        14.34 o                         
  -5 -15   1        129.81        160.53        15.58 o                         
  -4 -15   1         58.64         67.91        10.16 o                         
  -3 -15   1         13.20         -5.34         8.88 o                         
  -2 -15   1         77.86         81.03         8.71 o                         
  -1 -15   1          0.01          1.78         4.17 o                         
   0 -15   1         31.30         19.25         7.39 o                         
   1 -15   1         92.08         90.63        15.98 o                         
   2 -15   1         10.16          1.24         8.75 o                         
   3 -15   1         80.88        104.76        17.10 o                         
   4 -15   1          0.31          0.89         7.43 o                         
   5 -15   1         52.07         58.90        13.47 o                         
   6 -15   1          0.41          5.11         8.01 o                         
   7 -15   1          0.52         -2.52         7.47 o                         
  -8 -14   1         72.49         89.48        12.04 o                         
  -7 -14   1         33.06         28.20         7.27 o                         
  -6 -14   1         42.48         42.56        13.97 o                         
  -5 -14   1         28.12         26.00         7.19 o                         
  -4 -14   1          1.25          2.06         9.29 o                         
  -3 -14   1          1.61          5.68         4.58 o                         
  -2 -14   1         77.38         74.27        13.43 o                         
  -1 -14   1          1.70         10.54         4.47 o                         
   0 -14   1        162.87        182.19        11.17 o                         
   1 -14   1         38.43         43.50        10.87 o                         
   2 -14   1         35.84         12.58         7.66 o                         
   3 -14   1         16.72          6.23         8.28 o                         
   4 -14   1         13.31         39.59        11.53 o                         
   5 -14   1        118.01        139.70        18.19 o                         
   6 -14   1         52.23         39.78        11.84 o                         
   7 -14   1        169.86        184.04        15.42 o                         
   8 -14   1         13.27         17.35         7.80 o                         
   9 -14   1         16.91         10.53         7.31 o                         
 -10 -13   1         17.14         19.63         7.69 o                         
  -9 -13   1        214.34        217.01        14.31 o                         
  -8 -13   1        147.58        147.23        13.81 o                         
  -7 -13   1        100.43        105.82        12.12 o                         
  -6 -13   1         11.96         10.03         6.66 o                         
  -5 -13   1         86.73         91.19        10.54 o                         
  -4 -13   1         92.20         94.33        10.79 o                         
  -3 -13   1         22.90         26.84        11.44 o                         
  -2 -13   1         84.55         83.32        11.11 o                         
  -1 -13   1         56.59         53.03         6.25 o                         
   0 -13   1          8.38          8.71         4.32 o                         
   1 -13   1         34.30         34.08         6.19 o                         
   2 -13   1        109.26         97.06        14.55 o                         
   3 -13   1          9.90         22.25         9.56 o                         
   4 -13   1         80.46         86.61        14.71 o                         
   5 -13   1          1.72         -4.06         7.00 o                         
   6 -13   1         43.44         42.81        17.65 o                         
   7 -13   1         73.25         77.94        14.57 o                         
   8 -13   1         46.79         52.54         9.66 o                         
   9 -13   1         14.00         16.18         6.48 o                         
  10 -13   1         17.58          6.11         7.31 o                         
 -11 -12   1         51.33         44.04        22.29 o                         
 -10 -12   1          0.59          4.18         4.54 o                         
  -9 -12   1          0.24         -2.74         4.94 o                         
  -8 -12   1          6.24          5.45         5.04 o                         
  -7 -12   1        249.24        242.04        13.75 o                         
  -6 -12   1         30.67         30.24         7.07 o                         
  -5 -12   1         85.55        114.43        10.94 o                         
  -4 -12   1        226.30        241.65        15.09 o                         
  -3 -12   1        150.13        159.59        17.51 o                         
  -2 -12   1         43.40         46.56         8.34 o                         
  -1 -12   1         42.58         48.17         6.95 o                         
   0 -12   1         47.90         32.30         4.92 o                         
   1 -12   1        335.16        380.87        14.40 o                         
   2 -12   1        197.72        218.53        12.09 o                         
   3 -12   1         30.96         31.50         9.33 o                         
   4 -12   1          0.41          2.09         6.23 o                         
   5 -12   1         74.12         89.79        10.23 o                         
   6 -12   1         40.75         52.96         7.92 o                         
   7 -12   1          3.83          4.32         4.32 o                         
   8 -12   1          5.64         -3.98         5.21 o                         
   9 -12   1          0.63         -2.67         5.11 o                         
  10 -12   1          0.33         -0.28         4.89 o                         
  11 -12   1          1.53         13.20         8.05 o                         
 -12 -11   1         16.25         28.79        10.64 o                         
 -11 -11   1        125.07        127.44        10.73 o                         
 -10 -11   1          3.56         -1.37         4.37 o                         
  -9 -11   1        143.73        141.09        10.88 o                         
  -8 -11   1         49.77         47.11         6.68 o                         
  -7 -11   1        412.20        405.72        16.75 o                         
  -6 -11   1        509.80        520.58        23.53 o                         
  -5 -11   1        420.29        425.56        19.38 o                         
  -4 -11   1        132.04        142.80        10.92 o                         
  -3 -11   1         23.61         25.99         5.61 o                         
  -2 -11   1         11.93          6.88         6.95 o                         
  -1 -11   1        235.81        241.77        13.36 o                         
   0 -11   1        244.33        237.74        10.76 o                         
   1 -11   1       1090.34       1179.40        24.08 o                         
   2 -11   1          0.83          4.31         3.89 o                         
   3 -11   1          6.98          3.29         3.08 o                         
   4 -11   1        140.56        131.45        11.03 o                         
   5 -11   1         18.82         26.40         6.06 o                         
   6 -11   1        182.81        180.24        13.16 o                         
   7 -11   1          1.36         -4.86         4.86 o                         
   8 -11   1         22.18         17.43         5.71 o                         
   9 -11   1         68.94         56.26         8.34 o                         
  10 -11   1          1.03          0.40        11.07 o                         
  11 -11   1         11.74          9.75         8.17 o                         
 -12 -10   1          7.07          0.10         4.47 o                         
 -11 -10   1         77.24         95.57         9.38 o                         
 -10 -10   1        220.17        236.38        13.44 o                         
  -9 -10   1        288.94        273.16        13.90 o                         
  -8 -10   1        624.22        660.87        21.00 o                         
  -7 -10   1          3.15          4.09         4.09 o                         
  -6 -10   1         44.68         37.99         5.73 o                         
  -5 -10   1        420.40        392.96        14.89 o                         
  -4 -10   1        529.00        542.25        20.41 o                         
  -3 -10   1        100.24        107.44         9.21 o                         
  -2 -10   1        796.20        810.72        23.84 o                         
  -1 -10   1         56.58         37.55         5.58 o                         
   0 -10   1        229.36        251.54        12.54 o                         
   1 -10   1          2.81         -0.63         3.10 o                         
   2 -10   1        902.81        955.72        23.47 o                         
   3 -10   1         51.89         47.48         5.35 o                         
   4 -10   1        207.05        193.03        12.23 o                         
   5 -10   1        736.02        722.00        23.99 o                         
   6 -10   1        149.20        163.87        11.70 o                         
   7 -10   1        269.34        283.76        15.66 o                         
   8 -10   1          6.23         13.19         4.59 o                         
   9 -10   1         28.18         23.19         6.17 o                         
  10 -10   1        271.40        322.52        18.33 o                         
  11 -10   1        225.33        206.27        23.92 o                         
  12 -10   1         27.45         15.09         8.86 o                         
 -13  -9   1         15.58          9.62         5.67 o                         
 -12  -9   1        102.72        112.60        12.57 o                         
 -11  -9   1         55.25         62.93        12.29 o                         
 -10  -9   1        170.89        174.65        14.17 o                         
  -9  -9   1         24.16         23.60         4.65 o                         
  -8  -9   1          5.36         14.76         4.97 o                         
  -7  -9   1         18.62         19.58         5.07 o                         
  -6  -9   1        618.81        659.12        19.27 o                         
  -5  -9   1         44.70         36.45         4.77 o                         
  -4  -9   1          3.34          0.69         3.07 o                         
  -3  -9   1          1.21          0.85         4.02 o                         
  -2  -9   1         27.46         18.69         4.27 o                         
  -1  -9   1         13.80          7.29         3.19 o                         
   0  -9   1          0.25         -0.31         3.20 o                         
   1  -9   1        176.47        208.09         8.92 o                         
   2  -9   1        458.89        536.15        18.48 o                         
   3  -9   1       2463.75       2434.06        74.89 o                         
   4  -9   1        383.08        385.26         8.76 o                         
   5  -9   1        122.79        115.67         6.86 o                         
   6  -9   1          4.96          7.72         3.29 o                         
   7  -9   1          0.71          1.65         2.82 o                         
   8  -9   1          0.40          5.96         3.16 o                         
   9  -9   1        130.05        135.66        11.31 o                         
  10  -9   1        140.17        124.44        16.00 o                         
  11  -9   1          1.27         10.64         9.25 o                         
  12  -9   1         49.42         48.06        11.88 o                         
  13  -9   1         11.06          3.68         6.73 o                         
 -14  -8   1         26.22         26.04        11.15 o                         
 -13  -8   1         16.03          1.16         9.06 o                         
 -12  -8   1          0.12          5.69         7.43 o                         
 -11  -8   1          0.01          2.74        11.57 o                         
 -10  -8   1         63.09         67.55         8.93 o                         
  -9  -8   1          0.34         -5.40         5.40 o                         
  -8  -8   1        365.02        378.42        18.25 o                         
  -7  -8   1       1157.50       1246.26        26.18 o                         
  -6  -8   1        741.63        776.69        21.13 o                         
  -5  -8   1         16.23         13.31         3.47 o                         
  -4  -8   1         13.06          9.25         2.88 o                         
  -3  -8   1          0.03          2.99         2.60 o                         
  -2  -8   1         16.37          9.31         6.56 o                         
  -1  -8   1        809.44        883.91        31.17 o                         
   0  -8   1        116.42        112.61        15.02 o                         
   1  -8   1       3025.23       3325.76        41.06 o                         
   2  -8   1       1302.23       1363.31        30.30 o                         
   3  -8   1        167.21        156.21         5.41 o                         
   4  -8   1        206.91        209.31         6.26 o                         
   5  -8   1        220.86        197.84        13.43 o                         
   6  -8   1          3.42          3.58         3.01 o                         
   7  -8   1         39.75         47.65         4.92 o                         
   8  -8   1        518.64        500.51        23.64 o                         
   9  -8   1         51.60         57.58         6.05 o                         
  10  -8   1         21.82         21.44         5.46 o                         
  11  -8   1          6.38         -2.15         4.26 o                         
  12  -8   1         82.86         78.29        14.36 o                         
  13  -8   1         23.61         21.48         9.75 o                         
  14  -8   1         43.58         36.53        11.18 o                         
 -14  -7   1         15.65          9.56         8.67 o                         
 -13  -7   1          0.38         -5.80         9.67 o                         
 -12  -7   1          3.59         -1.93         6.35 o                         
 -11  -7   1        182.61        216.33        20.55 o                         
 -10  -7   1         33.51         38.39         9.29 o                         
  -9  -7   1       1789.52       1852.41        56.81 o                         
  -8  -7   1        222.59        265.20        20.12 o                         
  -7  -7   1         38.74         40.98         6.48 o                         
  -6  -7   1        403.16        397.22        19.74 o                         
  -5  -7   1        459.59        467.17        13.77 o                         
  -4  -7   1        241.70        216.18        11.80 o                         
  -3  -7   1       2599.57       2618.37        52.44 o                         
  -2  -7   1        616.54        586.19        16.70 o                         
  -1  -7   1          1.09          1.06         2.55 o                         
   0  -7   1        245.77        225.94         9.83 o                         
   1  -7   1          9.65         43.99        24.54 o                         
   2  -7   1        450.83        447.54         7.50 o                         
   3  -7   1        271.08        321.26         7.92 o                         
   4  -7   1        151.39        154.19        11.90 o                         
   5  -7   1        123.73        108.01         5.95 o                         
   6  -7   1        104.30         96.82        11.41 o                         
   7  -7   1        106.32         93.85         6.25 o                         
   8  -7   1          3.18          0.04         2.73 o                         
   9  -7   1        135.00        121.34         7.82 o                         
  10  -7   1        355.13        338.21        17.11 o                         
  11  -7   1        141.47        160.20        12.43 o                         
  12  -7   1         41.36         37.65        10.95 o                         
  13  -7   1          3.18          0.80         4.76 o                         
  14  -7   1          0.13          0.54         7.86 o                         
 -14  -6   1          0.51         -0.84         5.20 o                         
 -13  -6   1        233.44        228.44        21.59 o                         
 -12  -6   1         51.98         53.52        11.45 o                         
 -11  -6   1        156.54        166.56        17.14 o                         
 -10  -6   1        254.48        224.07        18.77 o                         
  -9  -6   1        299.03        293.03        20.78 o                         
  -8  -6   1        101.12         94.58        13.35 o                         
  -7  -6   1         19.46         15.40         6.23 o                         
  -6  -6   1       1189.87       1183.61        37.50 o                         
  -5  -6   1        456.98        450.63        15.88 o                         
  -4  -6   1       1721.78       1746.78        26.17 o                         
  -3  -6   1        286.59        245.65        10.36 o                         
  -2  -6   1          9.11         26.74         3.12 o                         
  -1  -6   1        917.57        958.42        20.13 o                         
   0  -6   1       2265.98       2608.11        33.19 o                         
   1  -6   1       5037.59       5442.38        52.57 o                         
   2  -6   1       4233.16       4329.81        34.16 o                         
   3  -6   1       2274.92       2421.49        23.30 o                         
   4  -6   1        604.39        544.17         8.74 o                         
   5  -6   1         48.07         46.39         2.83 o                         
   6  -6   1          7.06          7.24         2.65 o                         
   7  -6   1        127.77        130.22         7.30 o                         
   8  -6   1          0.52         -1.94         2.61 o                         
   9  -6   1        640.42        596.68        20.77 o                         
  10  -6   1        391.69        408.39        18.13 o                         
  11  -6   1        329.55        344.09        17.63 o                         
  12  -6   1         13.53          1.65         4.55 o                         
  13  -6   1        184.21        179.81        19.52 o                         
  14  -6   1         51.44         38.94         8.11 o                         
  15  -6   1         11.46          7.97         5.82 o                         
 -15  -5   1         12.21          6.46         7.62 o                         
 -14  -5   1          9.03         -4.51         5.51 o                         
 -13  -5   1         26.78         26.63        13.80 o                         
 -12  -5   1         12.93         -0.50         5.92 o                         
 -11  -5   1         15.87         26.20         8.24 o                         
 -10  -5   1         23.49         13.39         5.57 o                         
  -9  -5   1        130.23        155.80        14.82 o                         
  -8  -5   1        783.84        770.58        30.77 o                         
  -7  -5   1        259.57        291.09        17.88 o                         
  -6  -5   1        221.20        254.52        16.06 o                         
  -5  -5   1          8.79         10.64         3.79 o                         
  -4  -5   1        204.45        166.68         8.59 o                         
  -3  -5   1         18.68         24.03         3.01 o                         
  -2  -5   1         87.97         94.43         4.78 o                         
  -1  -5   1        495.71        469.77        16.80 o                         
   0  -5   1      11858.13      12530.82       116.81 o                         
   1  -5   1      16146.55      17416.26       156.69 o                         
   2  -5   1       2433.28       2565.72        22.10 o                         
   3  -5   1        361.03        347.18         6.55 o                         
   4  -5   1        252.89        260.84         7.85 o                         
   5  -5   1        414.13        424.27        10.74 o                         
   6  -5   1        116.91         91.88         5.41 o                         
   7  -5   1         12.36          6.90         2.51 o                         
   8  -5   1        468.67        465.36        16.90 o                         
   9  -5   1        291.13        284.00        14.00 o                         
  10  -5   1          7.67          6.17         4.70 o                         
  11  -5   1         26.62         25.69         6.00 o                         
  12  -5   1         39.13         44.57         7.43 o                         
  13  -5   1          0.40          4.63         4.86 o                         
  14  -5   1         36.77         42.64         8.44 o                         
  15  -5   1         77.46         78.29        10.98 o                         
 -15  -4   1         10.21          4.10         6.81 o                         
 -14  -4   1         26.58         28.13        10.68 o                         
 -13  -4   1          0.01          1.68         7.82 o                         
 -12  -4   1         17.07         23.08         5.34 o                         
 -11  -4   1        259.72        261.41        19.31 o                         
 -10  -4   1        391.13        411.64        23.06 o                         
  -9  -4   1        418.32        426.77        22.64 o                         
  -8  -4   1        148.40        175.31        13.93 o                         
  -7  -4   1        429.29        423.41        20.43 o                         
  -6  -4   1        174.68        218.53        13.97 o                         
  -5  -4   1        402.08        431.57        18.61 o                         
  -4  -4   1        396.45        373.72        16.45 o                         
  -3  -4   1       1611.04       1532.87        35.41 o                         
  -2  -4   1         22.97         22.34         2.24 o                         
  -1  -4   1        181.72        156.38         6.39 o                         
   0  -4   1       8827.09       8914.99       173.22 o                         
   1  -4   1         11.10          7.02         1.16 o                         
   2  -4   1          0.41          0.84         1.12 o                         
   3  -4   1       2139.15       2218.74        24.02 o                         
   4  -4   1       2430.31       2381.23        50.22 o                         
   5  -4   1        704.34        673.01        13.25 o                         
   6  -4   1        546.14        533.29        12.79 o                         
   7  -4   1         82.02         73.50         4.99 o                         
   8  -4   1        276.44        257.76        14.72 o                         
   9  -4   1        325.76        317.39        14.47 o                         
  10  -4   1        228.90        228.56        13.50 o                         
  11  -4   1        212.97        219.00        13.63 o                         
  12  -4   1          1.59         -2.01         3.98 o                         
  13  -4   1        125.66        118.91        11.42 o                         
  14  -4   1          1.06         -4.93         5.49 o                         
  15  -4   1         36.73         28.32         7.64 o                         
 -15  -3   1         56.73         69.58        15.13 o                         
 -14  -3   1          5.09         -4.61         6.19 o                         
 -13  -3   1        236.39        232.59        14.79 o                         
 -12  -3   1        207.64        231.98        13.80 o                         
 -11  -3   1         34.83         42.38         6.34 o                         
 -10  -3   1        104.10        103.64        11.45 o                         
  -9  -3   1        552.13        591.71        25.70 o                         
  -8  -3   1         74.81         67.99         8.48 o                         
  -7  -3   1       1168.89       1128.23        32.86 o                         
  -6  -3   1        111.31        105.18         9.21 o                         
  -5  -3   1        219.32        193.07        11.61 o                         
  -4  -3   1       1277.15       1320.60        31.54 o                         
  -3  -3   1        887.34        906.10        23.95 o                         
  -2  -3   1         27.01         38.08         4.37 o                         
  -1  -3   1       5254.97       5150.14        53.07 o                         
   0  -3   1       1150.71       1225.98        16.85 o                         
   1  -3   1      21179.81      21772.60       165.17 o                         
   2  -3   1       2862.85       3104.57        34.11 o                         
   3  -3   1        127.87         86.53         4.09 o                         
   4  -3   1       1162.41       1177.51        19.50 o                         
   5  -3   1        505.48        645.65        12.45 o                         
   6  -3   1          0.37          0.47         1.02 o                         
   7  -3   1         27.31         26.27         4.14 o                         
   8  -3   1        681.69        689.60        19.99 o                         
   9  -3   1       1307.41       1304.37        30.15 o                         
  10  -3   1       1160.10       1110.36        48.88 o                         
  11  -3   1        431.61        423.81        38.20 o                         
  12  -3   1          6.53          8.48         4.74 o                         
  13  -3   1          3.46          2.64         4.69 o                         
  14  -3   1          8.04          7.89         5.77 o                         
  15  -3   1         50.31         58.27        12.25 o                         
  16  -3   1          3.03         -8.09         8.09 o                         
 -15  -2   1         39.79         40.40        12.42 o                         
 -14  -2   1          0.30          0.00         6.66 o                         
 -13  -2   1         43.62         32.43         9.37 o                         
 -12  -2   1         41.56         36.55         5.84 o                         
 -11  -2   1        154.24        134.90        10.37 o                         
 -10  -2   1        384.07        378.01        15.26 o                         
  -9  -2   1          2.91          4.26         4.61 o                         
  -8  -2   1          7.52          9.64         4.41 o                         
  -7  -2   1        924.22       1024.94        29.53 o                         
  -6  -2   1         17.79         13.08         3.68 o                         
  -5  -2   1        123.99        140.05         9.02 o                         
  -4  -2   1       1865.51       2161.03        40.98 o                         
  -3  -2   1        143.41        129.84         7.55 o                         
  -2  -2   1         26.30         30.77         3.87 o                         
  -1  -2   1        627.70        616.00        10.56 o                         
   0  -2   1       4756.97       4844.04        52.48 o                         
   1  -2   1      12909.67      13165.58        74.25 o                         
   2  -2   1       1902.72       1990.88        31.77 o                         
   3  -2   1       1301.33       1359.46        19.74 o                         
   4  -2   1         10.39         14.04         1.11 o                         
   5  -2   1        356.13        455.11        14.57 o                         
   6  -2   1          7.94          2.35         0.84 o                         
   7  -2   1        304.44        303.57         7.40 o                         
   8  -2   1        721.08        736.74        19.36 o                         
   9  -2   1        952.38        904.43        34.13 o                         
  10  -2   1        379.00        394.72        17.98 o                         
  11  -2   1         13.30         11.12         5.84 o                         
  12  -2   1         64.09         56.24         7.76 o                         
  13  -2   1          8.15          9.61         9.23 o                         
  14  -2   1         82.81        105.30        13.47 o                         
  15  -2   1         13.80         15.01         5.88 o                         
  16  -2   1         12.92         17.61         7.62 o                         
 -15  -1   1         15.58          8.44         7.55 o                         
 -14  -1   1         21.20         23.03         9.13 o                         
 -13  -1   1         20.74         14.13         6.66 o                         
 -12  -1   1         47.26         55.38        11.26 o                         
 -11  -1   1         20.46         27.09         4.70 o                         
 -10  -1   1        692.87        671.67        19.88 o                         
  -9  -1   1        236.83        274.86        11.78 o                         
  -8  -1   1       2000.80       2049.37        34.04 o                         
  -7  -1   1        975.73        975.02        26.86 o                         
  -6  -1   1        969.76       1142.90        28.10 o                         
  -5  -1   1         66.38         49.07         4.84 o                         
  -4  -1   1          3.16         13.54         2.86 o                         
  -3  -1   1      18519.43      18862.60       237.30 o                         
  -2  -1   1        728.82        830.67        17.45 o                         
   2  -1   1        394.71        440.32         6.68 o                         
   3  -1   1        132.60        138.41         3.37 o                         
   4  -1   1        465.11        537.10        12.61 o                         
   5  -1   1         30.41         19.56         1.90 o                         
   6  -1   1       2260.44       2302.50        20.30 o                         
   7  -1   1        935.33       1085.69        15.32 o                         
   8  -1   1          2.15          1.63         1.94 o                         
   9  -1   1         30.07         29.93         4.31 o                         
  10  -1   1        230.79        228.36        17.53 o                         
  11  -1   1         70.48         64.70        10.49 o                         
  12  -1   1        193.91        176.19        12.59 o                         
  13  -1   1         11.71          9.85         4.97 o                         
  14  -1   1          0.43          1.14         5.53 o                         
  15  -1   1         34.82         22.20        10.76 o                         
  16  -1   1          5.35          5.22         7.39 o                         
 -15   0   1          7.91          9.13         7.51 o                         
 -14   0   1        166.26        172.79        21.01 o                         
 -13   0   1        116.50        132.62        17.92 o                         
 -12   0   1         79.54         84.79        14.01 o                         
 -11   0   1         12.92          5.83         4.76 o                         
 -10   0   1         30.13         28.38         4.44 o                         
  -9   0   1         35.66         39.64         4.69 o                         
  -8   0   1        362.18        352.57        12.12 o                         
  -7   0   1        360.67        388.30        11.89 o                         
  -6   0   1          2.35          3.30         1.96 o                         
  -5   0   1       1609.03       1655.11        24.36 o                         
  -4   0   1       4108.53       4626.03        38.88 o                         
  -3   0   1       2275.66       2304.88        23.36 o                         
  -2   0   1       5606.96       6229.50        69.74 o                         
   2   0   1        261.68        308.96         5.51 o                         
   3   0   1       1078.22       1143.42        15.00 o                         
   4   0   1          8.10          9.40         1.18 o                         
   5   0   1        399.18        475.95         8.02 o                         
   6   0   1          0.12         -1.50         1.69 o                         
   7   0   1          0.81          4.21         1.87 o                         
   8   0   1        173.10        184.30         8.28 o                         
   9   0   1         85.87         82.67         5.91 o                         
  10   0   1        284.57        305.80        12.41 o                         
  11   0   1        763.58        746.42        21.19 o                         
  12   0   1         43.22         31.31         8.24 o                         
  13   0   1         19.68         10.84         5.61 o                         
  14   0   1          5.52         15.53         7.00 o                         
  15   0   1          3.99         10.13         6.37 o                         
  16   0   1         46.09         69.77        14.55 o                         
 -15   1   1         30.13         40.24         9.46 o                         
 -14   1   1         77.53         87.50        15.02 o                         
 -13   1   1         90.68        104.91        15.71 o                         
 -12   1   1          1.12         -7.78         7.78 o                         
 -11   1   1        140.04        131.73        15.56 o                         
 -10   1   1         20.78         13.45         2.97 o                         
  -9   1   1          6.19          4.52         2.58 o                         
  -8   1   1         17.41         21.66         4.62 o                         
  -7   1   1          2.06          5.79         1.85 o                         
  -6   1   1         26.31         18.09         2.36 o                         
  -5   1   1        846.78        934.48        11.02 o                         
  -4   1   1       4874.18       5389.94        34.35 o                         
  -3   1   1       1505.37       1565.96        12.09 o                         
  -2   1   1       6268.86       6731.27        39.15 o                         
  -1   1   1      12741.35      12961.70       160.48 o                         
   2   1   1       2037.21       2076.01        32.27 o                         
   3   1   1        161.45        162.34         6.97 o                         
   4   1   1        128.14        148.41         7.47 o                         
   5   1   1       4644.80       4719.38        71.48 o                         
   6   1   1        371.92        286.99        12.38 o                         
   7   1   1        941.18       1021.77        20.04 o                         
   8   1   1        950.54        942.55        20.49 o                         
   9   1   1       1902.33       1948.41        33.42 o                         
  10   1   1       1515.93       1382.23        37.52 o                         
  11   1   1         29.57         26.84         7.16 o                         
  12   1   1          7.51         -0.64         3.43 o                         
  13   1   1          3.94         10.29         6.66 o                         
  14   1   1        144.87        156.96        20.12 o                         
  15   1   1         20.08         33.60        10.12 o                         
  16   1   1         87.49         97.02        16.37 o                         
 -15   2   1          0.39         -6.22         6.22 o                         
 -14   2   1          8.22          3.61         5.56 o                         
 -13   2   1          0.13          1.43         6.31 o                         
 -12   2   1          0.64         -1.74         5.88 o                         
 -11   2   1          2.95          1.16         5.19 o                         
 -10   2   1        123.26        119.46        14.16 o                         
  -9   2   1        273.82        285.46        10.34 o                         
  -8   2   1        115.61        109.28         7.70 o                         
  -7   2   1         15.08         17.02         2.19 o                         
  -6   2   1        366.13        407.88         7.96 o                         
  -5   2   1        773.52        853.32        16.77 o                         
  -4   2   1       1315.05       1385.08        15.41 o                         
  -3   2   1       2907.59       2951.82        29.58 o                         
  -2   2   1       1288.61       1338.28        14.42 o                         
  -1   2   1        281.96        271.61         7.93 o                         
   0   2   1       2502.83       2583.66        39.20 o                         
   1   2   1        492.43        509.52         9.00 o                         
   2   2   1      14431.04      15460.14       195.82 o                         
   3   2   1          3.18         13.16         2.75 o                         
   4   2   1       1990.91       2000.04        37.62 o                         
   5   2   1       3448.70       3406.60        57.58 o                         
   6   2   1       2201.31       2278.25        45.05 o                         
   7   2   1        183.74        216.60        12.19 o                         
   8   2   1        161.25        152.28        10.72 o                         
   9   2   1          0.26          1.71         3.15 o                         
  10   2   1        723.10        727.10        28.00 o                         
  11   2   1        455.23        421.92        16.50 o                         
  12   2   1         43.92         45.74         6.45 o                         
  13   2   1         71.99         84.52        13.54 o                         
  14   2   1          1.19         -3.56         7.16 o                         
  15   2   1         18.40         26.80        12.38 o                         
  16   2   1          2.91          9.02         8.63 o                         
 -15   3   1         15.78          8.02         5.42 o                         
 -14   3   1          5.30         23.18        14.71 o                         
 -13   3   1         75.17        108.66        11.41 o                         
 -12   3   1         23.39         38.43         9.91 o                         
 -11   3   1        133.54        142.26        16.49 o                         
 -10   3   1          3.43         -4.26         5.69 o                         
  -9   3   1        121.07        109.36        13.43 o                         
  -8   3   1         22.55         21.63         6.73 o                         
  -7   3   1        183.79        150.74         6.98 o                         
  -6   3   1        383.91        371.55        16.06 o                         
  -5   3   1       1853.26       1879.24        21.33 o                         
  -4   3   1        388.70        367.02         9.42 o                         
  -3   3   1         19.01          8.24         1.41 o                         
  -2   3   1         21.40         26.80         1.44 o                         
  -1   3   1       2465.69       2451.82        36.88 o                         
   0   3   1       1040.76       1086.46        12.99 o                         
   1   3   1      12602.62      12375.35       114.19 o                         
   2   3   1        188.27        180.00         6.29 o                         
   3   3   1          5.88         16.14         3.13 o                         
   4   3   1        776.15        793.37        22.17 o                         
   5   3   1        323.15        303.05        13.85 o                         
   6   3   1         18.10          9.29         3.44 o                         
   7   3   1        193.63        192.26        12.23 o                         
   8   3   1        312.92        286.06        15.91 o                         
   9   3   1        125.02        142.99        12.38 o                         
  10   3   1         15.22         13.04         5.22 o                         
  11   3   1        166.57        156.04        10.22 o                         
  12   3   1          9.81          7.81         6.62 o                         
  13   3   1          1.50          1.46         4.03 o                         
  14   3   1         29.43         36.30         9.87 o                         
  15   3   1          0.12         -3.72         8.36 o                         
  16   3   1          7.08         -2.83         6.42 o                         
 -15   4   1         10.98         21.88         7.57 o                         
 -14   4   1        160.49        185.43        26.03 o                         
 -13   4   1         70.30         85.57        10.41 o                         
 -12   4   1          5.47         10.79         5.35 o                         
 -11   4   1          0.07         -0.99         4.05 o                         
 -10   4   1         15.12         13.84         4.59 o                         
  -9   4   1         14.40         16.25         6.54 o                         
  -8   4   1        858.93        797.05        33.78 o                         
  -7   4   1        263.70        279.29        18.54 o                         
  -6   4   1        452.96        474.57         9.54 o                         
  -5   4   1       2714.87       2858.88        29.48 o                         
  -4   4   1        662.32        726.42        11.61 o                         
  -3   4   1        314.89        396.58         7.03 o                         
  -2   4   1       2771.13       2844.02        19.66 o                         
  -1   4   1         99.20        146.86         3.01 o                         
   0   4   1         90.40         91.67         4.41 o                         
   1   4   1       3241.70       3315.73        53.29 o                         
   2   4   1         40.96         56.77         4.06 o                         
   3   4   1         17.37         15.97         2.63 o                         
   4   4   1        873.66        883.65        25.23 o                         
   5   4   1        685.58        752.08        24.26 o                         
   6   4   1        127.36         94.35         9.02 o                         
   7   4   1        623.42        628.39        24.42 o                         
   8   4   1          2.88          1.12         3.95 o                         
   9   4   1       1925.98       1834.30        48.45 o                         
  10   4   1        269.25        255.84        17.30 o                         
  11   4   1         71.26         57.43         9.67 o                         
  12   4   1         93.56         82.33         8.43 o                         
  13   4   1        110.16        120.49        10.49 o                         
  14   4   1         60.77         71.54         8.80 o                         
  15   4   1         37.92         32.86        10.02 o                         
  16   4   1         44.53         31.93        10.72 o                         
 -15   5   1          2.11          0.39         8.78 o                         
 -14   5   1        115.70        120.27        13.18 o                         
 -13   5   1          3.26          5.49         6.37 o                         
 -12   5   1         12.57          5.47         4.73 o                         
 -11   5   1          4.04          5.17         4.71 o                         
 -10   5   1         45.63         51.14         7.44 o                         
  -9   5   1        181.91        180.44        11.55 o                         
  -8   5   1        102.23         99.56         8.02 o                         
  -7   5   1         33.68         29.45         2.28 o                         
  -6   5   1          9.63          6.40         2.41 o                         
  -5   5   1         34.76         48.18         2.75 o                         
  -4   5   1        332.01        331.69         6.91 o                         
  -3   5   1       3185.51       3440.45        30.32 o                         
  -2   5   1        383.35        436.48         5.76 o                         
  -1   5   1       4662.48       4655.80        33.62 o                         
   0   5   1       1726.37       1785.31        25.24 o                         
   1   5   1       1029.09       1078.97        26.12 o                         
   2   5   1         65.08         72.48        15.31 o                         
   3   5   1         73.98         94.76         6.12 o                         
   4   5   1        732.70        722.98        17.63 o                         
   5   5   1       3407.23       3544.95        67.03 o                         
   6   5   1        464.64        447.75        20.51 o                         
   7   5   1        157.94        159.98        12.77 o                         
   8   5   1        268.24        261.99        17.30 o                         
   9   5   1         53.02         33.90         7.47 o                         
  10   5   1          3.93          1.32         5.65 o                         
  11   5   1        203.65        209.59        17.49 o                         
  12   5   1          0.67         -2.83         5.84 o                         
  13   5   1         35.03         33.97         6.76 o                         
  14   5   1         66.95         76.83         9.81 o                         
  15   5   1         13.94          9.02         7.04 o                         
 -14   6   1         55.97         67.19        10.10 o                         
 -13   6   1         36.93         32.83         7.08 o                         
 -12   6   1          8.82          1.45         4.36 o                         
 -11   6   1         34.61         32.87         6.64 o                         
 -10   6   1         69.43         53.56         7.35 o                         
  -9   6   1          0.21         -3.78         7.39 o                         
  -8   6   1          3.29         -2.14         4.29 o                         
  -7   6   1        152.78        143.70         4.53 o                         
  -6   6   1        125.39        108.06         4.17 o                         
  -5   6   1       2423.73       2667.34        25.90 o                         
  -4   6   1        228.59        187.17         5.48 o                         
  -3   6   1        606.72        663.30         9.54 o                         
  -2   6   1        396.20        395.92         6.06 o                         
  -1   6   1       1575.90       1710.35        45.43 o                         
   0   6   1        607.22        611.75        20.76 o                         
   1   6   1        267.16        255.97         7.41 o                         
   2   6   1          4.66         -0.98         2.37 o                         
   3   6   1       1074.32       1066.08        23.99 o                         
   4   6   1       2698.85       2728.25        41.74 o                         
   5   6   1        164.57        152.81         9.05 o                         
   6   6   1        293.57        276.00        17.57 o                         
   7   6   1       1090.26       1102.26        36.53 o                         
   8   6   1        669.08        664.00        28.79 o                         
   9   6   1         23.28         24.61         6.69 o                         
  10   6   1        351.54        315.40        21.09 o                         
  11   6   1        119.98        142.06        15.17 o                         
  12   6   1         30.77         19.43         7.43 o                         
  13   6   1          4.85         -1.74         7.97 o                         
  14   6   1          3.58          6.87         4.90 o                         
  15   6   1         17.20         19.30         6.46 o                         
 -13   7   1          0.74         -6.58         8.90 o                         
 -12   7   1          0.25         -3.13         4.88 o                         
 -11   7   1         33.15         43.23         7.29 o                         
 -10   7   1         88.71         81.11         8.87 o                         
  -9   7   1          4.87          2.01         5.34 o                         
  -8   7   1          5.52          1.68         3.04 o                         
  -7   7   1        516.07        483.44        18.12 o                         
  -6   7   1        212.17        227.14         6.40 o                         
  -5   7   1          0.98          2.49         2.36 o                         
  -4   7   1         31.54         30.37         3.13 o                         
  -3   7   1        207.24        215.88         4.52 o                         
  -2   7   1         32.27         44.54         2.40 o                         
  -1   7   1        267.06        255.62         9.51 o                         
   0   7   1        193.08        143.48         4.99 o                         
   1   7   1          8.27          6.95         1.57 o                         
   2   7   1          9.20          5.92         3.29 o                         
   3   7   1         27.58         29.88         4.30 o                         
   4   7   1        442.67        445.64        12.79 o                         
   5   7   1        316.79        337.96        11.46 o                         
   6   7   1        308.20        310.36        35.16 o                         
   7   7   1         42.70         42.74         6.58 o                         
   8   7   1        206.92        214.51        17.30 o                         
   9   7   1        152.63        146.13        14.78 o                         
  10   7   1         10.03          7.51         5.42 o                         
  11   7   1         30.06         21.17         7.89 o                         
  12   7   1         34.87         47.48         9.98 o                         
  13   7   1         32.05         23.72         8.44 o                         
  14   7   1         62.99         63.31        13.89 o                         
  15   7   1         58.75         62.74         9.34 o                         
 -13   8   1         70.04         81.96        16.10 o                         
 -12   8   1          0.16         -3.64         8.71 o                         
 -11   8   1        100.47         79.10        14.74 o                         
 -10   8   1         93.15         83.09        14.63 o                         
  -9   8   1         69.44         65.60         6.04 o                         
  -8   8   1        143.76        136.46         7.97 o                         
  -7   8   1         26.33         20.77         5.23 o                         
  -6   8   1          3.25          1.39         1.79 o                         
  -5   8   1         47.04         44.83         3.61 o                         
  -4   8   1         23.03         15.65         2.98 o                         
  -3   8   1         13.37         12.70         1.66 o                         
  -2   8   1        853.52        846.00        19.16 o                         
  -1   8   1         11.82          8.50         5.65 o                         
   0   8   1         19.32         24.04         4.62 o                         
   1   8   1        925.63        938.35        27.75 o                         
   2   8   1          1.87          2.89         3.83 o                         
   3   8   1         38.53         37.71         5.12 o                         
   4   8   1       3023.89       3076.23        66.19 o                         
   5   8   1       1326.82       1369.19        26.11 o                         
   6   8   1        661.63        681.88        18.20 o                         
   7   8   1        221.53        237.23        18.03 o                         
   8   8   1        594.08        607.21        22.45 o                         
   9   8   1         57.60         47.32         7.05 o                         
  10   8   1          1.79          1.06         4.57 o                         
  11   8   1         21.21         25.27         6.46 o                         
  12   8   1         82.33         81.00        14.71 o                         
  13   8   1         70.79         78.48        14.32 o                         
  14   8   1         39.50         61.18        13.78 o                         
 -12   9   1         93.81         87.96        16.72 o                         
 -11   9   1         30.05         50.81        12.65 o                         
 -10   9   1         35.31         25.89         9.17 o                         
  -9   9   1          3.43         -0.84         3.94 o                         
  -8   9   1         31.79         29.25         5.52 o                         
  -7   9   1         73.62         89.53         8.82 o                         
  -6   9   1        534.68        562.43        20.45 o                         
  -5   9   1        327.64        350.21         8.82 o                         
  -4   9   1        270.87        267.45         8.84 o                         
  -3   9   1         21.62         21.25         2.63 o                         
  -2   9   1       1080.68       1086.97        31.35 o                         
  -1   9   1        302.91        305.08         9.06 o                         
   0   9   1          1.10          1.28         2.14 o                         
   1   9   1          3.94          5.20         1.79 o                         
   2   9   1         76.41         87.64         7.35 o                         
   3   9   1       1370.09       1470.54        31.62 o                         
   4   9   1         36.41         37.37         4.70 o                         
   5   9   1        186.88        177.14         9.42 o                         
   6   9   1        197.50        207.81        10.46 o                         
   7   9   1         18.17         13.72         4.88 o                         
   8   9   1         47.23         43.38         6.89 o                         
   9   9   1          1.99          5.62         6.69 o                         
  10   9   1        176.39        176.69        14.11 o                         
  11   9   1         41.94         43.53        14.38 o                         
  12   9   1         36.86         48.69         8.99 o                         
  13   9   1          1.17          2.05        13.35 o                         
  14   9   1         36.12         30.49        11.49 o                         
 -12  10   1          8.51        -10.80        10.80 o                         
 -11  10   1          6.86          1.74         7.47 o                         
 -10  10   1         15.92         12.93        11.01 o                         
  -9  10   1          0.46          6.28         4.57 o                         
  -8  10   1         41.79         36.12         6.70 o                         
  -7  10   1        185.50        191.81        12.93 o                         
  -6  10   1        255.26        246.80        24.38 o                         
  -5  10   1         81.62         93.16         9.16 o                         
  -4  10   1        139.62        128.30        10.19 o                         
  -3  10   1        121.27        114.78         6.53 o                         
  -2  10   1         96.25         90.33         5.98 o                         
  -1  10   1        926.92        948.90        19.78 o                         
   0  10   1        160.80        177.76        10.41 o                         
   1  10   1        104.56        102.16        18.63 o                         
   2  10   1          1.14         -1.36         3.56 o                         
   3  10   1         20.98         15.19         6.27 o                         
   4  10   1         36.29         35.50         5.78 o                         
   5  10   1         88.38        106.68         8.09 o                         
   6  10   1        240.68        234.20        11.73 o                         
   7  10   1        316.06        330.02        14.23 o                         
   8  10   1        111.38        104.81         8.82 o                         
   9  10   1         57.84         67.13         7.30 o                         
  10  10   1          0.29          4.18         4.45 o                         
  11  10   1         57.37         60.19        10.76 o                         
  12  10   1         14.53         17.35        12.11 o                         
  13  10   1         52.44         41.62        11.80 o                         
 -11  11   1        127.15        151.55        22.06 o                         
 -10  11   1         30.32         25.35        10.49 o                         
  -9  11   1          2.42         -4.31         4.31 o                         
  -8  11   1         57.60         59.72        10.97 o                         
  -7  11   1          0.51         -1.48         4.51 o                         
  -6  11   1        138.16        147.58        13.99 o                         
  -5  11   1         26.18         34.65         6.50 o                         
  -4  11   1         56.06         68.82         8.36 o                         
  -3  11   1        644.91        645.76        22.75 o                         
  -2  11   1        162.96        164.17         8.33 o                         
  -1  11   1         47.89         46.67         5.53 o                         
   0  11   1          4.28          4.54         3.75 o                         
   1  11   1          2.52         -2.14         3.80 o                         
   2  11   1         16.06         12.70         4.22 o                         
   3  11   1        989.19       1046.64        29.04 o                         
   4  11   1        377.45        414.20        18.41 o                         
   5  11   1       1499.21       1572.35        37.88 o                         
   6  11   1         44.84         50.93         6.46 o                         
   7  11   1          8.06          6.53         4.13 o                         
   8  11   1          8.95         -3.31         4.25 o                         
   9  11   1         10.95          9.96         4.82 o                         
  10  11   1          6.01          9.79         5.28 o                         
  11  11   1         85.66         94.41         9.67 o                         
  12  11   1         93.71        107.64        10.38 o                         
 -10  12   1          1.48          4.41         7.62 o                         
  -9  12   1          0.04         -5.11         5.24 o                         
  -8  12   1         16.70         25.02         6.07 o                         
  -7  12   1         24.58         38.24         7.26 o                         
  -6  12   1        180.36        184.38        13.42 o                         
  -5  12   1          0.47         -0.46         4.14 o                         
  -4  12   1         30.08         33.72         6.40 o                         
  -3  12   1         27.99         13.17         4.89 o                         
  -2  12   1          0.58          0.40         3.65 o                         
  -1  12   1        206.93        204.09        10.05 o                         
   0  12   1        121.51        147.82         8.89 o                         
   1  12   1        206.30        201.82        12.82 o                         
   2  12   1        400.09        405.24        18.24 o                         
   3  12   1        583.41        616.16        23.15 o                         
   4  12   1        137.10        146.94        13.54 o                         
   5  12   1         44.13         44.46         7.22 o                         
   6  12   1         68.29         66.74         8.91 o                         
   7  12   1        161.05        168.25        11.35 o                         
   8  12   1         17.21         10.42         4.31 o                         
   9  12   1         72.23         71.72         9.63 o                         
  10  12   1          3.37          3.66         4.53 o                         
  11  12   1         35.16         30.06         7.45 o                         
  -9  13   1         14.66          7.89         7.93 o                         
  -8  13   1          0.23          5.19         5.61 o                         
  -7  13   1         29.05         35.01         7.19 o                         
  -6  13   1          3.74          0.15         4.42 o                         
  -5  13   1         21.87         25.28         6.25 o                         
  -4  13   1          9.48          3.70         4.57 o                         
  -3  13   1         93.15         87.96        13.54 o                         
  -2  13   1        248.11        230.10        20.97 o                         
  -1  13   1          1.85          2.38         5.15 o                         
   0  13   1        110.08        105.67         8.03 o                         
   1  13   1          2.28         -0.57         3.98 o                         
   2  13   1         99.65         90.44         9.76 o                         
   3  13   1         34.70         38.97         6.91 o                         
   4  13   1         17.88          7.39         4.85 o                         
   5  13   1          2.71          2.87         6.48 o                         
   6  13   1        273.38        309.33        21.90 o                         
   7  13   1          3.90         -3.28         5.97 o                         
   8  13   1         21.44         -0.84         5.75 o                         
   9  13   1         63.39         72.09         8.78 o                         
  10  13   1          9.35          9.28         5.40 o                         
  -8  14   1         51.07         79.26        14.20 o                         
  -7  14   1         35.30         46.51        12.31 o                         
  -6  14   1          7.48         19.96         7.49 o                         
  -5  14   1          0.78          6.53         5.88 o                         
  -4  14   1         89.17         90.21        14.82 o                         
  -3  14   1         39.77         34.29         9.98 o                         
  -2  14   1         29.39         31.62         9.67 o                         
  -1  14   1          0.41         -6.89         6.89 o                         
   0  14   1         24.76         23.82         5.24 o                         
   1  14   1          4.69          0.58         3.76 o                         
   2  14   1         21.69         13.33         5.78 o                         
   3  14   1         78.96         74.30         9.61 o                         
   4  14   1         24.66         10.74         5.45 o                         
   5  14   1         61.51         76.17        10.73 o                         
   6  14   1          6.12         10.14         6.28 o                         
   7  14   1          9.04          2.03         5.76 o                         
   8  14   1          3.12         -6.01         6.01 o                         
   9  14   1         25.07         26.46         7.60 o                         
  -7  15   1        142.46        140.01        18.69 o                         
  -6  15   1          0.60          5.12         8.44 o                         
  -5  15   1         53.22         64.09        13.31 o                         
  -4  15   1         64.80         77.20        14.94 o                         
  -3  15   1        111.96        126.00        18.27 o                         
  -2  15   1         12.82         -3.56         8.90 o                         
  -1  15   1         23.66         -2.17         8.67 o                         
   0  15   1          4.05         16.42         6.78 o                         
   1  15   1         35.14         21.79         6.54 o                         
   2  15   1        222.93        255.56        17.03 o                         
   3  15   1         60.22         79.74        10.41 o                         
   4  15   1          7.43          5.78         5.33 o                         
   5  15   1         97.28        108.18        14.49 o                         
   6  15   1          0.94         -5.95         6.34 o                         
   7  15   1         15.72          4.51         6.91 o                         
  -5  16   1         11.61         16.80         7.74 o                         
  -4  16   1          6.26         -9.64         9.64 o                         
  -3  16   1        139.66        131.19        18.92 o                         
  -2  16   1         39.38         37.27        11.96 o                         
  -1  16   1         14.87         11.34         8.17 o                         
   0  16   1         20.40         32.24        11.18 o                         
   1  16   1        125.69        134.30        20.55 o                         
   2  16   1         20.98         13.14         5.58 o                         
   3  16   1          0.23          3.42         6.13 o                         
   4  16   1         20.38         12.70         6.69 o                         
   5  16   1         55.73         57.62        10.12 o                         
   6  16   1         31.32         16.06         8.44 o                         
   3  17   1         10.37          1.43         8.59 o                         
   4  17   1          2.24         -2.24         9.40 o                         
  -3 -17   2         54.08         47.25        13.20 o                         
  -4 -16   2         25.67         35.78         9.58 o                         
  -3 -16   2         15.85         15.52         5.60 o                         
  -2 -16   2         24.26         18.15         5.26 o                         
  -1 -16   2          5.85         -0.66        19.81 o                         
   0 -16   2        196.84        228.32        25.35 o                         
   1 -16   2        216.52        252.09        26.70 o                         
   2 -16   2         29.18         35.76        12.11 o                         
   3 -16   2          0.57         21.44        10.76 o                         
   4 -16   2          2.62         -9.33         9.33 o                         
  -7 -15   2         88.62         69.54        15.05 o                         
  -6 -15   2          8.70         12.79         8.61 o                         
  -5 -15   2        129.18        151.34        14.46 o                         
  -4 -15   2         12.89         20.44         7.70 o                         
  -3 -15   2         69.15         89.14         8.95 o                         
  -2 -15   2          0.39          0.43         4.50 o                         
  -1 -15   2        146.37        156.34        11.38 o                         
   0 -15   2          7.40         10.02         9.11 o                         
   1 -15   2          2.44         -0.12         9.37 o                         
   2 -15   2         16.41         15.67         9.67 o                         
   3 -15   2          2.87          4.22         9.02 o                         
   4 -15   2        274.97        279.33        26.74 o                         
   5 -15   2         16.15         40.05        12.77 o                         
   6 -15   2         46.78         60.10        13.70 o                         
   7 -15   2          2.00         -1.74         8.36 o                         
  -8 -14   2         27.39         25.85         9.91 o                         
  -7 -14   2          2.65          0.23         7.28 o                         
  -6 -14   2        170.33        162.67        14.58 o                         
  -5 -14   2        150.37        152.14        14.12 o                         
  -4 -14   2         23.31         28.63         7.35 o                         
  -3 -14   2          1.32         -3.05        12.89 o                         
  -2 -14   2          0.17          1.00         4.27 o                         
  -1 -14   2         48.45         40.53         6.64 o                         
   0 -14   2         60.78         66.02         7.24 o                         
   1 -14   2          2.15          1.98         6.93 o                         
   2 -14   2        212.42        219.15        22.33 o                         
   3 -14   2        269.58        245.35        24.38 o                         
   4 -14   2        106.67        126.08        18.11 o                         
   5 -14   2        118.18        174.30        21.01 o                         
   6 -14   2         11.02         -0.62         7.35 o                         
   7 -14   2          8.74         18.19        10.06 o                         
   8 -14   2         38.28         41.88        10.26 o                         
   9 -14   2          7.22         13.62         8.71 o                         
 -10 -13   2          1.44          4.18         7.47 o                         
  -9 -13   2         26.23         20.87         6.64 o                         
  -8 -13   2         76.59         68.23        11.98 o                         
  -7 -13   2        191.70        206.25        16.10 o                         
  -6 -13   2        394.27        436.25        22.40 o                         
  -5 -13   2         38.46         47.57         8.53 o                         
  -4 -13   2         11.48         20.53         7.00 o                         
  -3 -13   2         18.80         28.17         6.11 o                         
  -2 -13   2          8.60          0.98         4.21 o                         
  -1 -13   2         62.79         72.51         7.26 o                         
   0 -13   2        137.25        146.36        12.72 o                         
   1 -13   2          1.71          2.65         4.33 o                         
   2 -13   2        180.86        147.09        18.15 o                         
   3 -13   2         29.17         10.26         7.47 o                         
   4 -13   2          1.41          9.71         7.62 o                         
   5 -13   2         34.04         47.21        12.04 o                         
   6 -13   2        173.66        199.61        20.32 o                         
   7 -13   2          2.54          6.03         5.09 o                         
   8 -13   2         63.03         76.46        10.53 o                         
   9 -13   2         81.64        102.74        11.65 o                         
  10 -13   2          0.97         -1.20         7.86 o                         
 -11 -12   2          0.16          3.99         7.35 o                         
 -10 -12   2        155.35        164.42        12.42 o                         
  -9 -12   2        114.42        124.49        10.97 o                         
  -8 -12   2        163.72        155.25        11.41 o                         
  -7 -12   2        375.73        398.92        21.29 o                         
  -6 -12   2         39.96         36.07         7.52 o                         
  -5 -12   2         38.55         34.55         6.87 o                         
  -4 -12   2         15.79          9.52         8.07 o                         
  -3 -12   2         28.36         31.39         6.34 o                         
  -2 -12   2        420.21        462.84        20.05 o                         
  -1 -12   2        110.21        126.57         9.00 o                         
   0 -12   2        111.28         92.82         7.50 o                         
   1 -12   2        101.94        113.22         8.49 o                         
   2 -12   2        123.06        142.60        10.43 o                         
   3 -12   2        335.13        313.89        24.34 o                         
   4 -12   2         18.92         16.68         7.51 o                         
   5 -12   2         77.73         78.40        12.89 o                         
   6 -12   2          6.56         10.65         5.44 o                         
   7 -12   2         29.90         45.03         7.95 o                         
   8 -12   2         45.31         42.14         7.80 o                         
   9 -12   2          3.25          0.81         7.72 o                         
  10 -12   2         11.63          4.10         5.08 o                         
  11 -12   2         93.17        101.96        11.64 o                         
 -11 -11   2         17.22         15.13         5.29 o                         
 -10 -11   2          0.23         -0.63         4.17 o                         
  -9 -11   2         74.36         72.37         8.13 o                         
  -8 -11   2          0.60         -3.01         4.11 o                         
  -7 -11   2         21.34         21.07         5.06 o                         
  -6 -11   2        100.49         90.15         8.92 o                         
  -5 -11   2        327.60        330.20        17.16 o                         
  -4 -11   2         21.47         17.69         4.31 o                         
  -3 -11   2        203.69        214.78        13.35 o                         
  -2 -11   2          0.36          0.44         3.86 o                         
  -1 -11   2         20.37         12.16         4.25 o                         
   0 -11   2        110.83        100.17        10.71 o                         
   1 -11   2        204.76        220.36        10.79 o                         
   2 -11   2        776.45        811.41        23.17 o                         
   3 -11   2        357.30        388.11        15.03 o                         
   4 -11   2        568.24        611.95        32.24 o                         
   5 -11   2          1.22          1.09         4.43 o                         
   6 -11   2         50.84         43.36        14.92 o                         
   7 -11   2          0.10          0.91         4.13 o                         
   8 -11   2          0.13          2.70         4.18 o                         
   9 -11   2          0.89         -7.99         7.99 o                         
  10 -11   2         58.59         63.52         9.17 o                         
  11 -11   2         10.07         10.04         5.82 o                         
  12 -11   2         67.77         71.17        15.17 o                         
 -12 -10   2         42.11         45.00         6.98 o                         
 -11 -10   2         10.84          7.08         5.24 o                         
 -10 -10   2         55.08         54.84         7.58 o                         
  -9 -10   2         14.35         19.34         5.13 o                         
  -8 -10   2         10.35         13.52         4.54 o                         
  -7 -10   2        658.02        709.15        24.33 o                         
  -6 -10   2        141.37        131.85         9.18 o                         
  -5 -10   2        134.31        144.77        14.08 o                         
  -4 -10   2          8.41          6.57         4.99 o                         
  -3 -10   2          1.91          0.72         3.87 o                         
  -2 -10   2         98.39         96.87         8.63 o                         
  -1 -10   2        175.63        176.38        11.94 o                         
   0 -10   2        236.42        221.00         9.96 o                         
   1 -10   2        357.54        386.63        12.92 o                         
   2 -10   2       2393.94       2577.30        42.89 o                         
   3 -10   2        136.38        140.12         8.66 o                         
   4 -10   2          5.00          3.26         1.96 o                         
   5 -10   2         72.61         72.15         6.12 o                         
   6 -10   2        155.28        159.46        11.61 o                         
   7 -10   2          0.69         -3.26         4.34 o                         
   8 -10   2        133.09        134.92        11.27 o                         
   9 -10   2         89.78        106.49        10.70 o                         
  10 -10   2         14.92         30.16         7.10 o                         
  11 -10   2         15.51         47.56        13.54 o                         
  12 -10   2        114.23        116.02        17.76 o                         
 -13  -9   2         32.96         31.73        10.95 o                         
 -12  -9   2          0.43          5.30         5.59 o                         
 -11  -9   2        242.81        247.25        17.44 o                         
 -10  -9   2         25.51         20.63         6.34 o                         
  -9  -9   2        265.31        282.71        13.92 o                         
  -8  -9   2        643.66        633.68        19.94 o                         
  -7  -9   2        242.02        235.00        11.73 o                         
  -6  -9   2         17.54         10.78         3.64 o                         
  -5  -9   2        311.57        276.32        11.98 o                         
  -4  -9   2        213.57        195.35        14.07 o                         
  -3  -9   2        239.48        266.62        13.32 o                         
  -2  -9   2        458.23        494.34        17.55 o                         
  -1  -9   2          4.68          7.03        10.76 o                         
   0  -9   2       1002.58       1136.79        28.62 o                         
   1  -9   2       1638.16       1750.95        27.70 o                         
   2  -9   2        259.32        274.67        11.83 o                         
   3  -9   2          0.53          7.65         3.07 o                         
   4  -9   2        280.52        272.47         7.83 o                         
   5  -9   2       1489.09       1543.75        40.15 o                         
   6  -9   2        477.80        496.74        14.54 o                         
   7  -9   2        142.23        136.16         8.08 o                         
   8  -9   2        130.41        127.60         8.21 o                         
   9  -9   2         11.19         15.92         3.91 o                         
  10  -9   2        179.86        218.92        14.71 o                         
  11  -9   2        241.98        230.88        23.45 o                         
  12  -9   2         60.89         55.53        12.77 o                         
  13  -9   2         11.16          2.05         7.74 o                         
 -13  -8   2         15.52         11.05         6.12 o                         
 -12  -8   2        159.64        193.66        15.61 o                         
 -11  -8   2         28.75         40.99        21.28 o                         
 -10  -8   2         21.32         33.16        10.49 o                         
  -9  -8   2          3.55          7.62         4.78 o                         
  -8  -8   2        533.33        544.10        32.39 o                         
  -7  -8   2         11.44         16.14         4.08 o                         
  -6  -8   2        426.49        440.18        14.74 o                         
  -5  -8   2         11.99         10.84         3.28 o                         
  -4  -8   2         52.02         49.62         6.90 o                         
  -3  -8   2         81.99         79.24         5.94 o                         
  -2  -8   2        248.93        261.45        11.94 o                         
  -1  -8   2         46.48         45.94         6.13 o                         
   0  -8   2        128.39        169.38         9.29 o                         
   1  -8   2         51.37         50.60         4.71 o                         
   2  -8   2        729.51        822.39        27.92 o                         
   3  -8   2        619.92        667.71        12.48 o                         
   4  -8   2        425.19        426.46         9.35 o                         
   5  -8   2        505.73        473.61         9.39 o                         
   6  -8   2        119.89        128.71        11.26 o                         
   7  -8   2          1.35          5.28         2.72 o                         
   8  -8   2         80.60         74.64         8.85 o                         
   9  -8   2          9.95          9.22         3.47 o                         
  10  -8   2        171.99        155.26         9.62 o                         
  11  -8   2        216.26        204.47        16.37 o                         
  12  -8   2        160.59        164.32        19.74 o                         
  13  -8   2         16.71         21.67         8.90 o                         
  14  -8   2         23.80         41.21        12.50 o                         
 -14  -7   2         83.30         90.17        16.37 o                         
 -13  -7   2         91.87        106.07        15.91 o                         
 -12  -7   2         35.09         41.21        11.45 o                         
 -11  -7   2         26.80         34.67        11.53 o                         
 -10  -7   2         10.60         12.31         5.92 o                         
  -9  -7   2         65.46         56.31        10.76 o                         
  -8  -7   2         32.47         24.81         8.13 o                         
  -7  -7   2       1111.73       1172.74        70.72 o                         
  -6  -7   2        101.87         97.86         8.99 o                         
  -5  -7   2         14.22         10.96         3.14 o                         
  -4  -7   2         49.27         38.82         4.21 o                         
  -3  -7   2        339.96        394.20        14.80 o                         
  -2  -7   2       1549.58       1682.90        30.72 o                         
  -1  -7   2          9.46          7.77         4.41 o                         
   0  -7   2        284.50        244.73        14.53 o                         
   1  -7   2       3118.84       3180.75        43.67 o                         
   2  -7   2       1469.99       1484.34        20.50 o                         
   3  -7   2         40.94         36.82         2.77 o                         
   4  -7   2         13.79         10.34         1.77 o                         
   5  -7   2         26.65         21.36         1.54 o                         
   6  -7   2         19.00         14.76         3.88 o                         
   7  -7   2         58.42         61.43         5.27 o                         
   8  -7   2        149.09        147.31         8.15 o                         
   9  -7   2         38.26         31.28         4.86 o                         
  10  -7   2        368.79        376.19        17.53 o                         
  11  -7   2         14.05         12.89         5.42 o                         
  12  -7   2         37.68         34.14         6.89 o                         
  13  -7   2        114.82        125.60        12.27 o                         
  14  -7   2          7.16          9.27         5.14 o                         
 -14  -6   2          1.55          2.97         7.02 o                         
 -13  -6   2         27.98         27.24         8.48 o                         
 -12  -6   2        302.46        342.02        25.31 o                         
 -11  -6   2         72.51         74.07        12.73 o                         
 -10  -6   2        104.07         90.40        13.04 o                         
  -9  -6   2        105.79         91.25        12.34 o                         
  -8  -6   2       1212.93       1273.66        43.19 o                         
  -7  -6   2        873.27        874.06        34.17 o                         
  -6  -6   2        410.83        435.91        22.56 o                         
  -5  -6   2          5.25          3.18         3.28 o                         
  -4  -6   2        896.84        918.25        18.15 o                         
  -3  -6   2       1065.48       1044.06        22.16 o                         
  -2  -6   2       2321.61       2299.95        53.48 o                         
  -1  -6   2        840.99        795.68        18.16 o                         
   0  -6   2        777.46        710.57        16.53 o                         
   1  -6   2       2672.22       2983.92        31.36 o                         
   2  -6   2        687.71        724.39        14.48 o                         
   3  -6   2         56.06         67.90         4.58 o                         
   4  -6   2        131.45        128.30         3.59 o                         
   5  -6   2        964.48        901.80        41.99 o                         
   6  -6   2        244.73        236.13         9.01 o                         
   7  -6   2       1103.08       1049.76        31.08 o                         
   8  -6   2          9.71          8.76         3.58 o                         
   9  -6   2         92.24         87.82         7.71 o                         
  10  -6   2          0.28          3.12         3.76 o                         
  11  -6   2        154.75        149.53        11.94 o                         
  12  -6   2        396.80        383.22        19.56 o                         
  13  -6   2          0.25         -3.46        11.45 o                         
  14  -6   2          4.06         -3.77         7.89 o                         
  15  -6   2         29.68         11.21         7.31 o                         
 -14  -5   2         20.34         16.87         7.89 o                         
 -13  -5   2         35.39         40.52         7.00 o                         
 -12  -5   2        175.37        193.88        19.00 o                         
 -11  -5   2         28.78         48.06        10.53 o                         
 -10  -5   2          9.07          7.28         5.30 o                         
  -9  -5   2        365.30        368.84        22.41 o                         
  -8  -5   2         50.45         33.59         7.31 o                         
  -7  -5   2        252.47        232.19        16.64 o                         
  -6  -5   2        167.25        150.19        13.00 o                         
  -5  -5   2        247.29        272.40        16.41 o                         
  -4  -5   2        428.04        421.64        13.94 o                         
  -3  -5   2       6967.54       7353.19        65.99 o                         
  -2  -5   2         17.01         16.33         3.01 o                         
  -1  -5   2       1356.38       1367.33        66.19 o                         
   0  -5   2       1694.79       1858.47        36.90 o                         
   1  -5   2       2651.20       2736.53        31.00 o                         
   2  -5   2       1964.16       2025.87        26.61 o                         
   3  -5   2        301.34        337.73         7.76 o                         
   4  -5   2         17.96         17.46         1.26 o                         
   5  -5   2        145.12        130.58        10.46 o                         
   6  -5   2        242.04        246.67        12.17 o                         
   7  -5   2        131.49        125.87         6.75 o                         
   8  -5   2        155.88        156.55        10.83 o                         
   9  -5   2        315.85        273.72        13.43 o                         
  10  -5   2       1078.14       1110.07        29.75 o                         
  11  -5   2        123.92        130.49        11.12 o                         
  12  -5   2        270.97        284.16        16.33 o                         
  13  -5   2          2.06         -2.31         5.94 o                         
  14  -5   2         30.24         36.24         7.11 o                         
  15  -5   2          0.08         11.95         7.80 o                         
 -14  -4   2         59.16         65.09        14.05 o                         
 -13  -4   2        121.13        118.91        10.83 o                         
 -12  -4   2          0.83         -0.32         4.45 o                         
 -11  -4   2          2.06          2.36         5.26 o                         
 -10  -4   2         23.88         20.86         5.53 o                         
  -9  -4   2         52.75         54.29         9.06 o                         
  -8  -4   2         64.53         56.31         8.98 o                         
  -7  -4   2         91.43         97.60        10.56 o                         
  -6  -4   2         64.98         62.23         8.13 o                         
  -5  -4   2        244.40        278.05        15.25 o                         
  -4  -4   2          0.48         -2.44         3.48 o                         
  -3  -4   2        289.14        345.81        15.21 o                         
  -2  -4   2          1.61          0.80         1.36 o                         
  -1  -4   2        166.13        120.44         4.69 o                         
   0  -4   2       4840.28       4895.14        56.61 o                         
   1  -4   2       5294.46       5464.56        72.68 o                         
   2  -4   2        776.79        723.91         8.23 o                         
   3  -4   2        920.56        985.66        10.64 o                         
   4  -4   2         40.71         40.31         2.14 o                         
   5  -4   2       2001.55       2147.71        26.80 o                         
   6  -4   2        255.17        249.21         8.41 o                         
   7  -4   2        342.34        317.44        15.71 o                         
   8  -4   2        323.83        318.19        13.39 o                         
   9  -4   2         68.99         55.01         6.05 o                         
  10  -4   2        584.87        576.39        20.48 o                         
  11  -4   2        254.83        242.49        14.31 o                         
  12  -4   2         20.13         13.60         5.26 o                         
  13  -4   2          2.02          2.65         4.74 o                         
  14  -4   2        181.55        199.63        15.10 o                         
  15  -4   2          0.28          3.03         7.47 o                         
  16  -4   2         70.81         68.38        15.63 o                         
 -15  -3   2         19.28          5.15         7.20 o                         
 -14  -3   2         73.29         85.68        15.75 o                         
 -13  -3   2          0.00         -6.00         6.69 o                         
 -12  -3   2          9.06          6.48         9.21 o                         
 -11  -3   2        171.45        165.67        11.60 o                         
 -10  -3   2          7.47         10.37         4.84 o                         
  -9  -3   2        113.79        115.09        11.76 o                         
  -8  -3   2        759.10        757.88        28.21 o                         
  -7  -3   2         52.54         41.25         6.39 o                         
  -6  -3   2        248.76        228.67        13.89 o                         
  -5  -3   2        243.86        221.86        12.93 o                         
  -4  -3   2        249.64        234.79        12.77 o                         
  -3  -3   2         61.50         39.09         5.03 o                         
  -2  -3   2        807.58        762.80        20.59 o                         
  -1  -3   2        206.44        182.05         5.54 o                         
   0  -3   2       3264.16       3391.22        30.85 o                         
   1  -3   2        844.74        872.54         8.73 o                         
   2  -3   2        578.30        576.67         7.51 o                         
   3  -3   2        326.13        275.48         5.16 o                         
   4  -3   2       1108.85       1179.29        20.46 o                         
   5  -3   2        215.49        170.02         4.33 o                         
   6  -3   2       1904.31       1916.92        19.20 o                         
   7  -3   2       1300.21       1303.21        17.13 o                         
   8  -3   2         53.19         48.63         3.36 o                         
   9  -3   2         77.93         72.42         7.31 o                         
  10  -3   2        141.47        145.31        14.88 o                         
  11  -3   2         81.58         73.25         8.17 o                         
  12  -3   2        191.70        197.35        19.74 o                         
  13  -3   2         14.34         10.60         5.27 o                         
  14  -3   2          0.18          0.64         5.29 o                         
  15  -3   2         15.20         22.41         6.94 o                         
  16  -3   2          4.24          0.31         6.77 o                         
 -15  -2   2         17.18         18.38         9.87 o                         
 -14  -2   2          0.99         -1.51         7.59 o                         
 -13  -2   2        159.71        155.80        19.23 o                         
 -12  -2   2        290.15        296.52        15.32 o                         
 -11  -2   2         39.13         50.68         6.45 o                         
 -10  -2   2        140.90        132.07         9.49 o                         
  -9  -2   2        379.19        357.46        19.27 o                         
  -8  -2   2         37.12         27.44         5.92 o                         
  -7  -2   2         15.44          7.28         3.68 o                         
  -6  -2   2        666.70        636.91        22.10 o                         
  -5  -2   2        274.76        272.75        13.20 o                         
  -4  -2   2      16391.80      18190.09       236.88 o                         
  -3  -2   2       4474.87       4695.28        71.71 o                         
  -2  -2   2        486.82        516.40        15.21 o                         
  -1  -2   2        822.81        822.95         9.22 o                         
   0  -2   2       2406.91       2415.87        34.86 o                         
   1  -2   2        985.20       1030.95        11.84 o                         
   2  -2   2       3203.57       3397.66        25.24 o                         
   3  -2   2         14.55         14.76         2.32 o                         
   4  -2   2          1.53          4.43         1.67 o                         
   5  -2   2       3117.17       3404.41        28.28 o                         
   6  -2   2         67.77         66.89         3.37 o                         
   7  -2   2        223.60        241.82         8.14 o                         
   8  -2   2          1.41          1.42         2.11 o                         
   9  -2   2        460.08        455.56        16.67 o                         
  10  -2   2        221.48        235.68        18.87 o                         
  11  -2   2        391.04        399.38        17.54 o                         
  12  -2   2        129.04        122.00        10.50 o                         
  13  -2   2          2.60         -1.32         4.53 o                         
  14  -2   2         83.92         97.30        10.83 o                         
  15  -2   2         85.04         82.66        11.04 o                         
  16  -2   2         31.76          8.44         6.97 o                         
 -15  -1   2         13.81         15.83         9.09 o                         
 -14  -1   2         51.23         58.01        12.42 o                         
 -13  -1   2         51.77         36.92        10.72 o                         
 -12  -1   2         14.61          6.39         5.57 o                         
 -11  -1   2         36.35         32.62         5.26 o                         
 -10  -1   2         38.98         22.33         5.32 o                         
  -9  -1   2        341.92        314.30        16.49 o                         
  -8  -1   2        416.00        397.61        13.99 o                         
  -7  -1   2        407.82        414.51        17.30 o                         
  -6  -1   2        187.77        208.74        11.42 o                         
  -5  -1   2       2287.61       2701.58        48.80 o                         
  -4  -1   2        253.87        279.10        11.38 o                         
  -3  -1   2       1296.38       1504.37        49.01 o                         
  -2  -1   2      12616.42      13056.04       118.95 o                         
  -1  -1   2      12447.05      13052.06       166.37 o                         
   0  -1   2         17.80         14.13         2.75 o                         
   1  -1   2       4472.17       4711.80        46.06 o                         
   2  -1   2       2583.55       2700.65        29.09 o                         
   3  -1   2        600.96        634.38         9.14 o                         
   4  -1   2        104.66        121.81         3.34 o                         
   5  -1   2        111.33        138.89         5.47 o                         
   6  -1   2         17.57         16.09         2.16 o                         
   7  -1   2        451.74        492.58        11.28 o                         
   8  -1   2         77.90         81.61         4.81 o                         
   9  -1   2        137.84        136.76        18.36 o                         
  10  -1   2       1572.48       1586.98        34.31 o                         
  11  -1   2          6.85          4.14         4.11 o                         
  12  -1   2          0.69         -3.33         4.10 o                         
  13  -1   2         30.08         33.14        13.72 o                         
  14  -1   2          2.79         20.49         6.40 o                         
  15  -1   2         85.04         94.98        11.59 o                         
  16  -1   2          1.12          6.23         7.74 o                         
 -15   0   2         21.41         36.88        11.88 o                         
 -14   0   2         39.68         51.39        13.66 o                         
 -13   0   2          0.01         -9.25         9.25 o                         
 -12   0   2          2.85          7.20         6.08 o                         
 -11   0   2         28.08         28.41         4.65 o                         
 -10   0   2        227.31        245.31        11.77 o                         
  -9   0   2        981.86        988.50        65.77 o                         
  -8   0   2        103.24        108.40        10.89 o                         
  -7   0   2          1.66         -0.60         2.14 o                         
  -6   0   2        198.51        181.90         7.78 o                         
  -5   0   2        823.77        980.51        22.37 o                         
  -4   0   2       2717.65       2866.52        90.52 o                         
  -3   0   2       1862.90       1918.54        19.76 o                         
  -2   0   2       1617.03       1617.04        28.91 o                         
  -1   0   2       5687.60       5850.75        78.75 o                         
   2   0   2        982.20       1090.53        34.62 o                         
   3   0   2        347.25        402.52         8.15 o                         
   4   0   2         43.95         43.01         5.07 o                         
   5   0   2       2328.56       2470.14        31.06 o                         
   6   0   2       6240.58       7131.42       105.90 o                         
   7   0   2         78.48         86.55         5.33 o                         
   8   0   2         14.16         15.84         5.90 o                         
   9   0   2          0.31         -2.87         2.87 o                         
  10   0   2          3.24          2.90         5.57 o                         
  11   0   2         32.57         31.00         7.93 o                         
  12   0   2          0.61          2.50         4.10 o                         
  13   0   2         16.25          7.64         4.15 o                         
  14   0   2        192.70        233.72        15.98 o                         
  15   0   2         30.91         48.36         9.15 o                         
  16   0   2          5.40          0.08         6.54 o                         
 -15   1   2          0.01          5.84         7.86 o                         
 -14   1   2          5.54         -3.41         8.71 o                         
 -13   1   2        210.53        241.95        23.80 o                         
 -12   1   2        134.08        153.56        18.27 o                         
 -11   1   2        160.84        212.07        20.08 o                         
 -10   1   2          1.46          1.91         3.04 o                         
  -9   1   2        817.71        817.95        20.01 o                         
  -8   1   2         12.85         10.92         2.70 o                         
  -7   1   2         28.97         35.52         3.74 o                         
  -6   1   2        360.62        317.49         7.81 o                         
  -5   1   2       3554.48       3814.14        35.76 o                         
  -4   1   2       6207.30       6747.47        47.41 o                         
  -3   1   2       2563.66       2790.17        22.58 o                         
  -2   1   2       2433.66       2542.69        22.64 o                         
  -1   1   2        626.88        623.88        13.16 o                         
   0   1   2       3792.79       3865.38        50.70 o                         
   2   1   2       7796.41       8018.17       105.26 o                         
   3   1   2       8557.68       8945.28       118.73 o                         
   4   1   2       1287.13       1298.31        26.78 o                         
   5   1   2        623.88        644.42        18.42 o                         
   6   1   2        266.24        250.23        11.73 o                         
   7   1   2        458.71        462.75        12.62 o                         
   8   1   2         14.15         12.13         2.81 o                         
   9   1   2          5.42          1.11         2.97 o                         
  10   1   2        368.95        333.57        14.20 o                         
  11   1   2         63.19         68.45         6.49 o                         
  12   1   2        207.21        195.58        18.03 o                         
  13   1   2         80.51         79.92         9.12 o                         
  14   1   2          0.13         -1.34         6.68 o                         
  15   1   2        130.04        164.91        23.78 o                         
  16   1   2         35.20         33.47        10.72 o                         
 -15   2   2         15.43         20.27         7.40 o                         
 -14   2   2         20.94         15.44         8.90 o                         
 -13   2   2          0.22         -3.02         6.89 o                         
 -12   2   2         88.04        101.82        15.25 o                         
 -11   2   2         12.95          8.59         5.96 o                         
 -10   2   2         97.34         94.85        13.31 o                         
  -9   2   2         63.40         54.05        11.69 o                         
  -8   2   2        579.38        570.17        30.17 o                         
  -7   2   2         18.46         18.89         2.52 o                         
  -6   2   2        374.03        386.11         8.04 o                         
  -5   2   2       1015.58       1169.49        14.80 o                         
  -4   2   2        105.53        119.19         2.96 o                         
  -3   2   2         45.44         51.66         1.94 o                         
  -2   2   2        223.61        212.76         3.59 o                         
  -1   2   2       2286.88       2358.52        26.43 o                         
   0   2   2         83.73         92.36         3.53 o                         
   1   2   2       2760.66       2813.82        45.23 o                         
   2   2   2       6848.86       6931.69        94.58 o                         
   3   2   2        357.20        424.18        13.51 o                         
   4   2   2        725.68        711.83        19.47 o                         
   5   2   2         21.45          7.97         2.71 o                         
   6   2   2       1380.91       1432.75        33.28 o                         
   7   2   2        444.83        436.33        17.76 o                         
   8   2   2        795.23        808.00        26.32 o                         
   9   2   2        484.15        414.99        35.68 o                         
  10   2   2        292.35        259.75        15.07 o                         
  11   2   2         11.37         11.66         6.50 o                         
  12   2   2         55.99         55.84         6.69 o                         
  13   2   2         26.04         19.12         7.47 o                         
  14   2   2        146.44        156.92        13.96 o                         
  15   2   2        239.37        279.63        28.93 o                         
  16   2   2          4.20          6.19         6.77 o                         
 -15   3   2          9.61         12.11         9.40 o                         
 -14   3   2          7.76          5.45         9.77 o                         
 -13   3   2         73.18         72.02        15.09 o                         
 -12   3   2         37.75         44.50        11.18 o                         
 -11   3   2         22.68         29.84         8.44 o                         
 -10   3   2        864.60        808.62        37.73 o                         
  -9   3   2         19.57         19.58         6.97 o                         
  -8   3   2        173.48        154.91         8.96 o                         
  -7   3   2        577.57        547.46        17.43 o                         
  -6   3   2          3.42          9.69         2.22 o                         
  -5   3   2        383.05        323.96         6.14 o                         
  -4   3   2        768.88        800.72        10.35 o                         
  -3   3   2        501.05        478.53         7.79 o                         
  -2   3   2        223.45        205.30         5.27 o                         
  -1   3   2        514.63        527.64        16.16 o                         
   0   3   2       5431.76       5802.43       120.84 o                         
   1   3   2       2751.17       2758.84        27.72 o                         
   2   3   2       4828.12       5029.70       118.79 o                         
   3   3   2        313.91        330.53        13.04 o                         
   4   3   2       2340.04       2461.45        45.86 o                         
   5   3   2       3906.56       4052.06        68.19 o                         
   6   3   2       3535.44       3583.30        64.24 o                         
   7   3   2        186.50        165.90        11.22 o                         
   8   3   2        164.71        137.69        10.99 o                         
   9   3   2         57.90         48.34         7.08 o                         
  10   3   2          2.25         -3.52         5.96 o                         
  11   3   2         82.19         70.27         7.03 o                         
  12   3   2          0.56          4.17         4.47 o                         
  13   3   2        129.34        125.73        11.07 o                         
  14   3   2        168.54        203.29        20.36 o                         
  15   3   2          6.85          4.65         8.71 o                         
  16   3   2          7.20         24.42        10.33 o                         
 -15   4   2          2.93         -7.00         8.28 o                         
 -14   4   2         26.94         41.17        10.26 o                         
 -13   4   2         33.39         47.85         8.79 o                         
 -12   4   2         73.51         80.45         9.56 o                         
 -11   4   2        123.22        127.94        16.91 o                         
 -10   4   2         17.34         16.25         7.04 o                         
  -9   4   2         12.52         25.66         8.48 o                         
  -8   4   2         16.45         26.32         7.86 o                         
  -7   4   2        134.22        135.89         6.64 o                         
  -6   4   2       2562.58       2499.32        28.35 o                         
  -5   4   2        934.38        930.51        14.51 o                         
  -4   4   2       2624.27       2895.97        51.20 o                         
  -3   4   2        176.19        247.62        10.12 o                         
  -2   4   2        224.86        239.99         5.95 o                         
  -1   4   2        194.77        198.26        12.77 o                         
   0   4   2        275.58        274.32         9.93 o                         
   1   4   2        419.04        417.75        14.24 o                         
   2   4   2        683.59        603.43        13.35 o                         
   3   4   2        964.72       1013.36        26.55 o                         
   4   4   2        233.54        194.93        11.34 o                         
   5   4   2         13.81         15.75         4.26 o                         
   6   4   2        107.79        107.47         9.21 o                         
   7   4   2         81.32         67.38         8.05 o                         
   8   4   2        332.65        339.66        18.42 o                         
   9   4   2         16.22         18.00         5.26 o                         
  10   4   2         11.50          3.41         5.61 o                         
  11   4   2          0.55         -1.35         5.30 o                         
  12   4   2          4.10          0.88         4.46 o                         
  13   4   2          0.83         -5.04         5.04 o                         
  14   4   2          6.79          1.63         4.60 o                         
  15   4   2         65.04         61.31        10.47 o                         
  16   4   2         12.16          2.28         6.58 o                         
 -15   5   2         47.00         64.28        14.94 o                         
 -14   5   2          9.18         25.12         7.74 o                         
 -13   5   2         10.37         11.80         8.59 o                         
 -12   5   2         75.68         68.70         9.02 o                         
 -11   5   2          3.04          2.24         4.38 o                         
 -10   5   2        141.21        139.11        11.10 o                         
  -9   5   2        833.41        783.69        36.92 o                         
  -8   5   2        119.20        122.37         6.22 o                         
  -7   5   2        124.21        123.88         6.26 o                         
  -6   5   2       1474.41       1482.26        20.48 o                         
  -5   5   2       1057.03       1085.42        16.73 o                         
  -4   5   2        734.98        754.37        13.24 o                         
  -3   5   2        428.14        446.73         7.83 o                         
  -2   5   2         49.44         36.28         1.85 o                         
  -1   5   2       6071.39       6149.16        91.46 o                         
   0   5   2       3626.36       3502.12        41.60 o                         
   1   5   2         18.97         29.68         4.49 o                         
   2   5   2       1067.44        989.21        37.77 o                         
   3   5   2        628.35        627.69        15.56 o                         
   4   5   2         87.51         75.95         7.82 o                         
   5   5   2          5.02         12.23         4.53 o                         
   6   5   2        182.49        146.13        11.73 o                         
   7   5   2          2.90          4.45         4.37 o                         
   8   5   2       1153.74       1095.72        35.80 o                         
   9   5   2        236.57        219.69        15.83 o                         
  10   5   2         77.70         68.42         9.98 o                         
  11   5   2         45.18         29.06         6.81 o                         
  12   5   2          0.65          2.90         5.42 o                         
  13   5   2         34.10         32.88         7.04 o                         
  14   5   2        239.37        268.48        16.52 o                         
  15   5   2         50.09         47.14        11.22 o                         
 -14   6   2          4.13          8.40         8.75 o                         
 -13   6   2          0.06         -3.95         5.80 o                         
 -12   6   2          2.29         15.38         5.83 o                         
 -11   6   2        148.09        155.83        12.47 o                         
 -10   6   2         55.48         45.11         6.87 o                         
  -9   6   2          0.77         -3.71         6.33 o                         
  -8   6   2          0.68         -1.16         4.47 o                         
  -7   6   2         77.43         96.48         4.23 o                         
  -6   6   2          0.71         -0.18         1.86 o                         
  -5   6   2        193.66        191.87         5.80 o                         
  -4   6   2        581.29        651.33        11.43 o                         
  -3   6   2        458.22        414.98        10.47 o                         
  -2   6   2        134.85        138.00         3.59 o                         
  -1   6   2        143.23        149.92        10.18 o                         
   0   6   2       1399.42       1355.89        23.04 o                         
   1   6   2        278.40        288.09         8.48 o                         
   2   6   2         75.03         85.56         7.82 o                         
   3   6   2        430.64        424.10        13.54 o                         
   4   6   2       1987.42       1959.01        42.74 o                         
   5   6   2       2992.75       2928.45        44.53 o                         
   6   6   2        578.29        573.94        18.21 o                         
   7   6   2        129.24        156.69        13.54 o                         
   8   6   2         79.14         92.84        10.99 o                         
   9   6   2        133.11         92.72        11.18 o                         
  10   6   2          0.36         -6.69         6.69 o                         
  11   6   2         84.57         83.63        12.11 o                         
  12   6   2          7.68         -0.50         6.58 o                         
  13   6   2        131.96        143.26        16.95 o                         
  14   6   2        129.58        142.58        12.49 o                         
  15   6   2          1.78          2.62        15.58 o                         
 -13   7   2          0.98         -4.18         7.89 o                         
 -12   7   2          0.71         -5.61         8.48 o                         
 -11   7   2         70.90         73.57         9.22 o                         
 -10   7   2         17.07         14.15         4.84 o                         
  -9   7   2         19.30         13.79         4.42 o                         
  -8   7   2         17.40         23.81         4.55 o                         
  -7   7   2        102.25         83.38         5.69 o                         
  -6   7   2        402.80        396.17         8.96 o                         
  -5   7   2        382.31        408.01         9.35 o                         
  -4   7   2        233.76        228.66         6.37 o                         
  -3   7   2         19.17         14.79         2.06 o                         
  -2   7   2          0.15         -0.83         1.97 o                         
  -1   7   2         11.27          7.02         2.42 o                         
   0   7   2       1715.99       1858.12        61.59 o                         
   1   7   2        564.68        496.18        10.08 o                         
   2   7   2          1.37          0.93         3.10 o                         
   3   7   2       1419.21       1454.41        28.50 o                         
   4   7   2       1466.57       1374.36        30.42 o                         
   5   7   2         60.51         54.98         7.41 o                         
   6   7   2        109.20         99.71         8.36 o                         
   7   7   2          1.19          1.08         3.81 o                         
   8   7   2        463.45        440.47        24.03 o                         
   9   7   2        147.24        138.77        14.63 o                         
  10   7   2         22.46         19.85         6.46 o                         
  11   7   2         80.45         84.87        12.42 o                         
  12   7   2         19.33          5.19         6.27 o                         
  13   7   2        306.05        334.20        26.39 o                         
  14   7   2          2.05          0.46         7.39 o                         
  15   7   2         29.82         36.60         7.99 o                         
 -13   8   2         27.69         27.79         9.60 o                         
 -12   8   2         36.67         44.04        13.35 o                         
 -11   8   2         16.09         29.30        11.07 o                         
 -10   8   2        611.86        671.93        38.62 o                         
  -9   8   2         32.54         22.78         5.00 o                         
  -8   8   2         15.43         17.71         3.65 o                         
  -7   8   2        432.26        428.91        12.95 o                         
  -6   8   2         76.15         70.85         4.23 o                         
  -5   8   2          4.18          1.80         1.77 o                         
  -4   8   2          0.48          1.53         2.00 o                         
  -3   8   2          7.59          7.19         2.85 o                         
  -2   8   2        898.93        910.75        16.72 o                         
  -1   8   2       1537.51       1604.44        29.30 o                         
   0   8   2         99.24         85.95         6.26 o                         
   1   8   2         28.89         22.67         2.22 o                         
   2   8   2        820.53        849.42        21.22 o                         
   3   8   2        331.55        400.65        15.23 o                         
   4   8   2        228.74        245.70        10.13 o                         
   5   8   2        307.16        277.83        11.14 o                         
   6   8   2        250.15        239.41        10.62 o                         
   7   8   2        527.36        512.33        19.77 o                         
   8   8   2         16.28         13.53         5.46 o                         
   9   8   2          3.05          1.54         4.60 o                         
  10   8   2         24.29         16.13         6.27 o                         
  11   8   2         97.05         93.12        10.29 o                         
  12   8   2          0.16         -7.55         7.55 o                         
  13   8   2         96.87         76.70        14.01 o                         
  14   8   2        148.52        181.58        21.67 o                         
  15   8   2         28.67         37.17         8.40 o                         
 -12   9   2          3.91          4.61         7.28 o                         
 -11   9   2        171.51        176.70        21.32 o                         
 -10   9   2         56.90         68.19        14.13 o                         
  -9   9   2         62.92         59.46         7.94 o                         
  -8   9   2         60.61         54.67         6.91 o                         
  -7   9   2         95.33        115.84        11.86 o                         
  -6   9   2         23.49         27.32         5.95 o                         
  -5   9   2        105.15         88.46         5.83 o                         
  -4   9   2         59.57         64.66         7.04 o                         
  -3   9   2          1.56          3.44         4.84 o                         
  -2   9   2        163.09        165.77         8.79 o                         
  -1   9   2         71.55         66.42         5.04 o                         
   0   9   2         56.06         59.52         5.96 o                         
   1   9   2        199.67        152.54        15.38 o                         
   2   9   2        132.85        125.99         5.83 o                         
   3   9   2         87.52         92.74         7.89 o                         
   4   9   2       1418.41       1405.72        26.28 o                         
   5   9   2         18.63         19.70         4.09 o                         
   6   9   2        400.85        400.27        14.28 o                         
   7   9   2        115.75        115.33         8.09 o                         
   8   9   2        108.66         97.41         9.66 o                         
   9   9   2        103.77        101.50        26.10 o                         
  10   9   2          4.52          2.10         6.39 o                         
  11   9   2         46.72         34.43         7.09 o                         
  12   9   2         14.73         13.70         6.12 o                         
  13   9   2        128.06        167.30        17.72 o                         
  14   9   2         48.11         48.92        13.24 o                         
 -11  10   2         65.99         64.47        14.24 o                         
 -10  10   2         48.78         47.14        12.27 o                         
  -9  10   2         63.87         71.66         8.56 o                         
  -8  10   2        100.03        104.04         9.87 o                         
  -7  10   2         48.53         49.86         7.29 o                         
  -6  10   2        109.42        135.33        10.88 o                         
  -5  10   2        192.57        206.13         9.11 o                         
  -4  10   2        679.96        721.18        23.24 o                         
  -3  10   2        703.09        693.74        22.61 o                         
  -2  10   2         50.75         46.44         5.10 o                         
  -1  10   2       1559.49       1592.76        25.51 o                         
   0  10   2          8.90          6.35         3.58 o                         
   1  10   2          1.77          1.55         3.42 o                         
   2  10   2        870.67        923.05        24.96 o                         
   3  10   2          4.52          1.71         3.79 o                         
   4  10   2        328.88        315.31        15.49 o                         
   5  10   2          5.78         -0.44         3.41 o                         
   6  10   2        366.41        352.17        19.85 o                         
   7  10   2         61.54         46.62         6.43 o                         
   8  10   2        239.68        236.31        12.38 o                         
   9  10   2        136.78        123.42         9.39 o                         
  10  10   2        437.09        472.42        18.54 o                         
  11  10   2         82.93         79.60        17.96 o                         
  12  10   2         23.23         14.41         5.79 o                         
  13  10   2         47.51         51.70        13.22 o                         
 -11  11   2          7.49         25.15        12.19 o                         
 -10  11   2          7.79         11.84         8.40 o                         
  -9  11   2         69.76         82.01        15.54 o                         
  -8  11   2          2.97         -3.83         6.95 o                         
  -7  11   2        165.27        164.34        12.38 o                         
  -6  11   2          0.51          3.23         4.16 o                         
  -5  11   2          7.50          2.34         4.55 o                         
  -4  11   2         84.26         72.04         8.27 o                         
  -3  11   2        257.51        270.98        16.93 o                         
  -2  11   2        922.68        945.80        20.38 o                         
  -1  11   2        490.54        535.91        15.28 o                         
   0  11   2        348.06        366.57        15.62 o                         
   1  11   2         82.54         87.82         8.10 o                         
   2  11   2         38.68         29.59         5.40 o                         
   3  11   2         69.89         70.47        18.30 o                         
   4  11   2        511.75        511.89        20.39 o                         
   5  11   2        335.04        341.40        17.32 o                         
   6  11   2        528.31        564.36        19.53 o                         
   7  11   2          0.72         -0.68         3.87 o                         
   8  11   2          4.80          4.70         4.25 o                         
   9  11   2         99.69         95.43         9.04 o                         
  10  11   2         24.15         35.67         6.45 o                         
  11  11   2         27.43         16.15         4.79 o                         
  12  11   2          3.37          1.90         4.42 o                         
 -10  12   2        113.24        142.18        21.09 o                         
  -9  12   2          5.03         -6.19         7.35 o                         
  -8  12   2         14.28         14.59         5.08 o                         
  -7  12   2          1.08          0.02         4.24 o                         
  -6  12   2         26.46         24.87         6.29 o                         
  -5  12   2         12.14          4.47         5.38 o                         
  -4  12   2          2.25          0.09         4.02 o                         
  -3  12   2         40.41         43.40         7.20 o                         
  -2  12   2        395.53        412.29        18.96 o                         
  -1  12   2        235.39        242.70        14.59 o                         
   0  12   2          0.96          0.85         5.80 o                         
   1  12   2        545.29        558.88        20.94 o                         
   2  12   2         38.87         35.72         7.37 o                         
   3  12   2        331.60        342.49        30.44 o                         
   4  12   2        392.63        398.18        18.89 o                         
   5  12   2        100.41        118.25        10.91 o                         
   6  12   2         49.28         53.84         8.19 o                         
   7  12   2        135.30        142.36        10.57 o                         
   8  12   2        130.25        136.29        10.38 o                         
   9  12   2          0.44          2.20         4.66 o                         
  10  12   2         64.00         42.15         6.91 o                         
  11  12   2         37.59         46.26         7.22 o                         
  -9  13   2         63.41        103.13        17.80 o                         
  -8  13   2          9.13         17.04         5.46 o                         
  -7  13   2         43.78         42.11         7.58 o                         
  -6  13   2         19.32         15.44         8.92 o                         
  -5  13   2          9.39          8.15         6.33 o                         
  -4  13   2          3.50          0.92         6.04 o                         
  -3  13   2         56.10         55.68         8.52 o                         
  -2  13   2         13.91         14.94         7.59 o                         
  -1  13   2         71.36         75.35         6.75 o                         
   0  13   2         12.11         13.79         4.29 o                         
   1  13   2         78.98         73.59         8.34 o                         
   2  13   2        158.11        143.69        11.83 o                         
   3  13   2        217.02        213.47        14.25 o                         
   4  13   2         34.16         37.79         7.47 o                         
   5  13   2         16.80         10.83         5.40 o                         
   6  13   2          9.93          6.83         4.75 o                         
   7  13   2        166.81        174.37        14.40 o                         
   8  13   2         25.40         26.31        12.71 o                         
   9  13   2         55.99         61.35         8.40 o                         
  10  13   2        110.76        110.32        10.58 o                         
  -7  14   2         18.59         19.25         6.43 o                         
  -6  14   2          9.23          9.32         5.83 o                         
  -5  14   2          1.78          3.52         5.30 o                         
  -4  14   2         83.05        106.09        11.21 o                         
  -3  14   2        124.82        110.49        15.87 o                         
  -2  14   2         96.04        104.22        15.56 o                         
  -1  14   2         58.86         68.23        12.69 o                         
   0  14   2          1.88          4.47         3.77 o                         
   1  14   2          1.18         -5.48         5.48 o                         
   2  14   2         37.31         38.47         7.03 o                         
   3  14   2         70.89         69.54         9.22 o                         
   4  14   2          3.42         -3.03         5.38 o                         
   5  14   2          2.53         -2.34         5.79 o                         
   6  14   2          0.57         -8.03         8.20 o                         
   7  14   2         35.82         34.06         7.57 o                         
   8  14   2         77.50         78.80        10.80 o                         
   9  14   2         56.16         62.13        10.95 o                         
  -7  15   2          0.08         21.79        10.14 o                         
  -6  15   2          9.54         -5.60         5.60 o                         
  -5  15   2          0.49         -2.32         7.12 o                         
  -4  15   2         15.38         12.42         7.51 o                         
  -3  15   2        232.13        210.37        22.06 o                         
  -2  15   2         97.03         80.88        14.28 o                         
  -1  15   2         21.45         20.08         9.79 o                         
   0  15   2         86.66         81.09        10.30 o                         
   1  15   2         11.52          1.46         4.03 o                         
   2  15   2         20.31         21.77        13.33 o                         
   3  15   2          0.26          0.55         5.67 o                         
   4  15   2         11.23         14.45         5.63 o                         
   5  15   2          9.66          5.06         5.81 o                         
   6  15   2        226.74        233.78        17.92 o                         
   7  15   2          6.77          5.61         6.25 o                         
   8  15   2          1.25          6.66         8.13 o                         
  -6  16   2         25.01         28.52         9.48 o                         
  -5  16   2          2.81          1.59         7.93 o                         
  -4  16   2         47.95         46.01        12.31 o                         
  -3  16   2         17.95         46.09        13.70 o                         
  -2  16   2          1.50        -11.22        11.22 o                         
  -1  16   2          0.98         -8.98         8.98 o                         
   0  16   2         10.99          9.25         8.09 o                         
   1  16   2          8.10         -9.89        11.15 o                         
   2  16   2        106.89        106.27        10.02 o                         
   3  16   2         17.59         18.78         7.22 o                         
   4  16   2         20.18          6.30         6.23 o                         
   5  16   2         48.59         61.11        10.66 o                         
   6  16   2          1.78         -0.39         8.98 o                         
   3  17   2          2.88         -8.94         9.98 o                         
   4  17   2          0.14         -5.69         7.86 o                         
  -4 -16   3        306.77        348.02        30.77 o                         
  -3 -16   3         14.39         19.93         7.46 o                         
  -2 -16   3          9.33         10.88         6.00 o                         
  -1 -16   3         31.85         25.89         5.94 o                         
   0 -16   3          0.02          3.75         9.98 o                         
   1 -16   3         83.48        102.32        18.69 o                         
   2 -16   3         77.70        127.05        21.25 o                         
  -6 -15   3         62.11         67.53        14.05 o                         
  -5 -15   3        159.19        182.24        15.89 o                         
  -4 -15   3          0.37          9.04         5.09 o                         
  -3 -15   3          2.22          7.05         5.73 o                         
  -2 -15   3          1.18          5.20         5.28 o                         
  -1 -15   3         34.51         33.39         7.10 o                         
   0 -15   3         10.71         10.34        14.90 o                         
   1 -15   3        160.13        188.43        23.14 o                         
   2 -15   3        373.11        463.30        33.98 o                         
   3 -15   3          1.00          0.08         8.59 o                         
   4 -15   3         46.78         68.92        15.48 o                         
   5 -15   3          7.91         39.12        11.45 o                         
   6 -15   3          6.25         17.61        10.45 o                         
  -8 -14   3         40.96         41.95        12.00 o                         
  -7 -14   3         48.21         26.19        15.31 o                         
  -6 -14   3          0.86          7.07         6.06 o                         
  -5 -14   3          7.30         13.95        14.65 o                         
  -4 -14   3        219.09        233.78        16.57 o                         
  -3 -14   3         67.11         78.08         8.55 o                         
  -2 -14   3         10.53         13.95         5.27 o                         
  -1 -14   3          1.36         -1.40         4.38 o                         
   0 -14   3         23.16         36.22         5.83 o                         
   1 -14   3        184.81        173.44        19.19 o                         
   2 -14   3         13.00         26.55         9.67 o                         
   3 -14   3          3.18          8.32         7.86 o                         
   4 -14   3         17.76         38.04        11.57 o                         
   5 -14   3        265.56        283.24        26.93 o                         
   6 -14   3        123.57        155.34        19.89 o                         
   7 -14   3          0.30         -8.94         8.94 o                         
   8 -14   3          1.76         -1.24         8.01 o                         
  -9 -13   3          8.46          5.73         6.69 o                         
  -8 -13   3         88.12         93.22        16.00 o                         
  -7 -13   3         30.97         31.19        14.13 o                         
  -6 -13   3          8.75         22.87         6.65 o                         
  -5 -13   3        224.31        241.13        16.69 o                         
  -4 -13   3         72.09         76.00         9.94 o                         
  -3 -13   3          9.82          0.79         5.08 o                         
  -2 -13   3          8.07          1.48         3.99 o                         
  -1 -13   3        105.83         97.88         8.55 o                         
   0 -13   3         18.40          8.64         4.70 o                         
   1 -13   3         26.87         29.92        10.35 o                         
   2 -13   3        121.48        134.44        11.16 o                         
   3 -13   3         77.08         60.68        11.96 o                         
   4 -13   3        177.45        189.47        20.59 o                         
   5 -13   3          1.17         13.54         8.05 o                         
   6 -13   3          5.57          5.34         8.48 o                         
   7 -13   3         47.54         26.82        10.49 o                         
   8 -13   3         13.29         13.48         6.26 o                         
   9 -13   3         41.54         43.67         8.60 o                         
  10 -13   3         35.60         33.82        13.33 o                         
 -10 -12   3         51.67         71.85        23.22 o                         
  -9 -12   3          3.50          7.02         4.42 o                         
  -8 -12   3         16.10         21.20         5.57 o                         
  -7 -12   3        141.20        161.43        13.86 o                         
  -6 -12   3        140.09        167.20        13.75 o                         
  -5 -12   3         47.59         57.17         8.71 o                         
  -4 -12   3        119.42        132.70        11.72 o                         
  -3 -12   3          4.12          5.59         4.63 o                         
  -2 -12   3        140.51        130.74        11.16 o                         
  -1 -12   3        332.92        360.14        16.91 o                         
   0 -12   3        119.70         99.25         9.63 o                         
   1 -12   3       1003.21       1090.75        24.87 o                         
   2 -12   3        259.61        282.75        15.25 o                         
   3 -12   3          1.59         -1.39         6.31 o                         
   4 -12   3         42.72         24.65         8.63 o                         
   5 -12   3          0.37         -0.31         6.50 o                         
   6 -12   3         33.10         51.82        12.15 o                         
   7 -12   3         79.28         91.68        10.22 o                         
   8 -12   3          0.32         -2.21         5.24 o                         
   9 -12   3         21.73         35.60         7.68 o                         
  10 -12   3         86.78         88.83        11.34 o                         
  11 -12   3          3.33          3.18        14.28 o                         
 -11 -11   3         18.79         12.80         5.98 o                         
 -10 -11   3        121.65        117.89        11.63 o                         
  -9 -11   3         19.87         16.66         4.71 o                         
  -8 -11   3         44.77         37.64         9.21 o                         
  -7 -11   3         14.96          8.98         4.22 o                         
  -6 -11   3         69.52         62.46         7.23 o                         
  -5 -11   3          0.05         -7.00        12.00 o                         
  -4 -11   3         30.78         13.69         4.54 o                         
  -3 -11   3         31.08         43.47         6.71 o                         
  -2 -11   3         67.46         71.04         8.07 o                         
  -1 -11   3        317.10        310.72        20.11 o                         
   0 -11   3        262.01        260.94        11.97 o                         
   1 -11   3       1148.85       1209.35        25.17 o                         
   2 -11   3          0.04         12.35         5.86 o                         
   3 -11   3         49.73         49.92         6.56 o                         
   4 -11   3         48.88         78.64        12.50 o                         
   5 -11   3        144.49        145.16        16.49 o                         
   6 -11   3          7.29         17.86         5.72 o                         
   7 -11   3          2.78          0.97         5.13 o                         
   8 -11   3         60.06         51.02         9.17 o                         
   9 -11   3         26.43         28.62         7.14 o                         
  10 -11   3         56.87         39.67         8.75 o                         
  11 -11   3         70.22         81.96        11.78 o                         
  12 -11   3          5.26          0.19         6.85 o                         
 -12 -10   3         59.34         56.86        10.06 o                         
 -11 -10   3         84.02         86.63         8.90 o                         
 -10 -10   3         78.39         75.49         9.27 o                         
  -9 -10   3          0.41         -1.71         4.24 o                         
  -8 -10   3         16.78          8.78         4.94 o                         
  -7 -10   3        110.40        115.08         8.94 o                         
  -6 -10   3        116.54        106.38         8.60 o                         
  -5 -10   3        578.65        590.71        18.43 o                         
  -4 -10   3        237.71        245.71        13.88 o                         
  -3 -10   3        381.63        381.10        17.17 o                         
  -2 -10   3        286.56        287.17        14.54 o                         
  -1 -10   3         90.81         84.76         8.04 o                         
   0 -10   3        216.31        196.88         9.66 o                         
   1 -10   3        239.05        209.68         9.77 o                         
   2 -10   3        300.01        332.25        14.55 o                         
   3 -10   3         99.88         92.05         7.65 o                         
   4 -10   3        299.50        287.25         9.56 o                         
   5 -10   3         50.81         46.80         4.95 o                         
   6 -10   3         29.40         14.83         4.04 o                         
   7 -10   3         54.10         40.10         6.33 o                         
   8 -10   3         57.66         56.64         7.89 o                         
   9 -10   3         22.06         22.00        11.92 o                         
  10 -10   3         45.46         54.30        16.43 o                         
  11 -10   3         86.25        103.63        12.75 o                         
  12 -10   3         17.99         37.27        12.00 o                         
  13 -10   3         58.44         32.70        11.22 o                         
 -13  -9   3         21.59         27.86        10.68 o                         
 -12  -9   3         25.93         22.38         5.80 o                         
 -11  -9   3         15.61          8.12         4.45 o                         
 -10  -9   3         35.79         43.50         6.46 o                         
  -9  -9   3         28.74         29.18         6.04 o                         
  -8  -9   3         71.03         79.74         7.73 o                         
  -7  -9   3          0.83          4.68         3.91 o                         
  -6  -9   3        433.19        435.75        15.66 o                         
  -5  -9   3          0.48         -2.23         3.24 o                         
  -4  -9   3        118.26        120.76         8.04 o                         
  -3  -9   3        412.12        410.85        16.83 o                         
  -2  -9   3        536.43        545.76        18.91 o                         
  -1  -9   3         17.76         20.32         4.14 o                         
   0  -9   3        387.76        412.85        13.03 o                         
   1  -9   3        677.34        720.63        17.47 o                         
   2  -9   3         74.36         85.04         7.12 o                         
   3  -9   3        515.57        527.28        12.88 o                         
   4  -9   3         14.60          5.43         2.11 o                         
   5  -9   3        385.61        383.24        10.42 o                         
   6  -9   3        139.61        131.45         7.78 o                         
   7  -9   3        168.62        166.65         8.95 o                         
   8  -9   3         88.16         83.53         6.93 o                         
   9  -9   3        195.58        191.94        11.99 o                         
  10  -9   3         29.84         41.31         7.55 o                         
  11  -9   3         16.91         10.10         7.78 o                         
  12  -9   3          6.95         15.87         7.59 o                         
  13  -9   3         19.76         21.09         9.09 o                         
 -13  -8   3         32.72         39.61         8.43 o                         
 -12  -8   3         58.07         62.68        10.04 o                         
 -11  -8   3         16.07         24.89         8.20 o                         
 -10  -8   3        236.42        264.89        17.69 o                         
  -9  -8   3         64.69         55.18         7.88 o                         
  -8  -8   3        203.19        207.61        11.05 o                         
  -7  -8   3          6.87          7.15         3.52 o                         
  -6  -8   3         19.38         20.90         4.09 o                         
  -5  -8   3        150.37        146.79        10.45 o                         
  -4  -8   3        103.21        107.44         7.10 o                         
  -3  -8   3         38.26         36.98         4.26 o                         
  -2  -8   3        291.82        305.00        16.87 o                         
  -1  -8   3        577.69        604.90        24.05 o                         
   0  -8   3        895.47        968.66        19.16 o                         
   1  -8   3        158.10        172.16         9.06 o                         
   2  -8   3         38.35         41.91         5.07 o                         
   3  -8   3         51.00         42.31         3.67 o                         
   4  -8   3        135.54        154.38         5.97 o                         
   5  -8   3        498.13        492.23        10.33 o                         
   6  -8   3        357.87        355.36        11.99 o                         
   7  -8   3        419.56        415.53        13.71 o                         
   8  -8   3        166.21        174.58         9.41 o                         
   9  -8   3         16.10         13.36         3.86 o                         
  10  -8   3         44.80         30.99         5.89 o                         
  11  -8   3          6.35         16.06         5.73 o                         
  12  -8   3         57.07         49.71         8.23 o                         
  13  -8   3          7.64         -4.95         6.93 o                         
  14  -8   3         98.23         82.78        15.83 o                         
 -14  -7   3          9.79          5.46         8.63 o                         
 -13  -7   3         28.32         16.10         8.67 o                         
 -12  -7   3         61.50         69.50        13.04 o                         
 -11  -7   3        196.20        222.71        21.17 o                         
 -10  -7   3          1.41         -3.68         7.51 o                         
  -9  -7   3         40.83         38.39         9.37 o                         
  -8  -7   3         19.02         19.50         5.45 o                         
  -7  -7   3         11.97         11.68         8.17 o                         
  -6  -7   3         12.29         13.81         4.48 o                         
  -5  -7   3        828.08        807.06        23.00 o                         
  -4  -7   3        394.54        409.84        12.67 o                         
  -3  -7   3       2193.15       2287.89        35.47 o                         
  -2  -7   3        385.77        354.60        13.41 o                         
  -1  -7   3         42.06         66.05         5.75 o                         
   0  -7   3         19.83         30.80         5.48 o                         
   1  -7   3        687.00        730.96        18.05 o                         
   2  -7   3          1.98          5.04         2.33 o                         
   3  -7   3          2.09          4.28         1.61 o                         
   4  -7   3        617.12        649.62        13.58 o                         
   5  -7   3        228.56        210.42         5.02 o                         
   6  -7   3        132.60        111.08         4.10 o                         
   7  -7   3          2.35          1.73         4.23 o                         
   8  -7   3          1.15         -3.22         3.22 o                         
   9  -7   3        154.53        141.15         8.32 o                         
  10  -7   3          0.94          1.09         3.59 o                         
  11  -7   3        294.90        299.39        16.52 o                         
  12  -7   3         10.17         16.25         5.53 o                         
  13  -7   3         85.43         90.33        10.59 o                         
  14  -7   3         12.76         21.72         6.62 o                         
  15  -7   3        111.18        122.06        18.50 o                         
 -14  -6   3         49.33         39.05        10.53 o                         
 -13  -6   3         66.79         63.43        12.73 o                         
 -12  -6   3         21.48         10.72         7.31 o                         
 -11  -6   3          6.09          7.93         7.00 o                         
 -10  -6   3          7.72          3.17         7.47 o                         
  -9  -6   3          1.03         -2.79         6.54 o                         
  -8  -6   3        120.18        142.10        15.17 o                         
  -7  -6   3        103.02        104.80        13.39 o                         
  -6  -6   3       1020.82       1057.22        37.62 o                         
  -5  -6   3         43.51         40.97         5.73 o                         
  -4  -6   3        583.14        645.29        15.16 o                         
  -3  -6   3         98.17         99.76         6.08 o                         
  -2  -6   3        450.64        460.23        11.68 o                         
  -1  -6   3        142.83        116.89         9.19 o                         
   0  -6   3       2557.16       2574.87        58.63 o                         
   1  -6   3         79.47        102.23         5.12 o                         
   2  -6   3        249.06        266.72         9.03 o                         
   3  -6   3        522.09        491.29        10.57 o                         
   4  -6   3        299.15        318.21         6.11 o                         
   5  -6   3         52.26         56.59         2.75 o                         
   6  -6   3         83.97         62.40         2.96 o                         
   7  -6   3        383.39        370.34        11.93 o                         
   8  -6   3          6.73          3.61         3.20 o                         
   9  -6   3        716.63        654.99        21.71 o                         
  10  -6   3        130.74        106.66         9.87 o                         
  11  -6   3         74.60         88.00         9.33 o                         
  12  -6   3         15.43         18.71         6.13 o                         
  13  -6   3          8.47         -1.50         4.90 o                         
  14  -6   3          0.17         -3.64         5.31 o                         
  15  -6   3          6.80         13.59         9.02 o                         
 -14  -5   3         22.89         30.34        10.49 o                         
 -13  -5   3          8.11          5.71         4.86 o                         
 -12  -5   3          1.55          5.19         6.35 o                         
 -11  -5   3         98.95        114.86        14.63 o                         
 -10  -5   3        245.25        247.05        19.62 o                         
  -9  -5   3        305.88        307.70        21.21 o                         
  -8  -5   3        410.52        385.17        22.83 o                         
  -7  -5   3          3.22         -3.48         5.38 o                         
  -6  -5   3         21.31         10.10         4.76 o                         
  -5  -5   3        111.94        125.66        11.53 o                         
  -4  -5   3          1.94          0.03         2.91 o                         
  -3  -5   3       2709.71       2695.82        31.93 o                         
  -2  -5   3       6811.24       6877.61        61.57 o                         
  -1  -5   3        914.08        901.15        18.36 o                         
   0  -5   3       1181.46       1164.81        29.70 o                         
   1  -5   3         29.30         17.38         3.99 o                         
   2  -5   3          7.58         -1.03         1.78 o                         
   3  -5   3          8.65         12.74         1.46 o                         
   4  -5   3        991.12        997.90        11.81 o                         
   5  -5   3        805.84        769.79        11.33 o                         
   6  -5   3       2053.63       2107.76        42.46 o                         
   7  -5   3        669.27        662.21        19.22 o                         
   8  -5   3        177.32        176.83         8.37 o                         
   9  -5   3         19.73          4.78         4.26 o                         
  10  -5   3          4.31         -1.79         4.53 o                         
  11  -5   3        146.82        140.12        26.99 o                         
  12  -5   3          0.37          1.43         4.56 o                         
  13  -5   3        125.40        129.93        11.97 o                         
  14  -5   3          9.63          2.41         5.20 o                         
  15  -5   3         24.03         28.81         7.32 o                         
 -14  -4   3          9.49          3.83         7.78 o                         
 -13  -4   3         18.44         16.23         5.40 o                         
 -12  -4   3         59.70         65.43         8.56 o                         
 -11  -4   3          9.18         15.56         6.77 o                         
 -10  -4   3         21.72         21.32         5.96 o                         
  -9  -4   3          7.91         -1.59         5.38 o                         
  -8  -4   3          0.12          3.33         5.30 o                         
  -7  -4   3         22.93         21.01         5.88 o                         
  -6  -4   3        527.91        508.08        22.72 o                         
  -5  -4   3          1.52          0.89         3.25 o                         
  -4  -4   3       2121.43       2281.69        48.88 o                         
  -3  -4   3       3239.65       3433.15        62.15 o                         
  -2  -4   3        475.03        468.40        10.07 o                         
  -1  -4   3        159.83        144.78         5.25 o                         
   0  -4   3        426.37        426.04        13.78 o                         
   1  -4   3        385.08        333.45         8.54 o                         
   2  -4   3       2449.41       2520.23        26.07 o                         
   3  -4   3        912.42        963.48        13.29 o                         
   4  -4   3        894.05        843.15        14.60 o                         
   5  -4   3        370.09        361.06         9.76 o                         
   6  -4   3         91.38         97.29         3.71 o                         
   7  -4   3        122.14        103.73         3.95 o                         
   8  -4   3         16.85         12.62        11.53 o                         
   9  -4   3        114.31        126.42         8.91 o                         
  10  -4   3          2.23         -4.44         4.44 o                         
  11  -4   3        226.93        208.85        13.07 o                         
  12  -4   3         72.46         67.83         8.48 o                         
  13  -4   3          2.96          5.89         4.67 o                         
  14  -4   3         54.97         58.54         8.77 o                         
  15  -4   3        129.34        135.26        13.09 o                         
 -14  -3   3         26.53          9.71         8.36 o                         
 -13  -3   3         26.04         21.71         8.05 o                         
 -12  -3   3         63.55         71.19         8.57 o                         
 -11  -3   3         84.40         99.24         9.28 o                         
 -10  -3   3          0.05         -7.00         7.00 o                         
  -9  -3   3        610.58        599.83        26.82 o                         
  -8  -3   3        113.72        128.17        12.00 o                         
  -7  -3   3        636.62        642.29        25.58 o                         
  -6  -3   3          2.06         -4.18         4.76 o                         
  -5  -3   3         13.23         18.65         4.76 o                         
  -4  -3   3        113.00        128.21         9.33 o                         
  -3  -3   3        277.23        285.25        13.70 o                         
  -2  -3   3         37.16         42.38         5.22 o                         
  -1  -3   3       1294.74       1265.20        15.75 o                         
   0  -3   3        345.29        342.32         5.35 o                         
   1  -3   3       2920.91       3227.63        25.61 o                         
   2  -3   3        266.00        219.15         5.44 o                         
   3  -3   3       1060.91       1038.94        17.05 o                         
   4  -3   3        203.52        225.88        10.10 o                         
   5  -3   3        761.49        859.31        22.76 o                         
   6  -3   3       1186.45       1175.30        19.00 o                         
   7  -3   3       1295.25       1351.89        36.61 o                         
   8  -3   3        364.66        414.15         9.39 o                         
   9  -3   3         20.62         15.14         5.42 o                         
  10  -3   3         52.35         34.08         5.06 o                         
  11  -3   3         15.72         10.12         4.91 o                         
  12  -3   3          6.82          3.92         3.92 o                         
  13  -3   3         11.27         17.50         5.31 o                         
  14  -3   3          1.98         -1.61         7.08 o                         
  15  -3   3         70.58         86.68        10.89 o                         
 -14  -2   3          0.68          2.79         8.20 o                         
 -13  -2   3         83.47         70.01        13.51 o                         
 -12  -2   3          9.66         12.97         5.05 o                         
 -11  -2   3          9.88         23.70         5.39 o                         
 -10  -2   3        337.79        327.86        15.00 o                         
  -9  -2   3        257.82        231.41        12.11 o                         
  -8  -2   3          9.58          4.84         3.83 o                         
  -7  -2   3        119.95        114.01        10.10 o                         
  -6  -2   3        248.29        292.53        14.98 o                         
  -5  -2   3       1746.37       1720.91        38.70 o                         
  -3  -2   3       6297.12       7152.71       170.80 o                         
  -2  -2   3       1012.82        966.75        31.25 o                         
  -1  -2   3        582.85        587.56        18.38 o                         
   0  -2   3      10244.54      10376.64        72.60 o                         
   1  -2   3       1091.66       1146.96        10.36 o                         
   2  -2   3       1896.58       2048.65        21.82 o                         
   3  -2   3         54.92         54.34         2.39 o                         
   4  -2   3        747.02        747.99        14.88 o                         
   5  -2   3        974.38       1023.52        14.55 o                         
   6  -2   3        335.55        301.36         7.42 o                         
   7  -2   3       2115.58       2300.98        42.69 o                         
   8  -2   3          4.40          3.50         1.17 o                         
   9  -2   3        281.48        259.75        12.25 o                         
  10  -2   3        425.81        431.70        16.96 o                         
  11  -2   3         71.23         68.91         7.91 o                         
  12  -2   3         98.91        113.78        10.32 o                         
  13  -2   3         18.07         29.11         6.48 o                         
  14  -2   3         60.30         66.19         9.03 o                         
  15  -2   3          6.25         -0.31        10.10 o                         
  16  -2   3         13.44         -0.85         9.60 o                         
 -14  -1   3          6.71         10.72         9.25 o                         
 -13  -1   3          3.64         -1.86         7.39 o                         
 -12  -1   3         18.43         20.08         7.43 o                         
 -11  -1   3         23.04         28.66         9.07 o                         
 -10  -1   3        351.86        334.25        14.88 o                         
  -9  -1   3         92.42         79.74         8.90 o                         
  -8  -1   3       1574.16       1602.31        31.15 o                         
  -7  -1   3        389.37        427.55        18.50 o                         
  -6  -1   3         55.35         56.96         6.46 o                         
  -5  -1   3        323.13        266.53         9.10 o                         
  -4  -1   3       6613.03       7510.08        76.78 o                         
  -3  -1   3       6037.56       6698.51        68.31 o                         
  -2  -1   3       4407.87       4826.16        72.44 o                         
  -1  -1   3       4029.96       4105.70        61.57 o                         
   0  -1   3       7943.53       7802.47        49.92 o                         
   1  -1   3        681.91        739.67        12.17 o                         
   2  -1   3        783.13        788.79        11.18 o                         
   3  -1   3        921.32        902.41        12.75 o                         
   4  -1   3        242.39        239.55         5.81 o                         
   5  -1   3       2142.26       2392.60        35.18 o                         
   6  -1   3       2174.62       2417.50        34.55 o                         
   7  -1   3        885.20        961.31        14.14 o                         
   8  -1   3        292.49        279.39        10.46 o                         
   9  -1   3        149.38        139.97         8.94 o                         
  10  -1   3          4.40          4.83         3.43 o                         
  11  -1   3        566.44        549.82        20.18 o                         
  12  -1   3        105.15        108.09         9.64 o                         
  13  -1   3         19.34         23.42         5.91 o                         
  14  -1   3         69.24         91.84        10.47 o                         
  15  -1   3         14.81          8.87         4.71 o                         
  16  -1   3         20.11         30.07        12.38 o                         
 -14   0   3         14.94          9.87         8.71 o                         
 -13   0   3         45.32         47.60        11.84 o                         
 -12   0   3          1.15         -0.70         5.96 o                         
 -11   0   3          3.13          3.25         5.38 o                         
 -10   0   3         23.04         32.58        11.55 o                         
  -9   0   3        616.86        616.66        18.41 o                         
  -8   0   3       1175.27       1222.09        45.66 o                         
  -7   0   3         77.08         82.71         9.29 o                         
  -6   0   3       1581.00       1680.15        33.25 o                         
  -5   0   3        152.43        164.63         5.84 o                         
  -4   0   3       6746.84       7522.44       136.72 o                         
  -3   0   3          2.78          9.80         3.00 o                         
  -2   0   3         39.10         18.19         2.94 o                         
  -1   0   3       1169.98       1230.28        24.61 o                         
   0   0   3        170.56        167.57         3.63 o                         
   1   0   3        164.58        180.23         4.13 o                         
   2   0   3      18819.54      19002.29       137.38 o                         
   3   0   3       2022.33       2135.26        81.38 o                         
   4   0   3         12.58          9.59         1.33 o                         
   5   0   3         60.37         59.57         4.02 o                         
   6   0   3        976.14       1130.13        21.15 o                         
   7   0   3       1004.36       1097.39        31.91 o                         
   8   0   3          2.11         -2.52         5.19 o                         
   9   0   3         31.60         24.93         4.27 o                         
  10   0   3          0.21          1.71         3.71 o                         
  11   0   3        365.72        356.53        16.06 o                         
  12   0   3        280.62        267.89        14.84 o                         
  13   0   3         10.87          7.60         5.06 o                         
  14   0   3          3.90          0.09         5.46 o                         
  15   0   3         71.63         87.33        10.96 o                         
  16   0   3         78.37        108.28        19.47 o                         
 -14   1   3          8.99         32.00        11.26 o                         
 -13   1   3          1.48          2.48         7.39 o                         
 -12   1   3         46.69         61.76        12.27 o                         
 -11   1   3          8.06         -0.04         7.16 o                         
 -10   1   3        367.15        378.99        24.42 o                         
  -9   1   3         78.02         81.03         6.51 o                         
  -8   1   3          0.67          3.14         4.26 o                         
  -7   1   3        321.73        356.82         9.45 o                         
  -6   1   3          1.68          4.42         1.91 o                         
  -5   1   3        143.40        129.89         4.94 o                         
  -4   1   3        434.38        430.41         7.06 o                         
  -3   1   3        245.03        305.66        10.75 o                         
  -2   1   3       2436.87       2255.48        57.99 o                         
  -1   1   3        341.80        337.38         8.12 o                         
   0   1   3       2502.21       2499.30        36.10 o                         
   1   1   3        191.78        203.42         4.56 o                         
   2   1   3        461.24        515.90        13.85 o                         
   3   1   3       1221.11       1241.35        26.43 o                         
   4   1   3       1987.02       1978.64        39.16 o                         
   5   1   3       5496.83       5761.30        62.48 o                         
   6   1   3        336.78        268.10         8.67 o                         
   7   1   3       1343.75       1476.66        33.28 o                         
   8   1   3        442.94        415.56        12.90 o                         
   9   1   3        487.94        431.77        14.12 o                         
  10   1   3        234.89        215.40        15.40 o                         
  11   1   3         33.70         35.47         5.68 o                         
  12   1   3         14.33         12.32         4.05 o                         
  13   1   3         28.11         47.19         7.09 o                         
  14   1   3         62.19         63.65         8.95 o                         
  15   1   3         36.73         46.98         8.89 o                         
  16   1   3         73.02        132.97        20.24 o                         
 -14   2   3          0.10          3.48         6.85 o                         
 -13   2   3         78.96        106.73        16.76 o                         
 -12   2   3          0.49          2.90         6.15 o                         
 -11   2   3        107.84         89.09        14.05 o                         
 -10   2   3        198.83        191.37        19.04 o                         
  -9   2   3         24.60         26.40         7.16 o                         
  -8   2   3          8.42         -1.72         2.48 o                         
  -7   2   3          3.40          2.03         2.02 o                         
  -6   2   3         49.02         59.71         3.46 o                         
  -5   2   3        882.45        882.80        13.32 o                         
  -4   2   3       2352.37       2542.16        21.99 o                         
  -3   2   3       1856.47       1849.91        23.66 o                         
  -2   2   3         90.38         90.31         2.82 o                         
  -1   2   3          2.14          6.42         1.11 o                         
   0   2   3      10865.59      11003.77        82.04 o                         
   1   2   3       6212.06       6425.81        93.46 o                         
   2   2   3         91.11         75.99         2.30 o                         
   3   2   3       4772.69       4949.56        52.20 o                         
   4   2   3       2231.91       2135.61        40.90 o                         
   5   2   3       2973.06       2992.94        53.75 o                         
   6   2   3        705.65        748.01        23.14 o                         
   7   2   3        387.73        406.11        17.45 o                         
   8   2   3        542.99        465.01        19.97 o                         
   9   2   3        833.36        836.65        20.45 o                         
  10   2   3        438.25        404.91        27.50 o                         
  11   2   3        728.40        676.38        21.03 o                         
  12   2   3        102.49        101.84        13.04 o                         
  13   2   3          0.97          4.08         7.04 o                         
  14   2   3          4.45          2.12         5.13 o                         
  15   2   3         25.32         53.04        20.82 o                         
 -14   3   3          0.35         -1.70         9.75 o                         
 -13   3   3         27.77         31.08        10.99 o                         
 -12   3   3          0.32         -8.09         8.09 o                         
 -11   3   3         49.58         52.01        11.38 o                         
 -10   3   3         68.42         73.88        12.93 o                         
  -9   3   3         66.20         65.52        11.18 o                         
  -8   3   3         10.86         12.39         2.73 o                         
  -7   3   3       1528.19       1610.04        30.73 o                         
  -6   3   3         78.11         79.97         4.41 o                         
  -5   3   3        357.50        358.28         7.38 o                         
  -4   3   3         19.81         14.22         1.57 o                         
  -3   3   3        121.57        151.72         4.00 o                         
  -2   3   3         91.25        103.08         3.77 o                         
  -1   3   3       1401.80       1403.20        17.08 o                         
   0   3   3         59.61         81.50         2.20 o                         
   1   3   3       3096.38       3001.23        40.31 o                         
   2   3   3        248.41        252.78         5.48 o                         
   3   3   3        335.28        375.11         9.64 o                         
   4   3   3       3733.18       4089.44        67.45 o                         
   5   3   3        655.02        677.85        21.83 o                         
   6   3   3         97.11         89.16         8.05 o                         
   7   3   3        975.24        882.07        27.86 o                         
   8   3   3        112.48         87.34         8.94 o                         
   9   3   3         63.91         57.43         7.51 o                         
  10   3   3         31.33         19.39         6.19 o                         
  11   3   3         44.24         39.59         5.47 o                         
  12   3   3        174.10        155.34        10.63 o                         
  13   3   3         36.56         32.83         6.43 o                         
  14   3   3        110.87        142.40        20.96 o                         
  15   3   3         61.06         59.17         9.89 o                         
 -14   4   3          2.73          3.23         5.83 o                         
 -13   4   3          0.15          8.80         8.34 o                         
 -12   4   3          4.71         -1.24         7.04 o                         
 -11   4   3        116.26        118.26        16.83 o                         
 -10   4   3         72.70         66.99        11.80 o                         
  -9   4   3        137.75        159.87        16.87 o                         
  -8   4   3        657.99        663.32        17.23 o                         
  -7   4   3         37.83         26.71         4.02 o                         
  -6   4   3         48.98         47.01         6.96 o                         
  -5   4   3        370.98        372.11         8.86 o                         
  -4   4   3        605.51        680.31        12.15 o                         
  -2   4   3        530.13        573.91        11.70 o                         
  -1   4   3       1401.02       1569.48        18.21 o                         
   0   4   3       1912.40       1921.10        49.32 o                         
   1   4   3        208.99        194.30         4.42 o                         
   2   4   3        317.48        328.15         7.03 o                         
   3   4   3         29.44         53.25         6.00 o                         
   4   4   3        171.10        126.20         9.21 o                         
   5   4   3        698.77        662.18        22.68 o                         
   6   4   3       1895.57       1893.78        43.81 o                         
   7   4   3        449.55        401.93        19.08 o                         
   8   4   3       1248.42       1075.41        34.02 o                         
   9   4   3          0.25         -5.38         5.38 o                         
  10   4   3         67.93         47.25         7.93 o                         
  11   4   3         31.61         23.30         7.28 o                         
  12   4   3         37.26         36.36         8.01 o                         
  13   4   3          6.14          9.59         4.68 o                         
  14   4   3        105.12        115.70        11.59 o                         
  15   4   3        140.05        156.37        14.11 o                         
 -14   5   3         20.00         16.81         7.03 o                         
 -13   5   3         88.87        124.06        12.71 o                         
 -12   5   3         12.29         15.16         6.42 o                         
 -11   5   3         38.94         43.15        11.53 o                         
 -10   5   3        234.46        223.64        21.86 o                         
  -9   5   3        175.66        187.38        19.31 o                         
  -8   5   3        135.41        138.32         7.64 o                         
  -7   5   3        192.50        210.58         9.19 o                         
  -6   5   3        125.54        112.20         5.26 o                         
  -5   5   3        998.12       1015.43        22.45 o                         
  -4   5   3       1091.68       1089.44        16.45 o                         
  -3   5   3       1097.84       1122.33        13.07 o                         
  -2   5   3        667.65        659.87        12.85 o                         
  -1   5   3        912.46        900.18        19.78 o                         
   0   5   3       3215.82       3295.17        50.62 o                         
   1   5   3        753.49        697.03        33.67 o                         
   2   5   3        342.35        296.64         6.99 o                         
   3   5   3        201.29        247.59        13.35 o                         
   4   5   3       1803.34       1923.50        54.58 o                         
   5   5   3         23.21         26.35         5.30 o                         
   6   5   3        806.07        739.81        26.82 o                         
   7   5   3        992.02        888.34        30.53 o                         
   8   5   3        545.31        460.71        22.37 o                         
   9   5   3         12.72         -0.15         5.22 o                         
  10   5   3        471.32        432.58        23.88 o                         
  11   5   3        195.63        176.43        15.94 o                         
  12   5   3         34.17         27.71         6.93 o                         
  13   5   3         13.13         10.60         6.54 o                         
  14   5   3         11.00         18.19         5.73 o                         
  15   5   3         47.33         62.15        23.97 o                         
 -13   6   3          2.41          5.31         6.39 o                         
 -12   6   3          1.78          1.23         5.42 o                         
 -11   6   3          0.21          1.21         4.11 o                         
 -10   6   3         76.38         70.02         8.43 o                         
  -9   6   3         28.60         20.71         4.93 o                         
  -8   6   3         40.50         32.97         8.20 o                         
  -7   6   3         83.24         84.47         4.81 o                         
  -6   6   3        230.65        220.10         7.66 o                         
  -5   6   3        110.11         98.92         5.14 o                         
  -4   6   3        190.05        200.32         5.78 o                         
  -3   6   3        257.28        291.51         5.36 o                         
  -2   6   3        608.77        635.83        14.28 o                         
  -1   6   3       2397.56       2458.08        53.25 o                         
   0   6   3       3914.40       3916.40        70.59 o                         
   1   6   3       4899.19       5184.33        59.62 o                         
   2   6   3        812.70        708.19        23.18 o                         
   3   6   3        312.68        281.07        10.98 o                         
   4   6   3          7.86          4.41         2.68 o                         
   5   6   3        255.30        206.16        10.38 o                         
   6   6   3         14.49         13.71         3.83 o                         
   7   6   3        758.37        700.14        28.10 o                         
   8   6   3         55.47         28.52         6.50 o                         
   9   6   3         12.93          2.59         5.80 o                         
  10   6   3        708.85        672.51        31.04 o                         
  11   6   3          0.57         -0.31         5.92 o                         
  12   6   3         21.88         20.67         8.13 o                         
  13   6   3         96.72        113.39        15.05 o                         
  14   6   3          1.80         -4.88         4.88 o                         
  15   6   3         52.81         67.59         7.88 o                         
 -13   7   3         37.28         46.48        12.54 o                         
 -12   7   3         20.52         17.61         7.43 o                         
 -11   7   3         37.47         47.70         7.66 o                         
 -10   7   3         84.39         90.50         9.46 o                         
  -9   7   3         49.01         48.76         7.01 o                         
  -8   7   3          5.73         10.45         4.05 o                         
  -7   7   3          8.53          6.70         2.69 o                         
  -6   7   3         66.18         58.24         4.30 o                         
  -5   7   3         31.83         36.38         3.59 o                         
  -4   7   3          9.20         10.65         1.31 o                         
  -3   7   3         14.70         10.79         1.31 o                         
  -2   7   3         53.09         69.30         5.86 o                         
  -1   7   3       1849.45       1791.30        45.74 o                         
   0   7   3        300.00        278.79        12.44 o                         
   1   7   3         27.38         24.27         4.55 o                         
   2   7   3        133.27        116.14        10.14 o                         
   3   7   3        694.50        727.76        32.29 o                         
   4   7   3        232.06        173.63         9.87 o                         
   5   7   3        639.41        591.70        18.56 o                         
   6   7   3       1217.81       1269.95        29.19 o                         
   7   7   3          5.97          4.30         3.62 o                         
   8   7   3        211.22        213.35        25.85 o                         
   9   7   3         13.25         14.78         5.77 o                         
  10   7   3          2.71          7.00         5.65 o                         
  11   7   3        146.30        136.96        15.25 o                         
  12   7   3         47.87         52.79        10.37 o                         
  13   7   3         22.32         28.56        10.14 o                         
  14   7   3        172.37        216.48        22.41 o                         
  15   7   3         68.52         61.83         9.52 o                         
 -12   8   3         16.10          6.93         8.51 o                         
 -11   8   3         20.13          1.43         6.69 o                         
 -10   8   3         19.32         51.39        12.89 o                         
  -9   8   3         34.03         34.71        10.64 o                         
  -8   8   3          0.02         -3.21         3.21 o                         
  -7   8   3          0.64         -1.48         2.89 o                         
  -6   8   3         85.40         92.45         4.88 o                         
  -5   8   3        435.11        414.29         9.38 o                         
  -4   8   3          9.17          5.61         1.89 o                         
  -3   8   3          8.61          4.94         1.12 o                         
  -2   8   3         37.45         30.43         4.76 o                         
  -1   8   3        798.87        811.55        16.42 o                         
   0   8   3          6.27          4.23         2.21 o                         
   1   8   3          7.86         -0.58         3.29 o                         
   2   8   3        397.62        351.77        18.38 o                         
   3   8   3        683.67        664.67        19.30 o                         
   4   8   3        300.53        289.86        10.84 o                         
   5   8   3        186.45        170.61         8.61 o                         
   6   8   3          8.63         -2.38         3.48 o                         
   7   8   3        396.37        421.72        25.43 o                         
   8   8   3        503.20        481.19        19.57 o                         
   9   8   3         10.30         18.75        10.78 o                         
  10   8   3        562.52        586.32        23.53 o                         
  11   8   3         40.85         33.32         6.88 o                         
  12   8   3         12.97          8.20         6.69 o                         
  13   8   3          0.84         -4.26         8.01 o                         
  14   8   3          1.23          0.81         7.43 o                         
  15   8   3          9.66         -1.86        10.37 o                         
 -12   9   3         56.25         55.49        13.93 o                         
 -11   9   3          0.07          4.10         8.48 o                         
 -10   9   3          1.44          5.46         8.24 o                         
  -9   9   3         88.86         79.80        15.09 o                         
  -8   9   3         58.11         71.20         8.00 o                         
  -7   9   3        105.06        113.96         9.53 o                         
  -6   9   3        615.87        634.77        23.86 o                         
  -5   9   3         23.66         15.39         2.96 o                         
  -4   9   3         81.94         74.65         5.54 o                         
  -3   9   3         18.60         25.29         4.53 o                         
  -2   9   3         60.73         53.44         6.48 o                         
  -1   9   3        157.13        165.38         7.87 o                         
   0   9   3       1992.36       2125.69        30.65 o                         
   1   9   3        383.65        371.38        14.42 o                         
   2   9   3         66.99         71.43         3.45 o                         
   3   9   3         42.84         51.27         6.14 o                         
   4   9   3        195.79        195.62        23.06 o                         
   5   9   3        198.70        183.77        11.15 o                         
   6   9   3          7.19          5.08         5.55 o                         
   7   9   3        207.57        212.17        10.89 o                         
   8   9   3        199.37        189.23        12.96 o                         
   9   9   3        467.81        480.11        21.38 o                         
  10   9   3          2.35          1.40         5.11 o                         
  11   9   3         88.33         79.28         9.87 o                         
  12   9   3          9.96         11.88         5.71 o                         
  13   9   3         13.23         13.23         7.55 o                         
  14   9   3         68.84         47.56        12.04 o                         
 -11  10   3         15.07         26.12        10.37 o                         
 -10  10   3        249.41        278.25        26.93 o                         
  -9  10   3          3.19          4.02         6.39 o                         
  -8  10   3         29.94         39.61         6.69 o                         
  -7  10   3          8.83         14.67        15.54 o                         
  -6  10   3         13.00         10.77         4.70 o                         
  -5  10   3         10.48          5.23         2.74 o                         
  -4  10   3          0.83          2.46         2.61 o                         
  -3  10   3        139.79        168.17        11.19 o                         
  -2  10   3        592.52        607.93        20.54 o                         
  -1  10   3        653.09        658.39        15.89 o                         
   0  10   3         27.74         20.15         4.18 o                         
   1  10   3        531.16        511.66        17.83 o                         
   2  10   3        458.76        423.08        16.89 o                         
   3  10   3        976.42        918.12        25.44 o                         
   4  10   3         93.59         91.26         8.65 o                         
   5  10   3         33.25         17.58         6.46 o                         
   6  10   3          0.69          2.54         4.44 o                         
   7  10   3          0.76         -2.77         4.27 o                         
   8  10   3          3.41          4.71         4.03 o                         
   9  10   3          0.26          1.53         4.46 o                         
  10  10   3         75.28         76.68         8.17 o                         
  11  10   3         20.74         23.69         6.76 o                         
  12  10   3         70.70         77.59        17.03 o                         
  13  10   3        152.91        184.32        16.38 o                         
  14  10   3          6.10          9.98         8.17 o                         
 -10  11   3         33.32         57.20        14.59 o                         
  -9  11   3         39.82         21.36         8.44 o                         
  -8  11   3         11.31         15.72         9.93 o                         
  -7  11   3          2.14         -2.75         4.23 o                         
  -6  11   3        181.41        184.32        12.86 o                         
  -5  11   3        274.81        271.49        20.59 o                         
  -4  11   3        143.70        155.41        11.49 o                         
  -3  11   3        243.54        251.19        15.54 o                         
  -2  11   3        197.57        172.85        11.87 o                         
  -1  11   3         14.35         19.07         3.60 o                         
   0  11   3        147.33        127.35         9.41 o                         
   1  11   3        251.33        269.97        13.62 o                         
   2  11   3        223.40        231.32        13.13 o                         
   3  11   3        113.74        116.36         9.75 o                         
   4  11   3          0.92         -1.55         8.96 o                         
   5  11   3         60.56         55.96        17.22 o                         
   6  11   3        150.66        131.16        11.69 o                         
   7  11   3         17.29         13.91         4.29 o                         
   8  11   3        175.72        173.53        11.36 o                         
   9  11   3        285.17        285.22        14.69 o                         
  10  11   3        118.02        110.45        10.09 o                         
  11  11   3         92.03        102.49         9.93 o                         
  12  11   3          8.32          5.00         4.74 o                         
  -9  12   3         78.39         84.71        16.99 o                         
  -8  12   3         69.91         72.60        15.44 o                         
  -7  12   3         78.69         81.44         9.68 o                         
  -6  12   3         21.24         20.38         5.56 o                         
  -5  12   3         12.40          4.03         4.74 o                         
  -4  12   3         71.10         60.90         8.16 o                         
  -3  12   3          8.23          5.63         3.95 o                         
  -2  12   3         82.23         87.62         9.49 o                         
  -1  12   3        165.10        153.65        21.32 o                         
   0  12   3        808.65        832.97        39.92 o                         
   1  12   3        170.55        170.61        11.76 o                         
   2  12   3          0.38          1.74         7.00 o                         
   3  12   3        164.73        155.38        17.36 o                         
   4  12   3         16.75         12.08         8.48 o                         
   5  12   3         94.45         98.89        10.05 o                         
   6  12   3        134.66        131.06        16.49 o                         
   7  12   3        457.40        488.70        22.54 o                         
   8  12   3        401.36        411.75        17.78 o                         
   9  12   3         62.35         59.66         7.74 o                         
  10  12   3          5.30         12.73         4.94 o                         
  11  12   3         65.04         46.65         7.28 o                         
  -8  13   3         14.25          9.17         8.13 o                         
  -7  13   3         23.10         36.42         7.46 o                         
  -6  13   3         98.03        108.13        11.18 o                         
  -5  13   3         18.64         23.47         7.37 o                         
  -4  13   3         32.28         38.86         7.15 o                         
  -3  13   3         87.28         98.07        10.16 o                         
  -2  13   3         18.66          9.48         6.66 o                         
  -1  13   3         68.55         90.31         9.59 o                         
   0  13   3         89.32         83.55         7.40 o                         
   1  13   3          0.90         -2.52         4.31 o                         
   2  13   3          2.46          4.12         5.44 o                         
   3  13   3        208.77        188.76        13.63 o                         
   4  13   3         92.34        102.22        10.54 o                         
   5  13   3         14.98          9.41         4.74 o                         
   6  13   3        208.68        213.81        15.37 o                         
   7  13   3        114.26        101.95        11.35 o                         
   8  13   3         23.27         11.48         6.02 o                         
   9  13   3          4.85         -4.99         4.99 o                         
  10  13   3         81.30         80.24        10.80 o                         
  -7  14   3         49.46         49.07        13.66 o                         
  -6  14   3        162.87        169.77        14.67 o                         
  -5  14   3         26.44         34.04         7.18 o                         
  -4  14   3          2.03         -0.23         4.49 o                         
  -3  14   3         36.06         40.05        10.76 o                         
  -2  14   3         27.06         32.86        10.95 o                         
  -1  14   3          8.30         20.32         9.13 o                         
   0  14   3         24.13         27.03         5.88 o                         
   1  14   3         64.54         62.13         8.28 o                         
   2  14   3         69.10         51.03         7.87 o                         
   3  14   3         66.20         69.97         8.91 o                         
   4  14   3          5.34         -2.32         5.11 o                         
   5  14   3         18.02         23.46        14.45 o                         
   6  14   3          4.74          4.22         6.16 o                         
   7  14   3        130.50        133.12        16.93 o                         
   8  14   3        138.38        179.11        25.33 o                         
   9  14   3        217.51        231.75        18.41 o                         
  -6  15   3         13.21         22.02         9.64 o                         
  -5  15   3          0.96          5.12         5.02 o                         
  -4  15   3          9.30         17.03         7.74 o                         
  -3  15   3          0.39         17.61         9.17 o                         
  -2  15   3         86.95         64.16        13.58 o                         
  -1  15   3        132.78        127.17        17.65 o                         
   0  15   3          3.37          4.65         5.24 o                         
   1  15   3         15.92          8.73         5.38 o                         
   2  15   3          0.25         -2.68         7.60 o                         
   3  15   3         24.16         20.97         8.92 o                         
   4  15   3         18.20         10.79         6.13 o                         
   5  15   3          5.75          2.18         6.19 o                         
   6  15   3          3.97         10.69         8.90 o                         
   7  15   3        240.75        248.71        18.89 o                         
   8  15   3         63.68         64.13        15.62 o                         
  -5  16   3         10.02          8.09         7.35 o                         
  -4  16   3         98.33         96.48        15.98 o                         
  -3  16   3        100.13        126.82        18.85 o                         
  -2  16   3         16.16          4.80         7.28 o                         
  -1  16   3        151.23        138.70        19.43 o                         
   0  16   3         16.67         12.93         8.82 o                         
   1  16   3          3.48          2.71         5.51 o                         
   2  16   3          8.03          7.62         4.98 o                         
   3  16   3        170.58        213.34        16.81 o                         
   4  16   3          0.49          2.01         7.86 o                         
   5  16   3        117.48        128.58        28.11 o                         
   6  16   3          4.90         12.04         9.48 o                         
  -2  17   3         14.83          5.19         9.79 o                         
  -1  17   3          2.32          2.83         7.66 o                         
   0  17   3         22.69         24.77        10.45 o                         
   1  17   3         43.35         36.30        11.96 o                         
   4  17   3          3.35         -9.71         9.71 o                         
   5  17   3          2.44        -13.58        13.58 o                         
  -3 -16   4         34.31         36.18         9.33 o                         
  -2 -16   4        100.26        105.54        20.45 o                         
  -1 -16   4         70.02        111.69        17.30 o                         
  -6 -15   4          0.39         11.65         8.17 o                         
  -5 -15   4         65.96         68.09        11.54 o                         
  -4 -15   4         28.51         43.60         9.14 o                         
  -3 -15   4        219.29        270.28        24.56 o                         
  -2 -15   4         25.62         10.73         6.64 o                         
  -1 -15   4         21.55          8.65         5.44 o                         
   0 -15   4         21.93         18.20        22.23 o                         
   1 -15   4         56.36         97.06        17.69 o                         
   2 -15   4         46.08         87.27        17.03 o                         
   3 -15   4        218.68        251.70        26.01 o                         
   4 -15   4          5.12         -4.64        10.02 o                         
   5 -15   4         99.56         93.30        16.45 o                         
   6 -15   4          2.14         10.37        10.06 o                         
  -8 -14   4         45.61         32.58        10.60 o                         
  -7 -14   4          2.72         -7.70         7.74 o                         
  -6 -14   4         28.84         39.74        12.13 o                         
  -5 -14   4          2.47          6.76         5.76 o                         
  -4 -14   4          3.75          0.82         5.51 o                         
  -3 -14   4         12.14         16.82         5.23 o                         
  -2 -14   4          0.76         -3.31         4.72 o                         
  -1 -14   4         62.96         53.11         6.89 o                         
   0 -14   4          6.94          2.49         5.88 o                         
   1 -14   4         81.08         87.03        19.27 o                         
   2 -14   4         99.60         85.60        15.71 o                         
   3 -14   4         49.50         65.09        13.20 o                         
   4 -14   4         11.50         14.74         8.67 o                         
   5 -14   4         17.12         29.18        12.11 o                         
   6 -14   4         75.97         98.88        17.80 o                         
   7 -14   4         42.16         22.25        10.22 o                         
   8 -14   4         28.23         31.04        11.65 o                         
  -9 -13   4        142.21         89.74        15.87 o                         
  -8 -13   4          7.82         22.91        16.33 o                         
  -7 -13   4         10.90          0.16         5.33 o                         
  -6 -13   4         83.39         70.67        19.66 o                         
  -5 -13   4        106.94        120.25        12.98 o                         
  -4 -13   4        309.28        313.13        18.53 o                         
  -3 -13   4          2.09          3.75         4.64 o                         
  -2 -13   4        142.84        140.63        11.87 o                         
  -1 -13   4          1.55         -3.74         3.87 o                         
   0 -13   4        124.92        117.43         9.01 o                         
   1 -13   4          9.69          6.32         4.57 o                         
   2 -13   4          0.61          2.85         4.42 o                         
   3 -13   4         14.83         18.65         8.63 o                         
   4 -13   4          7.68         -0.15         7.78 o                         
   5 -13   4        224.85        279.56        25.12 o                         
   6 -13   4         87.20         69.50        14.09 o                         
   7 -13   4          2.21         -0.70         8.51 o                         
   8 -13   4         44.54         51.31        12.50 o                         
   9 -13   4         13.30         17.94         8.15 o                         
  10 -13   4         13.64         20.24         7.11 o                         
 -10 -12   4         13.67          0.20        10.10 o                         
  -9 -12   4         22.03         13.44         5.52 o                         
  -8 -12   4         45.40         45.38         9.39 o                         
  -7 -12   4         23.32         29.14         7.69 o                         
  -6 -12   4         61.33         66.57        17.26 o                         
  -5 -12   4        158.08        170.46        13.69 o                         
  -4 -12   4        117.81        118.51        27.73 o                         
  -3 -12   4        247.18        243.02        15.25 o                         
  -2 -12   4        308.46        316.48        14.12 o                         
  -1 -12   4         12.43         12.73         3.93 o                         
   0 -12   4         41.90         42.35         7.51 o                         
   1 -12   4         77.23         90.36         9.44 o                         
   2 -12   4         32.28         19.72         5.23 o                         
   3 -12   4          1.77          5.74         3.89 o                         
   4 -12   4          0.78         -8.20         8.20 o                         
   5 -12   4         24.50         22.41         8.55 o                         
   6 -12   4         79.96         94.19        14.28 o                         
   7 -12   4         18.99         30.03        10.53 o                         
   8 -12   4        100.34        111.34        11.36 o                         
   9 -12   4         73.91         66.88         9.66 o                         
  10 -12   4         15.86         20.30         6.61 o                         
  11 -12   4          4.23          5.45         5.42 o                         
 -11 -11   4          2.30         -0.38        12.46 o                         
 -10 -11   4          7.92         18.75         5.66 o                         
  -9 -11   4         48.58         45.58         6.99 o                         
  -8 -11   4         25.84         22.27         5.81 o                         
  -7 -11   4        107.21        109.47         9.25 o                         
  -6 -11   4         30.62         34.29         8.05 o                         
  -5 -11   4         54.75         47.19         8.34 o                         
  -4 -11   4         16.11         13.35         9.00 o                         
  -3 -11   4        513.84        504.66        21.08 o                         
  -2 -11   4         68.86         64.56         7.97 o                         
  -1 -11   4         16.83         19.56         5.44 o                         
   0 -11   4        690.33        736.86        23.76 o                         
   1 -11   4        794.28        787.53        25.68 o                         
   2 -11   4        131.28        130.10        10.06 o                         
   3 -11   4         93.25         97.26         8.32 o                         
   4 -11   4          3.09          1.59         6.39 o                         
   5 -11   4         10.64          9.48         6.19 o                         
   6 -11   4         96.08        100.50        14.86 o                         
   7 -11   4         60.02         60.36         8.09 o                         
   8 -11   4         19.60         14.54         6.03 o                         
   9 -11   4         36.07         25.58         6.63 o                         
  10 -11   4          1.41         10.83         5.28 o                         
  11 -11   4         43.59         35.02         9.64 o                         
  12 -11   4          1.66         -2.79         8.36 o                         
 -11 -10   4         41.63         27.67         6.12 o                         
 -10 -10   4         52.35         49.75         6.93 o                         
  -9 -10   4         23.20         26.43         5.53 o                         
  -8 -10   4         10.10          5.62         3.94 o                         
  -7 -10   4         93.76         93.64         8.15 o                         
  -6 -10   4         47.61         39.92         5.43 o                         
  -5 -10   4         76.68         58.30         6.40 o                         
  -4 -10   4          1.80         -1.82         4.75 o                         
  -3 -10   4          3.07          0.72         3.73 o                         
  -2 -10   4        261.23        282.14        14.71 o                         
  -1 -10   4        424.88        393.66        13.90 o                         
   0 -10   4        277.57        261.53        11.20 o                         
   1 -10   4         93.25        105.96         7.48 o                         
   2 -10   4         98.69         88.50        14.92 o                         
   3 -10   4        171.96        172.01        13.91 o                         
   4 -10   4         51.74         51.18         4.67 o                         
   5 -10   4         49.43         42.36         5.79 o                         
   6 -10   4         88.02         89.99         7.05 o                         
   7 -10   4        187.00        173.96         9.82 o                         
   8 -10   4         54.60         54.73         7.68 o                         
   9 -10   4         21.66         25.19         6.14 o                         
  10 -10   4          0.24          1.62         6.06 o                         
  11 -10   4         10.38          9.11         5.48 o                         
  12 -10   4         33.22         37.11        10.72 o                         
  13 -10   4          2.18         -8.20         8.20 o                         
 -12  -9   4          3.29          4.03         4.58 o                         
 -11  -9   4          0.42         -1.88         4.26 o                         
 -10  -9   4         18.58         22.70         5.59 o                         
  -9  -9   4         33.29         33.81         5.60 o                         
  -8  -9   4         18.87         17.43         6.45 o                         
  -7  -9   4          7.67          6.33         3.73 o                         
  -6  -9   4        236.10        273.61        12.43 o                         
  -5  -9   4        339.02        336.12        13.48 o                         
  -4  -9   4        627.86        641.49        17.97 o                         
  -3  -9   4        373.40        406.49        16.91 o                         
  -2  -9   4        342.18        374.98        15.74 o                         
  -1  -9   4         90.28         85.46        12.62 o                         
   0  -9   4        105.63        108.23         7.00 o                         
   1  -9   4        583.88        630.33        16.18 o                         
   2  -9   4        162.79        189.36        10.42 o                         
   3  -9   4        222.78        188.64         7.97 o                         
   4  -9   4        446.79        438.61        12.09 o                         
   5  -9   4        652.55        648.37        13.16 o                         
   6  -9   4         21.46         17.92         3.88 o                         
   7  -9   4          0.30         -1.51         3.70 o                         
   8  -9   4         93.77         90.03         7.33 o                         
   9  -9   4         90.15         84.58         9.80 o                         
  10  -9   4         12.26         19.03         4.76 o                         
  11  -9   4         29.26         36.38        10.06 o                         
  12  -9   4          0.42         11.34         7.70 o                         
  13  -9   4         60.33         61.53        13.00 o                         
  14  -9   4          4.30          7.04         6.85 o                         
 -12  -8   4        194.58        256.96        21.25 o                         
 -11  -8   4         31.45         33.25         7.56 o                         
 -10  -8   4          0.77         -0.58         5.47 o                         
  -9  -8   4        208.89        214.36        11.93 o                         
  -8  -8   4          4.56          9.95         4.16 o                         
  -7  -8   4        222.55        225.32        11.14 o                         
  -6  -8   4        502.12        499.04        21.11 o                         
  -5  -8   4          1.26         -1.08         3.18 o                         
  -4  -8   4         38.20         40.18         5.11 o                         
  -3  -8   4        186.10        199.69         9.20 o                         
  -2  -8   4          0.25         -0.45         3.09 o                         
  -1  -8   4        945.41        969.87        38.33 o                         
   0  -8   4        836.09        837.35        19.08 o                         
   1  -8   4        489.46        456.14        12.85 o                         
   2  -8   4          3.22          5.02         2.92 o                         
   3  -8   4        362.11        328.41        10.05 o                         
   4  -8   4         31.25         29.76         2.96 o                         
   5  -8   4        617.47        590.82        12.00 o                         
   6  -8   4        401.22        409.22        13.23 o                         
   7  -8   4        257.91        251.30        10.92 o                         
   8  -8   4       1236.63       1237.17        25.35 o                         
   9  -8   4          6.29         24.84         7.41 o                         
  10  -8   4         38.11         29.99         5.36 o                         
  11  -8   4         24.12         29.25         7.35 o                         
  12  -8   4          7.82         11.34         5.47 o                         
  13  -8   4         18.51         27.98        10.02 o                         
  14  -8   4         23.46         18.42         8.20 o                         
 -13  -7   4         68.33         67.14        14.13 o                         
 -12  -7   4         17.79         41.41        11.88 o                         
 -11  -7   4         69.21         97.52        15.40 o                         
 -10  -7   4         17.13         17.18         7.66 o                         
  -9  -7   4         42.24         54.14        10.87 o                         
  -8  -7   4          0.65         -2.55         4.71 o                         
  -7  -7   4        802.46        825.55        52.71 o                         
  -6  -7   4        358.77        367.10        13.20 o                         
  -5  -7   4          2.25          5.57         3.15 o                         
  -4  -7   4        515.85        548.12        15.02 o                         
  -3  -7   4         29.11         27.06         3.65 o                         
  -2  -7   4        179.52        180.84         9.45 o                         
  -1  -7   4       1258.54       1306.60        32.91 o                         
   0  -7   4         89.59         82.82         5.19 o                         
   1  -7   4         30.66         32.23         4.13 o                         
   2  -7   4          3.71          2.94         3.23 o                         
   3  -7   4         84.69         84.28         4.97 o                         
   4  -7   4          0.75          2.75         1.73 o                         
   5  -7   4         81.43         76.93         3.29 o                         
   6  -7   4        599.20        602.61        12.23 o                         
   7  -7   4        253.66        270.11        10.83 o                         
   8  -7   4        143.67        143.62         8.25 o                         
   9  -7   4         31.84         22.22         5.11 o                         
  10  -7   4         24.36         21.90         4.15 o                         
  11  -7   4          2.68          4.73         3.90 o                         
  12  -7   4         22.72         24.34         6.31 o                         
  13  -7   4         54.51         47.38        16.91 o                         
  14  -7   4         14.70         25.70         7.17 o                         
  15  -7   4         53.19         68.48        10.05 o                         
 -13  -6   4         11.07         19.28         6.73 o                         
 -12  -6   4          3.79          0.70         7.86 o                         
 -11  -6   4         12.40         13.24         7.93 o                         
 -10  -6   4         41.90         42.49         9.98 o                         
  -9  -6   4         41.49         36.84         8.36 o                         
  -8  -6   4         90.94         84.75        11.73 o                         
  -7  -6   4          0.16         -2.17         5.96 o                         
  -6  -6   4        105.05        103.09        11.65 o                         
  -5  -6   4        983.29        954.61        19.62 o                         
  -4  -6   4        438.12        429.08        12.30 o                         
  -3  -6   4       1081.95       1100.92        19.61 o                         
  -2  -6   4       2028.01       1980.14        27.00 o                         
  -1  -6   4         29.91         27.91         3.97 o                         
   0  -6   4       1657.17       1710.95        28.72 o                         
   1  -6   4        200.43        213.04         7.34 o                         
   2  -6   4         58.80         74.70         5.28 o                         
   3  -6   4        477.25        535.70        13.61 o                         
   4  -6   4        167.66        161.46         5.60 o                         
   5  -6   4        244.97        243.46         5.31 o                         
   6  -6   4         95.39         90.75         6.11 o                         
   7  -6   4       1631.08       1613.93        35.48 o                         
   8  -6   4        491.92        498.81        20.33 o                         
   9  -6   4         18.80         10.07         2.96 o                         
  10  -6   4         18.65         16.58         4.28 o                         
  11  -6   4         44.50         47.65         7.53 o                         
  12  -6   4        204.94        199.94        13.84 o                         
  13  -6   4          3.00          2.37         5.05 o                         
  14  -6   4         46.40         46.27        11.22 o                         
  15  -6   4         13.64         24.92         7.01 o                         
 -13  -5   4         89.65         89.72        10.43 o                         
 -12  -5   4         23.85         28.10         9.33 o                         
 -11  -5   4         28.63         11.84         6.85 o                         
 -10  -5   4          0.87         -0.70         5.65 o                         
  -9  -5   4        134.33        120.93        13.78 o                         
  -8  -5   4        227.99        219.69        17.92 o                         
  -7  -5   4        333.14        309.59        20.05 o                         
  -6  -5   4        465.69        440.94        22.76 o                         
  -5  -5   4        452.68        454.71        21.94 o                         
  -4  -5   4        498.04        564.31        16.50 o                         
  -3  -5   4        225.40        257.97         9.09 o                         
  -2  -5   4        232.39        220.15         8.57 o                         
  -1  -5   4       1767.74       1735.51        27.86 o                         
   0  -5   4        734.99        649.05        15.47 o                         
   1  -5   4        995.73       1123.82        16.90 o                         
   2  -5   4        155.27        137.66        11.11 o                         
   3  -5   4         20.95         21.99         3.45 o                         
   4  -5   4        278.95        235.50         6.61 o                         
   5  -5   4         12.45          5.90         2.68 o                         
   6  -5   4        275.21        313.02        10.30 o                         
   7  -5   4        339.15        348.99        11.31 o                         
   8  -5   4       1255.82       1169.53        27.56 o                         
   9  -5   4          2.35         -0.42         3.67 o                         
  10  -5   4         44.23         15.14         3.96 o                         
  11  -5   4          0.75         -2.74         4.25 o                         
  12  -5   4        116.52        103.72        10.70 o                         
  13  -5   4         20.54         10.85         8.63 o                         
  14  -5   4         22.03         10.99         6.16 o                         
  15  -5   4          0.28         -1.94        26.49 o                         
 -13  -4   4         22.55         27.90        10.95 o                         
 -12  -4   4         33.64         42.77         7.80 o                         
 -11  -4   4          1.97         -7.39         7.39 o                         
 -10  -4   4        128.00        141.72        14.74 o                         
  -9  -4   4        180.39        191.10        16.72 o                         
  -8  -4   4        159.17        164.70        14.78 o                         
  -7  -4   4          8.60          7.43         4.61 o                         
  -6  -4   4          0.35         -3.52         4.30 o                         
  -5  -4   4          2.72          2.17         3.52 o                         
  -4  -4   4         47.78         62.92         7.51 o                         
  -3  -4   4        869.40        851.07        26.70 o                         
  -2  -4   4        161.70        123.87         5.22 o                         
  -1  -4   4       2482.02       2458.33        33.78 o                         
   0  -4   4       3308.74       3280.33        39.94 o                         
   1  -4   4         14.56         18.34         2.53 o                         
   2  -4   4        300.74        335.79        14.74 o                         
   3  -4   4         19.41         22.68         2.22 o                         
   4  -4   4        927.31        896.74        13.00 o                         
   5  -4   4       1060.01       1061.58        21.71 o                         
   6  -4   4        906.00        992.88        24.31 o                         
   7  -4   4       1432.03       1487.09        20.07 o                         
   8  -4   4        126.22        125.49         8.38 o                         
   9  -4   4         25.46          8.32         5.86 o                         
  10  -4   4        258.23        260.51        15.21 o                         
  11  -4   4         66.49         46.81         8.48 o                         
  12  -4   4         65.61         63.06         8.21 o                         
  13  -4   4        118.80        128.92        11.72 o                         
  14  -4   4          8.95          6.92         9.85 o                         
  15  -4   4         74.00        100.01        11.65 o                         
 -14  -3   4         38.53         51.24        12.89 o                         
 -13  -3   4          1.77          2.32         7.16 o                         
 -12  -3   4          1.58         13.44         5.13 o                         
 -11  -3   4        128.09        134.43        10.97 o                         
 -10  -3   4          1.07         -6.73         6.73 o                         
  -9  -3   4         96.24         95.86        11.26 o                         
  -8  -3   4        114.25        114.12        11.53 o                         
  -7  -3   4         27.05         12.96         4.37 o                         
  -6  -3   4        288.96        316.71        17.03 o                         
  -5  -3   4          1.34          1.28         3.41 o                         
  -4  -3   4         64.38         75.97         7.86 o                         
  -3  -3   4         36.22         26.71         3.47 o                         
  -2  -3   4        350.51        360.37        10.10 o                         
  -1  -3   4       1424.11       1475.66        18.68 o                         
   0  -3   4        739.14        742.65         9.48 o                         
   1  -3   4        270.96        216.65         5.86 o                         
   2  -3   4       2546.19       2612.75        25.84 o                         
   3  -3   4       1976.95       2031.25        18.26 o                         
   4  -3   4        490.77        497.00         7.99 o                         
   5  -3   4        704.69        620.83        15.83 o                         
   6  -3   4       2207.21       2471.03        30.18 o                         
   7  -3   4          0.23         -1.74         1.74 o                         
   8  -3   4        504.00        501.57        16.30 o                         
   9  -3   4        249.26        222.44        15.38 o                         
  10  -3   4         15.72          4.35        10.99 o                         
  11  -3   4        443.37        452.92        18.61 o                         
  12  -3   4         24.29         18.10         5.82 o                         
  13  -3   4         44.11         47.49         7.30 o                         
  14  -3   4          0.09          1.37         4.67 o                         
  15  -3   4          0.90          0.92         9.33 o                         
  16  -3   4        101.11        139.05        20.51 o                         
 -14  -2   4         48.10         52.32        13.00 o                         
 -13  -2   4        113.30        101.66        16.56 o                         
 -12  -2   4          0.59         -7.28         7.31 o                         
 -11  -2   4         18.55         18.08         4.97 o                         
 -10  -2   4        108.86         91.65         8.54 o                         
  -9  -2   4         49.09         52.95         6.45 o                         
  -8  -2   4        219.83        202.40        14.63 o                         
  -7  -2   4        227.09        269.54        15.91 o                         
  -6  -2   4         80.91         66.21         7.86 o                         
  -5  -2   4       1984.54       2258.59        47.60 o                         
  -4  -2   4         31.38         17.56         3.02 o                         
  -3  -2   4        215.09        188.86        11.96 o                         
  -2  -2   4          0.74          1.57         1.83 o                         
  -1  -2   4         91.62         98.66         6.23 o                         
   0  -2   4        249.20        268.16         4.27 o                         
   1  -2   4       1378.86       1410.27        16.38 o                         
   2  -2   4        270.75        320.79         9.78 o                         
   3  -2   4        101.76         97.10         2.62 o                         
   4  -2   4        316.79        303.14         5.45 o                         
   5  -2   4         55.18         59.29         2.90 o                         
   6  -2   4        651.07        627.31        15.29 o                         
   7  -2   4        138.44        120.13         7.33 o                         
   8  -2   4        781.33        802.35        20.64 o                         
   9  -2   4         14.07         10.50         6.04 o                         
  10  -2   4        113.26        112.05         8.78 o                         
  11  -2   4          9.01          0.57         3.74 o                         
  12  -2   4          6.84          8.93         4.43 o                         
  13  -2   4         51.96         41.87         7.10 o                         
  14  -2   4         20.53         18.38         5.53 o                         
  15  -2   4         88.59         92.96        11.32 o                         
  16  -2   4         21.44         17.80         8.63 o                         
 -14  -1   4         44.41         33.28        11.92 o                         
 -13  -1   4          7.38         11.61         8.94 o                         
 -12  -1   4         12.74         26.39         9.91 o                         
 -11  -1   4         89.75         99.57        17.20 o                         
 -10  -1   4         37.29         35.95        12.40 o                         
  -9  -1   4        608.75        595.95        27.26 o                         
  -8  -1   4         36.97         44.21         5.27 o                         
  -7  -1   4       1188.12       1305.74        35.14 o                         
  -6  -1   4        114.84        130.80         7.08 o                         
  -5  -1   4         10.06         18.67         3.31 o                         
  -4  -1   4       1520.78       1686.84        26.30 o                         
  -3  -1   4        420.63        323.03         9.58 o                         
  -2  -1   4       2270.39       2411.68        44.58 o                         
  -1  -1   4       2059.41       1988.90        37.93 o                         
   0  -1   4          0.79          3.47         0.96 o                         
   1  -1   4         44.15         56.57         2.76 o                         
   2  -1   4       3014.76       3206.35        28.56 o                         
   3  -1   4          2.10          1.61         0.75 o                         
   4  -1   4        838.11        866.77        13.73 o                         
   5  -1   4       1042.63       1251.44        18.29 o                         
   6  -1   4       1004.62       1057.83        33.28 o                         
   7  -1   4       1886.29       1911.48        40.69 o                         
   8  -1   4        290.47        274.18         7.15 o                         
   9  -1   4        712.79        715.85        20.11 o                         
  10  -1   4        122.15        134.48         9.27 o                         
  11  -1   4        210.40        194.69        11.98 o                         
  12  -1   4         79.20         86.18         8.57 o                         
  13  -1   4         12.47         14.67         4.70 o                         
  14  -1   4         14.66         13.11         4.98 o                         
  15  -1   4         26.56         24.25         6.17 o                         
  16  -1   4          4.80         -4.91         9.21 o                         
 -14   0   4         11.04          3.02         7.43 o                         
 -13   0   4          0.59         -9.52         9.52 o                         
 -12   0   4         56.85         75.00        14.09 o                         
 -11   0   4         51.78         46.83        10.68 o                         
 -10   0   4         41.07         36.67         5.19 o                         
  -9   0   4        114.37         99.06         7.94 o                         
  -8   0   4         33.99         24.18         4.12 o                         
  -7   0   4         11.61          8.22         2.77 o                         
  -6   0   4         20.41         23.84         2.73 o                         
  -5   0   4        216.88        196.79         8.91 o                         
  -4   0   4          2.00          0.67         2.11 o                         
  -3   0   4       7667.05       8566.46       121.40 o                         
  -2   0   4        157.28        213.23        10.29 o                         
  -1   0   4        328.78        295.78        17.36 o                         
   0   0   4       3465.18       3503.02        25.58 o                         
   1   0   4       1117.40       1093.88        13.09 o                         
   2   0   4        618.54        538.76         8.92 o                         
   3   0   4         38.53         55.31         2.12 o                         
   4   0   4       1015.17       1019.58        51.24 o                         
   5   0   4        654.91        734.52        16.72 o                         
   6   0   4       2435.31       2854.40        37.52 o                         
   7   0   4         74.14         66.82         5.25 o                         
   8   0   4        623.30        647.48        32.66 o                         
   9   0   4         24.73         19.89         5.53 o                         
  10   0   4        300.86        291.19        13.28 o                         
  11   0   4         52.64         58.14         6.82 o                         
  12   0   4        216.20        210.48        13.08 o                         
  13   0   4         84.92         75.75         9.05 o                         
  14   0   4          0.01          3.41         4.82 o                         
  15   0   4          0.09         -3.38         5.06 o                         
  16   0   4         62.94         79.37        16.41 o                         
 -14   1   4        122.89        126.93        19.74 o                         
 -13   1   4         20.72         -0.19         6.81 o                         
 -12   1   4          4.21          8.36         8.28 o                         
 -11   1   4          4.97         -2.40         6.19 o                         
 -10   1   4        193.98        168.53        17.84 o                         
  -9   1   4        416.37        441.39        15.40 o                         
  -8   1   4         21.84         20.29         3.83 o                         
  -7   1   4       1047.89       1147.23        21.41 o                         
  -6   1   4          1.91         -0.01         1.74 o                         
  -5   1   4         26.49         29.27         2.54 o                         
  -4   1   4         79.31         97.33         4.21 o                         
  -3   1   4        222.90        229.20         5.13 o                         
  -2   1   4       1674.29       1757.71        39.59 o                         
  -1   1   4        416.73        401.41         9.69 o                         
   0   1   4         18.62         17.48         1.26 o                         
   1   1   4      15262.51      15145.38        95.57 o                         
   2   1   4      24790.00      23545.96       295.66 o                         
   3   1   4       2175.47       2099.11        39.20 o                         
   4   1   4       2167.54       2209.25        26.20 o                         
   5   1   4         42.08         24.37         5.26 o                         
   6   1   4        107.28         70.99         4.60 o                         
   7   1   4        788.34        750.26        17.26 o                         
   8   1   4        319.59        358.77        12.60 o                         
   9   1   4        418.48        372.60        13.89 o                         
  10   1   4         24.85         22.79         4.50 o                         
  11   1   4        351.24        351.92        15.51 o                         
  12   1   4         49.41         50.85         8.44 o                         
  13   1   4         20.99         13.80         4.69 o                         
  14   1   4         29.38         48.39         7.71 o                         
  15   1   4        135.30        151.97        13.38 o                         
  16   1   4        116.58        116.06        18.42 o                         
 -14   2   4          4.17         -1.74         7.47 o                         
 -13   2   4         75.47         94.04        17.76 o                         
 -12   2   4         43.86         49.50        12.58 o                         
 -11   2   4         20.27         23.41         8.67 o                         
 -10   2   4        248.59        242.06        21.75 o                         
  -9   2   4        814.28        857.84        39.63 o                         
  -8   2   4         24.21         23.02         3.06 o                         
  -7   2   4        789.05        771.37        21.33 o                         
  -6   2   4         56.07         46.65         4.75 o                         
  -5   2   4        633.66        686.99        10.22 o                         
  -4   2   4        183.03        187.63         5.49 o                         
  -3   2   4       1047.80       1019.35        15.03 o                         
  -2   2   4         54.54         39.02         1.82 o                         
  -1   2   4        917.88        959.52        11.75 o                         
   0   2   4          3.71          6.24         1.22 o                         
   1   2   4       2541.49       2549.52        32.89 o                         
   2   2   4       9382.75       9841.53        64.12 o                         
   3   2   4         12.60         14.94         2.94 o                         
   4   2   4        581.77        514.19        17.57 o                         
   5   2   4       1042.22        984.58        27.71 o                         
   6   2   4       1388.36       1368.67        35.99 o                         
   7   2   4        672.44        620.41        28.60 o                         
   8   2   4        390.66        418.02        11.07 o                         
   9   2   4        331.95        363.42        13.72 o                         
  10   2   4          3.51          6.06         4.08 o                         
  11   2   4        266.82        246.93        20.92 o                         
  12   2   4         20.81         23.81         5.61 o                         
  13   2   4         22.24         35.39         6.12 o                         
  14   2   4        142.43        172.61        13.42 o                         
  15   2   4         48.78         67.24         9.62 o                         
  16   2   4          2.00          2.75         7.93 o                         
 -14   3   4         10.54         17.92         9.98 o                         
 -13   3   4         22.54         22.06        10.99 o                         
 -12   3   4         11.33          7.62         7.39 o                         
 -11   3   4         82.41         69.08        12.65 o                         
 -10   3   4        167.49        176.31        19.04 o                         
  -9   3   4          1.24         10.64         7.08 o                         
  -8   3   4        344.29        353.71         9.31 o                         
  -7   3   4       1302.29       1381.13        21.64 o                         
  -6   3   4        146.02        150.93         5.43 o                         
  -5   3   4       1522.35       1509.03        27.47 o                         
  -4   3   4       1535.72       1543.05        19.42 o                         
  -3   3   4         37.57         29.25         2.20 o                         
  -2   3   4        210.88        239.02         5.77 o                         
  -1   3   4        482.75        566.52        12.32 o                         
   0   3   4       1197.80       1252.34        14.14 o                         
   1   3   4         37.29         28.73         1.60 o                         
   2   3   4       1771.81       1960.41        32.31 o                         
   3   3   4        757.19        780.43        21.32 o                         
   4   3   4       3377.29       3438.08        88.49 o                         
   5   3   4         19.72         29.07         3.38 o                         
   6   3   4          0.83         -2.35         3.01 o                         
   7   3   4        174.87        181.07        12.46 o                         
   8   3   4        305.13        300.96        16.91 o                         
   9   3   4        579.32        526.42        23.72 o                         
  10   3   4        684.83        663.51        35.35 o                         
  11   3   4        798.31        797.89        19.33 o                         
  12   3   4         58.04         56.94         7.31 o                         
  13   3   4         26.52         25.83         5.99 o                         
  14   3   4          5.93         11.15         5.90 o                         
  15   3   4         37.77         50.58        19.50 o                         
 -14   4   4         46.62         45.24        12.81 o                         
 -13   4   4          0.39          3.44         9.06 o                         
 -12   4   4          0.95         -2.44         6.31 o                         
 -11   4   4         66.79         63.81        12.62 o                         
 -10   4   4         36.78         49.69        11.34 o                         
  -9   4   4          0.64          5.22         6.58 o                         
  -8   4   4        481.40        507.35        25.04 o                         
  -7   4   4         66.49         65.65         3.47 o                         
  -6   4   4        234.76        217.59         6.05 o                         
  -5   4   4         52.20         63.17         3.20 o                         
  -4   4   4        145.91        177.88         6.66 o                         
  -3   4   4         75.34         83.77         4.02 o                         
  -2   4   4         16.11         24.94         2.53 o                         
  -1   4   4         24.86         36.14         3.35 o                         
   0   4   4       2961.20       2826.50        32.12 o                         
   1   4   4       2657.68       2672.49        23.83 o                         
   2   4   4        393.76        349.76         8.72 o                         
   3   4   4       3690.64       3968.29        37.99 o                         
   4   4   4       3484.87       3838.28        38.53 o                         
   6   4   4        279.68        243.03        14.59 o                         
   7   4   4        169.63        181.89        13.08 o                         
   8   4   4         98.39         95.55         9.95 o                         
   9   4   4        162.54        153.64        13.24 o                         
  10   4   4         18.26         20.90         7.70 o                         
  11   4   4          6.21          1.43         4.80 o                         
  12   4   4        106.76        104.33         7.65 o                         
  13   4   4          0.25          3.39         4.01 o                         
  14   4   4         78.89         77.15         9.66 o                         
  15   4   4         18.26         41.76        12.81 o                         
 -14   5   4          0.02          8.71         9.33 o                         
 -13   5   4         12.78         14.92         7.17 o                         
 -12   5   4         11.65         10.91         7.39 o                         
 -11   5   4         86.36         65.94        12.96 o                         
 -10   5   4        398.76        369.23        28.41 o                         
  -9   5   4        525.11        512.22        31.15 o                         
  -8   5   4         93.58         93.88         6.92 o                         
  -7   5   4        123.61        126.38         7.67 o                         
  -6   5   4          0.00          0.69         1.91 o                         
  -5   5   4         47.56         43.45         2.71 o                         
  -4   5   4        531.15        543.88         8.97 o                         
  -3   5   4        919.28        918.04        12.05 o                         
  -2   5   4        502.05        449.55         8.07 o                         
  -1   5   4        240.19        268.29         5.84 o                         
   0   5   4       1950.48       2227.58        35.41 o                         
   1   5   4         36.31         29.60         2.12 o                         
   2   5   4        219.90        249.72        11.47 o                         
   3   5   4         22.30         20.64         2.32 o                         
   4   5   4        908.31        861.82        21.02 o                         
   5   5   4        240.20        250.61        10.63 o                         
   6   5   4        102.50        138.70        11.49 o                         
   7   5   4          2.18          1.20         4.22 o                         
   8   5   4         29.70         27.13         6.11 o                         
   9   5   4        149.52        108.71        11.34 o                         
  10   5   4         53.56         56.73         9.83 o                         
  11   5   4         24.73         18.73         6.73 o                         
  12   5   4          2.66         -3.99         5.84 o                         
  13   5   4          0.89         -3.92         3.92 o                         
  14   5   4        100.18        118.43        22.02 o                         
  15   5   4          0.68         -2.55         8.44 o                         
 -13   6   4        148.03        149.88        22.02 o                         
 -12   6   4         24.23         31.47         7.30 o                         
 -11   6   4         62.09         64.25        15.60 o                         
 -10   6   4          3.21          2.79         6.19 o                         
  -9   6   4          7.04          9.44         6.04 o                         
  -8   6   4        100.97         87.07        13.12 o                         
  -7   6   4         16.67          9.91         2.59 o                         
  -6   6   4        183.37        187.32         7.27 o                         
  -5   6   4       1930.26       1993.69        30.17 o                         
  -4   6   4       1332.44       1354.39        25.47 o                         
  -3   6   4        960.33       1023.90        16.39 o                         
  -2   6   4         77.92         95.76         5.09 o                         
  -1   6   4        190.96        159.43         8.25 o                         
   0   6   4         88.94         95.55         9.25 o                         
   1   6   4       3372.81       3606.82        45.90 o                         
   2   6   4        566.38        482.51        10.48 o                         
   3   6   4       2005.91       1993.92        24.61 o                         
   4   6   4         14.24         18.20         3.85 o                         
   5   6   4         37.02         38.77         4.72 o                         
   6   6   4         35.77         34.52         4.61 o                         
   7   6   4          0.66         -0.81         4.64 o                         
   8   6   4        105.99         80.18         9.87 o                         
   9   6   4        352.23        318.11        20.82 o                         
  10   6   4        567.95        566.90        28.68 o                         
  11   6   4        429.64        433.97        26.55 o                         
  12   6   4          3.64          0.70         5.61 o                         
  13   6   4          0.03          2.91        11.05 o                         
  14   6   4         12.79          9.06         6.03 o                         
  15   6   4          2.76         -0.31         7.93 o                         
 -12   7   4         26.90         20.90         9.87 o                         
 -11   7   4         55.60         60.18        14.01 o                         
 -10   7   4          0.98          5.13         5.38 o                         
  -9   7   4        405.92        420.39        25.87 o                         
  -8   7   4          0.58          0.62         3.80 o                         
  -7   7   4         19.60          9.45         3.03 o                         
  -6   7   4         59.50         52.44         3.94 o                         
  -5   7   4         56.13         54.87         3.49 o                         
  -4   7   4         19.50         17.01         1.65 o                         
  -3   7   4          2.66          1.61         2.08 o                         
  -2   7   4          0.48          3.10         3.72 o                         
  -1   7   4        607.05        563.32        20.22 o                         
   0   7   4       4165.48       4182.25        81.25 o                         
   1   7   4        689.66        768.19        21.34 o                         
   2   7   4        853.23        754.13        56.93 o                         
   3   7   4          7.58          2.46         1.72 o                         
   4   7   4        490.08        470.89        16.02 o                         
   5   7   4       1214.70       1189.91        27.39 o                         
   6   7   4        278.00        271.81        12.99 o                         
   7   7   4        118.93        118.38         9.12 o                         
   8   7   4         52.11         42.53         7.06 o                         
   9   7   4        845.51        775.84        33.63 o                         
  10   7   4        190.99        201.20        17.76 o                         
  11   7   4         14.41          9.13         6.93 o                         
  12   7   4         13.99         11.49         7.55 o                         
  13   7   4          7.89         15.06         6.75 o                         
  14   7   4         90.35        112.05        16.04 o                         
  15   7   4         12.60         26.47        11.73 o                         
 -12   8   4          1.08        -11.18        11.18 o                         
 -11   8   4         60.11         39.47        12.73 o                         
 -10   8   4        267.74        308.78        27.63 o                         
  -9   8   4          3.15         15.09         8.20 o                         
  -8   8   4         42.34         33.80         5.35 o                         
  -7   8   4        124.69        115.75         6.67 o                         
  -6   8   4        106.42         99.27         5.60 o                         
  -5   8   4        515.82        520.20        10.69 o                         
  -4   8   4        399.05        454.04         9.31 o                         
  -3   8   4        130.81         96.31         8.00 o                         
  -2   8   4        274.61        294.67        12.65 o                         
  -1   8   4        133.08        142.36         9.02 o                         
   0   8   4          0.80          5.14         3.09 o                         
   1   8   4        997.92       1059.77        19.68 o                         
   2   8   4         91.53         76.48         3.48 o                         
   3   8   4         91.39         99.81         4.94 o                         
   4   8   4       1812.20       1690.71        27.79 o                         
   5   8   4         75.08         42.21         5.65 o                         
   6   8   4        294.43        308.00        11.90 o                         
   7   8   4          0.97          3.02         3.82 o                         
   8   8   4         19.21         13.34         4.62 o                         
   9   8   4         33.29         36.16         6.77 o                         
  10   8   4        248.14        245.15        18.52 o                         
  11   8   4        242.43        248.72        16.03 o                         
  12   8   4         20.49         24.26         8.13 o                         
  13   8   4         21.86         19.73         6.73 o                         
  14   8   4         20.71         22.72        11.15 o                         
  15   8   4         26.94         17.18        10.91 o                         
 -11   9   4         90.95         93.50        17.10 o                         
 -10   9   4         68.55         87.03        16.91 o                         
  -9   9   4          5.59         12.85         7.82 o                         
  -8   9   4          4.80          0.97         6.69 o                         
  -7   9   4         35.92         39.04         5.93 o                         
  -6   9   4        768.94        783.60        52.40 o                         
  -5   9   4        324.23        353.50        11.74 o                         
  -4   9   4        182.53        174.53         8.38 o                         
  -3   9   4         69.27         67.26        11.09 o                         
  -2   9   4        456.66        458.79        16.74 o                         
  -1   9   4          3.46          4.17         3.40 o                         
   0   9   4       2132.47       2202.83        40.21 o                         
   1   9   4        504.43        495.94        16.91 o                         
   2   9   4        395.28        310.77        22.53 o                         
   3   9   4         13.79         13.02         2.85 o                         
   4   9   4         14.88          4.91         2.67 o                         
   5   9   4         32.95         32.58         4.41 o                         
   6   9   4         18.88         14.66         3.89 o                         
   7   9   4          0.84          3.64         3.48 o                         
   8   9   4         49.98         47.74         7.44 o                         
   9   9   4        681.60        633.66        24.91 o                         
  10   9   4        157.09        168.20        13.60 o                         
  11   9   4         32.77         31.23         6.99 o                         
  12   9   4         66.04         70.80        10.12 o                         
  13   9   4         61.77         63.04         8.08 o                         
  14   9   4          0.03         -2.04         5.18 o                         
 -11  10   4         13.56         27.82        11.38 o                         
 -10  10   4          7.81         12.62         9.56 o                         
  -9  10   4         63.06         72.37        14.55 o                         
  -8  10   4          1.02         -7.16         8.01 o                         
  -7  10   4        194.58        201.04        12.98 o                         
  -6  10   4        499.99        537.44        20.60 o                         
  -5  10   4         96.39         96.83         6.69 o                         
  -4  10   4         31.36         31.22         8.14 o                         
  -3  10   4        202.10        186.58        19.99 o                         
  -2  10   4        119.69        104.97         8.74 o                         
  -1  10   4       1069.53       1074.20        37.09 o                         
   0  10   4         65.17         76.89        18.03 o                         
   1  10   4        933.23        952.37        32.14 o                         
   2  10   4          1.84         -4.22         4.22 o                         
   3  10   4         66.30         64.00         7.93 o                         
   4  10   4        623.38        619.82        14.67 o                         
   5  10   4        185.45        166.40        11.39 o                         
   6  10   4         11.02          6.56         3.27 o                         
   7  10   4         59.00         49.61         9.09 o                         
   8  10   4        248.48        245.62        12.52 o                         
   9  10   4        130.40        140.65        10.28 o                         
  10  10   4        160.07        182.69        14.73 o                         
  11  10   4         13.77          8.54        10.80 o                         
  12  10   4          3.75          0.86         6.28 o                         
  13  10   4         21.80         41.26         8.92 o                         
  14  10   4         84.59        117.72        17.72 o                         
 -10  11   4         56.74         78.71        16.37 o                         
  -9  11   4         69.16         74.22        15.09 o                         
  -8  11   4         22.10         22.37         9.37 o                         
  -7  11   4         42.42         50.97         7.75 o                         
  -6  11   4         24.92         20.27         5.61 o                         
  -5  11   4        153.45        159.39        11.87 o                         
  -4  11   4         26.48         27.14         4.34 o                         
  -3  11   4        666.13        695.80        23.52 o                         
  -2  11   4        151.00        170.08        11.53 o                         
  -1  11   4       1091.66       1136.86        24.82 o                         
   0  11   4         72.17         64.51        11.26 o                         
   1  11   4          4.42          0.94         3.77 o                         
   2  11   4        111.08        106.44         9.06 o                         
   3  11   4        294.04        286.46        15.05 o                         
   4  11   4        552.40        520.63        20.60 o                         
   5  11   4         61.64         63.02        13.56 o                         
   6  11   4         12.34          1.26         4.96 o                         
   7  11   4         79.69         60.44         6.41 o                         
   8  11   4         80.53         69.54         7.41 o                         
   9  11   4          0.34          0.59         4.30 o                         
  10  11   4         67.53         63.25         9.34 o                         
  11  11   4         36.21         41.86         7.15 o                         
  12  11   4         74.57         86.35        10.45 o                         
  13  11   4         35.37         59.52        14.20 o                         
  14  11   4          0.15        -10.72        10.72 o                         
  -9  12   4         26.31         37.54        11.96 o                         
  -8  12   4         64.30         76.20        15.60 o                         
  -7  12   4        126.51        129.22        19.85 o                         
  -6  12   4        257.98        260.85        15.78 o                         
  -5  12   4         54.69         58.52         8.23 o                         
  -4  12   4         84.81         95.77         9.55 o                         
  -3  12   4          8.64         13.71         4.89 o                         
  -2  12   4          0.63          1.75         3.90 o                         
  -1  12   4        149.48        135.94         9.41 o                         
   0  12   4        213.13        233.28        21.05 o                         
   1  12   4         39.55         29.50         5.72 o                         
   2  12   4        181.68        167.28        11.75 o                         
   3  12   4        385.96        370.85        17.89 o                         
   4  12   4         12.04          8.68        15.56 o                         
   5  12   4        141.00        143.56        12.18 o                         
   6  12   4          0.87          1.27         4.74 o                         
   7  12   4         18.38         17.91         6.72 o                         
   8  12   4        347.98        355.02        16.85 o                         
   9  12   4        126.97        122.53        10.65 o                         
  10  12   4         14.10          9.49         4.84 o                         
  11  12   4         13.57          7.27         5.79 o                         
  12  12   4          1.41         -6.01         6.01 o                         
  -8  13   4        229.67        259.63        27.28 o                         
  -7  13   4         45.35         43.69        13.08 o                         
  -6  13   4         51.80         51.94         9.48 o                         
  -5  13   4          1.46          3.57         7.84 o                         
  -4  13   4          4.36          2.94         4.77 o                         
  -3  13   4          0.15         -2.68         7.78 o                         
  -2  13   4        213.72        217.67        25.72 o                         
  -1  13   4          9.71         19.97         8.82 o                         
   0  13   4        462.15        435.56        29.72 o                         
   1  13   4        255.90        264.98        15.11 o                         
   2  13   4         29.56         36.07         6.87 o                         
   3  13   4          0.80         -5.49         5.49 o                         
   4  13   4          5.25          1.18         7.35 o                         
   5  13   4        316.81        298.67        21.21 o                         
   6  13   4        163.89        167.06        13.74 o                         
   7  13   4        240.34        264.28        17.48 o                         
   8  13   4        139.36        161.36        14.64 o                         
   9  13   4         69.75         65.89         8.44 o                         
  10  13   4          0.97          2.86         5.58 o                         
  11  13   4          0.03         -3.05         6.32 o                         
  -7  14   4          0.04         24.26        11.30 o                         
  -6  14   4          1.05          5.84         9.60 o                         
  -5  14   4         11.75         14.03         5.38 o                         
  -4  14   4         18.93         11.68         5.53 o                         
  -3  14   4         13.81         15.68         5.94 o                         
  -2  14   4         72.65        111.07        16.25 o                         
  -1  14   4        215.78        213.43        20.74 o                         
   0  14   4         71.65         70.00         9.70 o                         
   1  14   4         27.03         31.08        10.45 o                         
   2  14   4         71.39         57.32         8.37 o                         
   3  14   4         60.69         57.29         8.58 o                         
   4  14   4        366.11        384.49        27.82 o                         
   5  14   4         92.79         96.09        11.27 o                         
   6  14   4          0.49         -7.48         7.48 o                         
   7  14   4         33.07         29.51         7.67 o                         
   8  14   4          0.22          9.02         6.44 o                         
   9  14   4          3.88         -0.15         5.48 o                         
  -5  15   4         41.44         45.74         8.37 o                         
  -4  15   4         17.00         29.00        14.71 o                         
  -3  15   4         59.15         32.51        10.10 o                         
  -2  15   4          0.04          4.10         7.51 o                         
  -1  15   4          7.31         16.80        10.10 o                         
   0  15   4         21.10         29.54         8.88 o                         
   1  15   4          1.89         -6.04         6.04 o                         
   2  15   4         25.01         13.70         7.41 o                         
   3  15   4         23.86         13.63        10.45 o                         
   4  15   4        156.44        189.20        15.87 o                         
   5  15   4          1.63          5.33         6.95 o                         
   6  15   4         10.36          5.31         9.13 o                         
   7  15   4         57.04         62.41        18.85 o                         
   8  15   4          9.46         12.39         9.64 o                         
  -4  16   4          7.18         -0.23         7.93 o                         
  -3  16   4          1.33          8.24         7.08 o                         
  -2  16   4         87.21         85.22        15.52 o                         
  -1  16   4        100.85        109.87        17.53 o                         
   0  16   4         54.26         62.54        14.20 o                         
   1  16   4         38.90         47.25         8.73 o                         
   2  16   4         26.00         40.75        12.58 o                         
   3  16   4         21.55         17.59         7.02 o                         
   4  16   4         22.42         26.67         7.59 o                         
   5  16   4          1.65          0.98        10.80 o                         
   6  16   4         11.86          1.11        12.87 o                         
   7  16   4         55.05         61.69        16.21 o                         
  -2  17   4        156.34        147.37        20.39 o                         
  -1  17   4         47.78         51.04        13.04 o                         
   0  17   4         37.01         20.63         9.71 o                         
   1  17   4          7.10         -6.97         9.44 o                         
   2  17   4         95.38        101.82        18.03 o                         
   4  17   4         82.79         66.21        15.83 o                         
   5  17   4         15.89         11.45        10.99 o                         
  -2 -16   5          0.86         11.20         7.02 o                         
  -1 -16   5          7.46         22.72        10.68 o                         
  -5 -15   5          1.29         -8.13         8.13 o                         
  -4 -15   5         21.48         17.68         5.76 o                         
  -3 -15   5          0.52         -3.99         4.73 o                         
  -2 -15   5        111.01        115.25        10.85 o                         
  -1 -15   5         29.49         18.87         6.23 o                         
   0 -15   5         93.40        101.67        15.91 o                         
   1 -15   5        109.50        132.74        20.12 o                         
   2 -15   5          8.67         71.86        16.83 o                         
   3 -15   5        119.92        136.22        21.17 o                         
   4 -15   5         19.92          9.60         9.37 o                         
   5 -15   5          9.73          1.39         8.05 o                         
  -7 -14   5         12.23         19.12         9.40 o                         
  -6 -14   5          5.73          3.97         7.55 o                         
  -5 -14   5         25.19         25.44         9.93 o                         
  -4 -14   5         82.77         81.18         9.96 o                         
  -3 -14   5        225.56        241.05        19.59 o                         
  -2 -14   5         84.15         77.04        11.78 o                         
  -1 -14   5         26.35         17.48         4.70 o                         
   0 -14   5          9.83          2.78        10.45 o                         
   1 -14   5         13.64          9.23         5.24 o                         
   2 -14   5        408.13        441.63        32.58 o                         
   3 -14   5          3.03         10.87         9.67 o                         
   4 -14   5         69.80         89.32        15.48 o                         
   5 -14   5         71.91         71.09        14.47 o                         
   6 -14   5         31.61         60.72        15.13 o                         
   7 -14   5         11.26         -6.27         7.66 o                         
  -8 -13   5          1.93          9.21         7.28 o                         
  -7 -13   5         17.52         24.37         6.65 o                         
  -6 -13   5         36.52         44.41         8.31 o                         
  -5 -13   5          0.75         -2.97        10.49 o                         
  -4 -13   5          9.22          3.58         5.37 o                         
  -3 -13   5          1.34          1.86         3.93 o                         
  -2 -13   5          5.16          2.24         3.77 o                         
  -1 -13   5         12.88         -1.43         4.39 o                         
   0 -13   5         14.10          6.95         3.99 o                         
   1 -13   5        130.97        137.34        11.83 o                         
   2 -13   5        169.76        191.06        13.22 o                         
   3 -13   5         14.47          7.16         7.08 o                         
   4 -13   5          2.48          3.44         7.08 o                         
   5 -13   5          4.14          8.55         9.52 o                         
   6 -13   5          2.55          6.35         7.55 o                         
   7 -13   5         78.38         60.87        13.85 o                         
   8 -13   5         86.91         83.74        15.67 o                         
   9 -13   5         62.60         63.97        14.20 o                         
  -9 -12   5         14.87         11.12         5.04 o                         
  -8 -12   5        149.68        147.61        11.31 o                         
  -7 -12   5         43.77         33.25         9.09 o                         
  -6 -12   5         38.46         29.86         6.78 o                         
  -5 -12   5          6.57         -4.89         4.89 o                         
  -4 -12   5          4.97         -3.50         4.73 o                         
  -3 -12   5        190.84        175.86        13.49 o                         
  -2 -12   5         13.81          9.14         3.96 o                         
  -1 -12   5        122.81        130.48         9.23 o                         
   0 -12   5         11.89         11.04         4.26 o                         
   1 -12   5         20.73         28.98         6.48 o                         
   2 -12   5        162.02        166.94        12.09 o                         
   3 -12   5         73.93         62.32        17.14 o                         
   4 -12   5         15.98          2.94         7.08 o                         
   5 -12   5         81.83         87.69        14.32 o                         
   6 -12   5         38.00         42.69        11.45 o                         
   7 -12   5         11.62          9.71         7.47 o                         
   8 -12   5         39.28         28.79        10.14 o                         
   9 -12   5          1.41         -2.60         5.34 o                         
  10 -12   5         11.62          9.39        10.18 o                         
  11 -12   5         29.54         33.55         8.13 o                         
 -10 -11   5          8.04          7.50        11.57 o                         
  -9 -11   5         36.17         28.71         5.63 o                         
  -8 -11   5         24.47         21.94         6.39 o                         
  -7 -11   5         15.13         12.68         4.38 o                         
  -6 -11   5          6.36         17.31         5.68 o                         
  -5 -11   5        167.14        179.96        17.28 o                         
  -4 -11   5        228.87        261.02        15.76 o                         
  -3 -11   5        165.63        175.21        19.76 o                         
  -2 -11   5        468.16        457.46        23.90 o                         
  -1 -11   5         51.30         43.65         5.54 o                         
   0 -11   5         25.01         17.40         4.03 o                         
   1 -11   5        276.59        290.62        15.32 o                         
   2 -11   5        216.35        220.03        13.85 o                         
   3 -11   5          9.42          7.07         9.95 o                         
   4 -11   5        233.39        256.25        16.45 o                         
   5 -11   5          3.38         -0.74         6.35 o                         
   6 -11   5         47.28         41.33        10.02 o                         
   7 -11   5          5.45         -2.01         7.74 o                         
   8 -11   5         10.49          7.23         5.22 o                         
   9 -11   5         49.98         54.67         8.78 o                         
  10 -11   5         56.16         50.51         8.34 o                         
  11 -11   5          0.20         -5.33         5.33 o                         
  12 -11   5          4.08         10.87         6.19 o                         
 -11 -10   5         34.99         33.94        11.30 o                         
 -10 -10   5          9.27          2.24         5.86 o                         
  -9 -10   5         10.22         11.15         4.45 o                         
  -8 -10   5        107.13         89.31         8.50 o                         
  -7 -10   5         10.81          6.48         3.93 o                         
  -6 -10   5         10.70         14.04         4.77 o                         
  -5 -10   5         13.61          4.63         3.42 o                         
  -4 -10   5        260.84        259.49        14.75 o                         
  -3 -10   5        415.07        412.34        18.29 o                         
  -2 -10   5         51.79         44.83         7.04 o                         
  -1 -10   5          5.11          0.55         3.49 o                         
   0 -10   5        232.83        256.41        11.25 o                         
   1 -10   5        753.18        747.24        19.15 o                         
   2 -10   5        326.80        304.92        21.28 o                         
   3 -10   5         26.27         19.52         4.33 o                         
   4 -10   5         85.23         75.16         5.71 o                         
   5 -10   5          2.94          1.03         6.27 o                         
   6 -10   5         28.49         18.71         5.05 o                         
   7 -10   5         21.83         14.97         3.94 o                         
   8 -10   5        276.62        272.41        19.76 o                         
   9 -10   5         15.27          8.16         5.16 o                         
  10 -10   5        105.73        118.78        11.22 o                         
  11 -10   5          4.33         -0.94         5.96 o                         
  12 -10   5          0.09          0.58         6.50 o                         
  13 -10   5          1.73          1.90         5.96 o                         
 -12  -9   5         27.81         21.05        10.26 o                         
 -11  -9   5         14.19         19.19         5.12 o                         
 -10  -9   5          2.43         -0.87         4.12 o                         
  -9  -9   5        193.99        213.74        12.51 o                         
  -8  -9   5        204.93        197.67        11.79 o                         
  -7  -9   5         81.79         73.44         7.86 o                         
  -6  -9   5         47.83         49.37         5.85 o                         
  -5  -9   5          3.53          5.18         5.26 o                         
  -4  -9   5        380.72        355.56        13.58 o                         
  -3  -9   5        240.71        250.55        13.61 o                         
  -2  -9   5        257.66        282.00        13.78 o                         
  -1  -9   5          2.39         -0.84         3.22 o                         
   0  -9   5        562.58        547.79        22.59 o                         
   1  -9   5         92.52         65.66         5.79 o                         
   2  -9   5         78.13         74.89         7.03 o                         
   3  -9   5         24.24         14.88         4.11 o                         
   4  -9   5        204.03        189.72         8.33 o                         
   5  -9   5         95.36         96.91         6.01 o                         
   6  -9   5         19.91         13.91         4.17 o                         
   7  -9   5        229.43        212.98        10.29 o                         
   8  -9   5         39.25         36.53         5.12 o                         
   9  -9   5        114.49        124.10         8.76 o                         
  10  -9   5         81.76         61.72         8.06 o                         
  11  -9   5         42.04         43.92         8.57 o                         
  12  -9   5         61.77         90.83        14.43 o                         
  13  -9   5          4.06          8.67         6.97 o                         
  14  -9   5          1.08         -8.44         8.44 o                         
 -12  -8   5         18.30         26.50         9.95 o                         
 -11  -8   5          2.67         -0.26         4.57 o                         
 -10  -8   5        126.49        125.92         9.51 o                         
  -9  -8   5          4.17          1.82         3.87 o                         
  -8  -8   5          7.46          9.83         4.03 o                         
  -7  -8   5        118.83        105.97         8.07 o                         
  -6  -8   5          9.17         15.60         5.33 o                         
  -5  -8   5        202.74        208.87        10.18 o                         
  -4  -8   5        355.91        365.19        12.92 o                         
  -3  -8   5          1.97          2.56         3.99 o                         
  -2  -8   5         63.53         52.52         6.33 o                         
  -1  -8   5          2.69          1.55         2.49 o                         
   0  -8   5        197.58        187.13         8.92 o                         
   1  -8   5        598.94        619.96        17.49 o                         
   2  -8   5          5.65          6.47         2.35 o                         
   3  -8   5         49.12         57.90         4.67 o                         
   4  -8   5        128.16        108.10         6.90 o                         
   5  -8   5        904.31        934.62        16.01 o                         
   6  -8   5         61.07         64.03         4.21 o                         
   7  -8   5         41.10         41.02         4.96 o                         
   8  -8   5        108.30        104.52         7.66 o                         
   9  -8   5        303.60        303.05        12.88 o                         
  10  -8   5        107.37        124.18         9.44 o                         
  11  -8   5          5.24          7.34         4.81 o                         
  12  -8   5          4.93          3.42        14.07 o                         
  13  -8   5          5.95          7.20         4.55 o                         
  14  -8   5         49.11         39.98        10.99 o                         
 -13  -7   5         49.14         66.06        14.78 o                         
 -12  -7   5         83.32        107.70        16.91 o                         
 -11  -7   5         22.79         24.69         9.13 o                         
 -10  -7   5         17.73         12.73         7.31 o                         
  -9  -7   5          5.97          7.52         5.01 o                         
  -8  -7   5        582.39        600.57        31.77 o                         
  -7  -7   5          0.80          3.31         3.30 o                         
  -6  -7   5         70.70         74.48         8.59 o                         
  -5  -7   5        554.09        529.76        15.36 o                         
  -4  -7   5         61.59         60.31         5.32 o                         
  -3  -7   5        219.28        206.05         8.78 o                         
  -2  -7   5          0.23         -0.79         2.84 o                         
  -1  -7   5         74.15         65.09         6.10 o                         
   0  -7   5        515.00        519.49        14.79 o                         
   1  -7   5        779.87        799.73        16.64 o                         
   2  -7   5         13.80          7.69         2.52 o                         
   3  -7   5        283.71        290.04         9.44 o                         
   4  -7   5       1478.89       1529.34        25.82 o                         
   5  -7   5       1815.21       1866.42        53.35 o                         
   6  -7   5         17.44         10.36         2.73 o                         
   7  -7   5        403.83        440.24        15.33 o                         
   8  -7   5         56.57         55.70         5.81 o                         
   9  -7   5        798.35        844.18        23.64 o                         
  10  -7   5         48.16         44.53         5.87 o                         
  11  -7   5         80.49         67.41         8.50 o                         
  12  -7   5          0.78          1.65         4.47 o                         
  13  -7   5         10.83         -0.60         5.03 o                         
  14  -7   5         30.05         24.96         6.96 o                         
  15  -7   5         50.91         78.95        16.60 o                         
 -13  -6   5          4.57          6.85         9.56 o                         
 -12  -6   5          0.48          9.95         6.81 o                         
 -11  -6   5          7.84         -8.67         8.86 o                         
 -10  -6   5        140.22        163.35        17.88 o                         
  -9  -6   5        137.64        153.83        16.80 o                         
  -8  -6   5         24.40         21.94         8.17 o                         
  -7  -6   5         95.36        100.46        12.27 o                         
  -6  -6   5         24.97         18.05         4.18 o                         
  -5  -6   5        171.77        136.53         7.38 o                         
  -4  -6   5         48.32         41.10         4.57 o                         
  -3  -6   5          7.46          6.57         2.36 o                         
  -2  -6   5        796.86        788.93        15.92 o                         
  -1  -6   5        352.90        344.74        16.76 o                         
   0  -6   5         23.96         20.75         2.95 o                         
   1  -6   5        257.05        291.78         8.98 o                         
   2  -6   5         50.39         46.23         8.57 o                         
   3  -6   5          1.38         -0.73         4.16 o                         
   4  -6   5         38.55         58.06         3.74 o                         
   5  -6   5         50.74         49.04         2.65 o                         
   6  -6   5         20.40         15.77         1.61 o                         
   7  -6   5         17.02         21.08         3.67 o                         
   8  -6   5        566.90        567.81        15.89 o                         
   9  -6   5          5.77          6.20         3.41 o                         
  10  -6   5         71.73         52.46         7.11 o                         
  11  -6   5         65.51         58.10         7.59 o                         
  12  -6   5         30.69         35.60        10.47 o                         
  13  -6   5         25.57         18.41         5.62 o                         
  14  -6   5         22.22         18.73         6.69 o                         
  15  -6   5          0.15         23.53        10.60 o                         
 -13  -5   5         18.76         32.68        12.34 o                         
 -12  -5   5         20.68         33.35         7.51 o                         
 -11  -5   5         36.43         32.82         8.90 o                         
 -10  -5   5         24.57         20.78         7.70 o                         
  -9  -5   5         20.05         30.42         9.13 o                         
  -8  -5   5          0.32         -1.66         6.42 o                         
  -7  -5   5         16.74          6.58         5.53 o                         
  -6  -5   5        265.98        263.15        17.69 o                         
  -5  -5   5        120.73        102.09        11.42 o                         
  -4  -5   5        578.87        557.91        13.40 o                         
  -3  -5   5        700.66        769.30        15.29 o                         
  -2  -5   5         10.82          9.66         2.23 o                         
  -1  -5   5         69.95         53.82         4.63 o                         
   0  -5   5       1769.99       1820.15        23.92 o                         
   1  -5   5          9.33          9.48         2.79 o                         
   2  -5   5         43.39         25.93         5.34 o                         
   3  -5   5         40.72         35.64         6.00 o                         
   4  -5   5        327.17        357.18        17.70 o                         
   5  -5   5         15.89         19.36         3.16 o                         
   6  -5   5        367.14        354.91        13.14 o                         
   7  -5   5         17.22         16.65         3.31 o                         
   8  -5   5        382.41        393.61        12.70 o                         
   9  -5   5        227.06        208.22        11.79 o                         
  10  -5   5         12.28          8.83         3.73 o                         
  11  -5   5          5.91         -5.02         5.02 o                         
  12  -5   5        332.66        351.66        17.81 o                         
  13  -5   5          4.44         -0.65        11.51 o                         
  14  -5   5         18.51          4.99         5.47 o                         
  15  -5   5          3.98         -8.28         9.71 o                         
 -13  -4   5         13.44         17.69         9.56 o                         
 -12  -4   5          0.56         -4.11         5.03 o                         
 -11  -4   5        135.73        146.48        15.67 o                         
 -10  -4   5          6.90          7.20         6.73 o                         
  -9  -4   5        647.30        741.28        33.32 o                         
  -8  -4   5        452.49        414.12        23.80 o                         
  -7  -4   5         77.05         91.68        10.99 o                         
  -6  -4   5        232.84        214.62        15.09 o                         
  -5  -4   5        290.19        261.61        15.87 o                         
  -4  -4   5         47.74         56.50         7.74 o                         
  -3  -4   5         25.53         21.40         3.31 o                         
  -2  -4   5          1.23         -0.77         1.37 o                         
  -1  -4   5        362.11        308.23         7.05 o                         
   0  -4   5       2652.47       2601.51        28.57 o                         
   1  -4   5       1822.99       1890.44        23.08 o                         
   2  -4   5       2062.11       2128.49        30.40 o                         
   3  -4   5       1313.75       1380.94        22.24 o                         
   4  -4   5        148.49        155.42         5.35 o                         
   5  -4   5       1401.93       1411.87        17.92 o                         
   6  -4   5        916.02        952.38        26.96 o                         
   7  -4   5        183.68        182.51         8.03 o                         
   8  -4   5       1045.82        982.64        24.14 o                         
   9  -4   5          0.93          1.10         3.11 o                         
  10  -4   5          2.07          0.26        10.76 o                         
  11  -4   5         39.16         27.22         9.21 o                         
  12  -4   5          0.37          0.53         3.93 o                         
  13  -4   5         25.82         16.34         4.72 o                         
  14  -4   5          1.43         -7.60        18.42 o                         
  15  -4   5         39.72         44.77        12.04 o                         
  16  -4   5          9.14          9.02        10.80 o                         
 -13  -3   5         11.59         30.22        12.04 o                         
 -12  -3   5         28.32         30.82         7.00 o                         
 -11  -3   5         13.03         12.05         9.77 o                         
 -10  -3   5        214.30        240.54        14.29 o                         
  -9  -3   5        435.08        428.44        24.11 o                         
  -8  -3   5         60.56         77.55        10.02 o                         
  -7  -3   5         24.24          6.42         4.22 o                         
  -6  -3   5          0.04         -4.76         4.76 o                         
  -5  -3   5        984.83       1123.74        33.59 o                         
  -4  -3   5          5.99          6.02         2.89 o                         
  -3  -3   5          4.91          0.74         2.34 o                         
  -2  -3   5        386.10        348.96         8.46 o                         
  -1  -3   5        665.43        628.82        14.09 o                         
   0  -3   5        202.21        193.52         4.95 o                         
   1  -3   5         15.62         24.17         1.84 o                         
   2  -3   5        729.26        777.16        18.09 o                         
   3  -3   5         50.56         54.27         3.31 o                         
   4  -3   5        196.41        185.82         4.51 o                         
   5  -3   5       3133.30       2947.46        35.07 o                         
   6  -3   5        163.53        151.59         7.81 o                         
   7  -3   5        428.92        440.38        12.87 o                         
   8  -3   5        537.19        523.06        16.63 o                         
   9  -3   5        148.66        127.27        10.06 o                         
  10  -3   5         84.38         86.38         7.80 o                         
  11  -3   5         19.11         14.60         4.34 o                         
  12  -3   5        145.66        151.30        11.52 o                         
  13  -3   5          1.00         -3.43         4.03 o                         
  14  -3   5         28.05         21.85         5.64 o                         
  15  -3   5          2.87         -4.76         8.32 o                         
  16  -3   5          9.09         13.58         9.95 o                         
 -13  -2   5          3.75          5.22         7.08 o                         
 -12  -2   5        201.74        205.07        22.25 o                         
 -11  -2   5          6.76          0.10         4.95 o                         
 -10  -2   5        530.97        515.61        30.80 o                         
  -9  -2   5        149.57        137.71        10.87 o                         
  -8  -2   5          0.05          0.04         4.99 o                         
  -7  -2   5          8.55          3.21         3.64 o                         
  -6  -2   5        839.67        868.25        28.56 o                         
  -5  -2   5        550.98        588.56        16.10 o                         
  -4  -2   5          2.92         14.11         3.70 o                         
  -3  -2   5        148.73        156.07         7.55 o                         
  -2  -2   5        198.17        216.02        12.15 o                         
  -1  -2   5         21.58         25.40         2.44 o                         
   0  -2   5       3818.75       3988.82        27.84 o                         
   1  -2   5         56.87         55.25         2.03 o                         
   2  -2   5       2878.28       3501.74        32.93 o                         
   3  -2   5        690.84        759.11         9.82 o                         
   4  -2   5        199.54        179.96         3.86 o                         
   5  -2   5         43.95         30.78         2.26 o                         
   6  -2   5        243.03        290.09        10.91 o                         
   7  -2   5        432.17        431.83        15.16 o                         
   8  -2   5        463.67        471.20        19.12 o                         
   9  -2   5        628.35        611.70        20.22 o                         
  10  -2   5         11.25          8.66         3.38 o                         
  11  -2   5        163.38        159.61        11.13 o                         
  12  -2   5        450.23        403.02        21.32 o                         
  13  -2   5          6.84          2.42         3.81 o                         
  14  -2   5          7.13          0.12         4.95 o                         
  15  -2   5         39.14         29.30        10.76 o                         
  16  -2   5          3.30          4.72        10.18 o                         
 -13  -1   5         30.86         28.99        10.76 o                         
 -12  -1   5          1.86         -2.59         7.55 o                         
 -11  -1   5         19.51         19.32         4.67 o                         
 -10  -1   5         25.84         25.15         7.37 o                         
  -9  -1   5         19.30         15.40         9.04 o                         
  -8  -1   5        368.53        355.84        32.49 o                         
  -7  -1   5         37.34         32.27         5.65 o                         
  -6  -1   5       1237.58       1290.73        25.05 o                         
  -5  -1   5          0.92         -2.10         2.38 o                         
  -4  -1   5          8.79          7.64         2.19 o                         
  -3  -1   5        192.43        192.88        11.84 o                         
  -2  -1   5        899.14        870.19        24.84 o                         
  -1  -1   5       2090.96       2078.15        27.77 o                         
   0  -1   5       5750.46       5563.53        50.43 o                         
   1  -1   5        993.60       1060.43        10.65 o                         
   2  -1   5          1.16         -0.93         1.46 o                         
   3  -1   5       1219.64       1195.84        17.20 o                         
   4  -1   5          8.50          8.85         1.41 o                         
   5  -1   5       3263.68       3475.80        54.97 o                         
   6  -1   5         91.44        139.02         4.74 o                         
   7  -1   5         33.72         19.76         5.36 o                         
   8  -1   5         58.21         43.84         4.99 o                         
   9  -1   5         13.87         21.05         4.11 o                         
  10  -1   5         95.47         92.63         7.68 o                         
  11  -1   5        152.41        136.03        19.33 o                         
  12  -1   5         25.91         16.02         7.51 o                         
  13  -1   5        221.54        208.72        13.58 o                         
  14  -1   5         36.64         49.78         7.74 o                         
  15  -1   5          3.76          9.21         7.43 o                         
  16  -1   5          0.35          1.47         8.82 o                         
 -13   0   5         23.34         29.80        10.02 o                         
 -12   0   5        158.84        187.30        21.94 o                         
 -11   0   5         33.46         30.61         9.60 o                         
 -10   0   5        407.12        390.45        16.47 o                         
  -9   0   5        261.67        273.82        13.10 o                         
  -8   0   5       1011.91       1051.77        34.69 o                         
  -7   0   5        127.68        141.67         6.83 o                         
  -6   0   5          6.98          3.03         2.68 o                         
  -5   0   5        152.82        143.58         9.95 o                         
  -4   0   5       1343.04       1583.08        25.50 o                         
  -3   0   5       1170.19       1248.74        31.15 o                         
  -2   0   5       4075.15       4200.39        69.23 o                         
  -1   0   5       3603.27       3571.47       256.13 o                         
   0   0   5       1335.29       1310.04        12.53 o                         
   1   0   5        646.16        649.95        11.89 o                         
   2   0   5        108.37         89.17         3.73 o                         
   3   0   5       1110.09       1077.40        18.37 o                         
   4   0   5        359.40        310.59         6.04 o                         
   5   0   5       3903.68       4034.86       185.97 o                         
   6   0   5          5.68          2.75         2.13 o                         
   7   0   5        482.93        463.51        13.11 o                         
   8   0   5        862.44        894.70        20.39 o                         
   9   0   5        479.23        503.42        16.13 o                         
  10   0   5          1.93         -3.55         3.55 o                         
  11   0   5         66.18         74.56         7.45 o                         
  12   0   5        219.30        228.40        13.37 o                         
  13   0   5          0.94          1.14         3.64 o                         
  14   0   5         37.40         35.58         6.68 o                         
  15   0   5         27.04         40.01        12.58 o                         
  16   0   5         12.92          3.64        10.56 o                         
 -13   1   5         81.33         69.81        14.67 o                         
 -12   1   5        114.41        121.01        17.65 o                         
 -11   1   5         25.03         15.21         7.86 o                         
 -10   1   5         12.84         14.43         7.78 o                         
  -9   1   5          6.27          9.16         5.42 o                         
  -8   1   5        141.13        148.17        13.42 o                         
  -7   1   5        404.03        399.60        11.05 o                         
  -6   1   5       1265.81       1368.03        24.01 o                         
  -5   1   5        108.52        127.45         4.28 o                         
  -4   1   5        445.02        377.24         8.77 o                         
  -3   1   5        527.73        468.62        12.83 o                         
  -2   1   5        773.28        788.09        16.30 o                         
  -1   1   5        827.75        906.60        11.65 o                         
   0   1   5         36.14         30.02         1.59 o                         
   1   1   5        671.91        569.21         9.62 o                         
   2   1   5        137.67        156.80         4.35 o                         
   3   1   5        402.77        372.40        14.71 o                         
   4   1   5       4287.99       4165.72        42.81 o                         
   5   1   5        482.05        591.72        18.69 o                         
   6   1   5          0.73          1.90         1.82 o                         
   7   1   5         75.25         69.23         4.89 o                         
   8   1   5        855.21        906.21        20.34 o                         
   9   1   5          3.18          5.55         6.04 o                         
  10   1   5         40.47         22.29         4.76 o                         
  11   1   5        427.15        410.72        16.57 o                         
  12   1   5        183.41        193.40        12.51 o                         
  13   1   5         29.21         33.66         5.88 o                         
  14   1   5         30.22         23.85         5.94 o                         
  15   1   5         27.84          4.33         8.82 o                         
  16   1   5         34.83         41.33        12.54 o                         
 -13   2   5         89.80        115.83        18.73 o                         
 -12   2   5          1.73          7.70         7.93 o                         
 -11   2   5         83.60         81.27        14.71 o                         
 -10   2   5          2.24         -3.25         7.35 o                         
  -9   2   5        273.01        288.46        23.03 o                         
  -8   2   5         10.96         12.17         2.74 o                         
  -7   2   5        275.07        287.53        11.46 o                         
  -6   2   5          1.04          4.28         2.09 o                         
  -5   2   5         94.84         86.65         3.49 o                         
  -4   2   5          2.39          1.86         1.06 o                         
  -3   2   5         11.25         21.33         3.77 o                         
  -2   2   5       1465.85       1561.72        19.26 o                         
  -1   2   5       1761.56       1848.74        24.04 o                         
   0   2   5        584.96        558.28         7.85 o                         
   1   2   5       2671.82       2711.06        39.11 o                         
   2   2   5       7887.61       7849.20        62.86 o                         
   3   2   5        771.62        719.90        10.96 o                         
   4   2   5       2743.30       2921.62        53.56 o                         
   5   2   5       1777.83       1802.02        40.79 o                         
   6   2   5        197.40        197.71        12.96 o                         
   7   2   5       1004.66        895.73        30.42 o                         
   8   2   5          1.68         -0.80         2.11 o                         
   9   2   5        190.17        200.16         9.83 o                         
  10   2   5        562.17        549.46        17.85 o                         
  11   2   5        281.46        317.12        15.62 o                         
  12   2   5          0.70         -3.84         4.12 o                         
  13   2   5         57.25         51.46         7.41 o                         
  14   2   5          0.39          1.63         4.33 o                         
  15   2   5          6.42         12.31         9.37 o                         
  16   2   5         49.47         32.35        12.11 o                         
 -13   3   5         27.61         17.92         9.64 o                         
 -12   3   5         76.02         90.83        16.72 o                         
 -11   3   5         53.05         32.00         8.51 o                         
 -10   3   5        267.11        235.25        22.87 o                         
  -9   3   5        176.48        192.14        15.05 o                         
  -8   3   5        365.49        389.84        11.36 o                         
  -7   3   5        107.68        117.95         6.83 o                         
  -6   3   5        126.55        127.76         5.59 o                         
  -5   3   5          9.68          9.29         1.64 o                         
  -4   3   5       3124.68       3250.51       106.29 o                         
  -3   3   5       1399.80       1514.80        25.89 o                         
  -2   3   5       3114.59       3174.15        55.30 o                         
  -1   3   5        539.36        520.54        19.40 o                         
   0   3   5         20.89         15.70         1.55 o                         
   1   3   5       1958.07       2127.94        35.83 o                         
   2   3   5       2851.52       2877.43        30.25 o                         
   3   3   5       3290.82       3561.65        57.22 o                         
   4   3   5        914.35        860.67        23.99 o                         
   5   3   5       2595.03       2532.27        50.73 o                         
   6   3   5        504.92        491.13        20.78 o                         
   7   3   5        597.62        558.47        23.88 o                         
   8   3   5        148.53        157.43        13.43 o                         
   9   3   5        244.85        243.49        17.34 o                         
  10   3   5         87.77         79.28         7.78 o                         
  11   3   5        693.01        688.55        21.69 o                         
  12   3   5        370.74        377.22        16.85 o                         
  13   3   5        239.39        249.63        24.03 o                         
  14   3   5         19.11         27.63         6.55 o                         
  15   3   5         19.00         15.17         9.09 o                         
  16   3   5         23.41         16.64         9.48 o                         
 -13   4   5         11.30          7.82         8.55 o                         
 -12   4   5        131.78        117.45        18.42 o                         
 -11   4   5          0.46          9.09         7.62 o                         
 -10   4   5        317.72        298.99        25.27 o                         
  -9   4   5         21.30         25.14         4.64 o                         
  -8   4   5         12.65         14.80         5.36 o                         
  -7   4   5         92.89        103.45         4.77 o                         
  -6   4   5        115.63        134.93         6.23 o                         
  -5   4   5       1354.26       1344.63        37.67 o                         
  -4   4   5        934.75        873.64        14.27 o                         
  -3   4   5        137.15        112.37         4.55 o                         
  -2   4   5        233.33        240.91         9.55 o                         
  -1   4   5       2031.47       2273.94        21.73 o                         
   0   4   5          0.83          2.82         1.23 o                         
   1   4   5         57.72         46.05         2.21 o                         
   2   4   5        593.85        613.91         9.85 o                         
   4   4   5       1398.51       1380.18        24.23 o                         
   5   4   5         24.46         50.89         4.66 o                         
   6   4   5        105.88        111.59         7.18 o                         
   7   4   5          9.23         13.39         3.04 o                         
   8   4   5        791.96        814.89        21.75 o                         
   9   4   5        108.89         94.10         7.85 o                         
  10   4   5        716.58        707.49        22.40 o                         
  11   4   5        601.18        623.55        20.78 o                         
  12   4   5         38.74         29.87         5.66 o                         
  13   4   5         43.95         47.81         7.02 o                         
  14   4   5         54.55         59.29        11.67 o                         
  15   4   5         81.71         97.60        17.18 o                         
 -13   5   5         29.79         23.45         9.75 o                         
 -12   5   5         13.04          8.28         6.97 o                         
 -11   5   5          0.59         -7.78         7.78 o                         
 -10   5   5          2.77         -1.01         7.00 o                         
  -9   5   5        137.57        144.54        17.41 o                         
  -8   5   5         16.18         21.59         4.03 o                         
  -7   5   5        415.45        412.73        14.73 o                         
  -6   5   5        943.02        945.19        16.20 o                         
  -5   5   5         64.31         72.50         5.07 o                         
  -4   5   5         93.71         85.74         4.64 o                         
  -3   5   5          7.82          7.20         1.70 o                         
  -2   5   5        264.02        277.36         6.52 o                         
  -1   5   5        139.66        146.56         4.43 o                         
   0   5   5       1368.91       1300.09        16.04 o                         
   1   5   5        585.99        503.01         7.06 o                         
   2   5   5       2085.58       2128.33        32.59 o                         
   3   5   5         83.97        100.44         7.45 o                         
   4   5   5        265.88        292.75         8.58 o                         
   5   5   5        465.89        459.10        11.48 o                         
   6   5   5        340.61        363.18        12.85 o                         
   7   5   5        142.98        121.02         7.96 o                         
   8   5   5        104.81         89.34         9.50 o                         
   9   5   5         23.20         19.64         4.44 o                         
  10   5   5        523.92        557.91        20.40 o                         
  11   5   5          0.14         -4.54         4.54 o                         
  12   5   5         86.29         82.39        12.89 o                         
  13   5   5        148.53        158.65        11.72 o                         
  14   5   5          6.06          9.60        10.91 o                         
  15   5   5         75.22         71.79        15.09 o                         
 -12   6   5         46.14         61.82         9.26 o                         
 -11   6   5         47.16         26.04         9.67 o                         
 -10   6   5        136.17        113.35        16.95 o                         
  -9   6   5         57.03         44.08        10.95 o                         
  -8   6   5        324.18        336.99        25.31 o                         
  -7   6   5         72.73         71.38         6.52 o                         
  -6   6   5          6.39          4.92         2.42 o                         
  -5   6   5        360.74        360.54        10.24 o                         
  -4   6   5        723.06        753.49        11.69 o                         
  -3   6   5       1073.07       1107.97        22.22 o                         
  -2   6   5       2367.72       2433.43        47.50 o                         
  -1   6   5        755.22        765.67        18.63 o                         
   0   6   5        180.39        148.12         7.86 o                         
   1   6   5         10.47          9.17         1.95 o                         
   2   6   5        266.68        311.75         7.32 o                         
   3   6   5       1531.35       1519.71        20.86 o                         
   4   6   5       2196.75       2322.50        42.40 o                         
   5   6   5         78.61        110.01         8.22 o                         
   6   6   5        207.26        215.88         8.58 o                         
   7   6   5        370.50        327.72        11.34 o                         
   8   6   5        222.66        210.58        11.51 o                         
   9   6   5         69.67         58.54         7.18 o                         
  10   6   5          0.61          2.86         7.60 o                         
  11   6   5        128.99        121.12        10.24 o                         
  12   6   5        217.36        224.21        18.03 o                         
  13   6   5         85.86         97.64        15.79 o                         
  14   6   5         18.97         30.19        10.37 o                         
  15   6   5          2.57          9.98         8.59 o                         
 -12   7   5         90.47        120.12        18.07 o                         
 -11   7   5          8.76          1.70         7.31 o                         
 -10   7   5        100.54         98.26        16.37 o                         
  -9   7   5         72.21         76.35        13.51 o                         
  -8   7   5        148.92        132.16        16.95 o                         
  -7   7   5         20.28         15.71         3.60 o                         
  -6   7   5         91.52         84.84         7.60 o                         
  -5   7   5        594.14        579.15        13.79 o                         
  -4   7   5       1247.28       1260.20        21.08 o                         
  -3   7   5        652.99        703.00        18.51 o                         
  -2   7   5         62.75         41.27         2.76 o                         
  -1   7   5         21.71         11.76         7.18 o                         
   0   7   5         23.18         36.26         8.90 o                         
   1   7   5       4169.15       4284.46        55.73 o                         
   2   7   5       2827.62       2789.34        74.59 o                         
   3   7   5       1114.27       1069.34        17.08 o                         
   4   7   5        124.76        108.02         5.03 o                         
   5   7   5       1115.50       1147.32        20.32 o                         
   6   7   5          1.25          2.66         2.54 o                         
   7   7   5         36.54         23.16         3.46 o                         
   8   7   5        182.07        186.67         9.26 o                         
   9   7   5        171.51        165.47        11.16 o                         
  10   7   5        482.26        495.67        35.22 o                         
  11   7   5        185.45        170.72        12.35 o                         
  12   7   5         15.56          3.87         4.52 o                         
  13   7   5          4.23         -5.33         5.88 o                         
  14   7   5         21.72         20.78         8.63 o                         
  15   7   5          7.17         14.63         9.06 o                         
 -11   8   5          4.37         -2.98         7.43 o                         
 -10   8   5          0.82          9.06         9.48 o                         
  -9   8   5         18.10         26.24        10.53 o                         
  -8   8   5        134.82        143.19        17.72 o                         
  -7   8   5         30.62         31.18         7.53 o                         
  -6   8   5        114.45        119.77         5.49 o                         
  -5   8   5        221.86        197.15         6.71 o                         
  -4   8   5          5.61          3.09         2.75 o                         
  -3   8   5        393.94        385.42        11.59 o                         
  -2   8   5         25.28         23.21         5.15 o                         
  -1   8   5          2.07          3.65         6.23 o                         
   0   8   5        535.72        494.49        16.59 o                         
   1   8   5       2742.17       2767.46        43.83 o                         
   2   8   5         22.75         13.21         2.53 o                         
   3   8   5         34.66         32.54         3.16 o                         
   4   8   5         50.70         43.54         3.45 o                         
   5   8   5        546.52        574.94        12.70 o                         
   6   8   5        976.36        961.14        17.63 o                         
   7   8   5        179.16        181.72        10.68 o                         
   8   8   5        284.46        309.35        12.42 o                         
   9   8   5        410.19        417.51        22.51 o                         
  10   8   5         99.03        109.82        13.41 o                         
  11   8   5          0.09         -0.94         4.32 o                         
  12   8   5         31.02         29.57         5.69 o                         
  13   8   5         84.91        100.26        11.12 o                         
  14   8   5         69.53         68.65        15.17 o                         
  15   8   5         39.14         56.38        14.13 o                         
 -11   9   5         10.57         12.89        10.45 o                         
 -10   9   5         22.46         30.03        11.42 o                         
  -9   9   5        310.49        307.81        28.33 o                         
  -8   9   5        112.97         93.61        16.14 o                         
  -7   9   5        119.43        100.50        15.21 o                         
  -6   9   5          3.80          3.82         8.90 o                         
  -5   9   5        529.68        555.21        14.93 o                         
  -4   9   5        183.52        187.38         8.87 o                         
  -3   9   5        130.71        142.12         7.75 o                         
  -2   9   5         40.69         40.85         7.41 o                         
  -1   9   5        121.72        108.31         8.72 o                         
   0   9   5       2813.03       2860.89        47.30 o                         
   1   9   5        550.12        548.97        18.70 o                         
   2   9   5         50.37         49.42         5.82 o                         
   3   9   5         18.93         18.78         4.91 o                         
   4   9   5         10.46          4.11         3.39 o                         
   5   9   5        400.60        381.20        13.80 o                         
   6   9   5       1042.18       1023.77        18.88 o                         
   7   9   5         44.90         46.41         4.56 o                         
   8   9   5         15.60         12.57         4.08 o                         
   9   9   5         11.63         12.44         8.36 o                         
  10   9   5        438.63        489.52        17.61 o                         
  11   9   5        235.25        253.64        13.30 o                         
  12   9   5          2.90          1.59         7.20 o                         
  13   9   5         49.10         50.99         7.20 o                         
  14   9   5         15.22         11.12         6.25 o                         
 -10  10   5         57.73         59.13        14.78 o                         
  -9  10   5          0.84          0.93         7.66 o                         
  -8  10   5         13.48         -1.70         8.82 o                         
  -7  10   5         19.44          7.04         6.62 o                         
  -6  10   5        147.12        169.59        12.33 o                         
  -5  10   5        368.43        366.70        12.80 o                         
  -4  10   5        801.56        828.88        19.56 o                         
  -3  10   5         21.91         19.15         3.51 o                         
  -2  10   5        145.06        153.58        10.34 o                         
  -1  10   5        281.96        281.53        14.51 o                         
   0  10   5         55.23         63.88         7.63 o                         
   1  10   5        988.12        969.80        38.12 o                         
   2  10   5        105.72         87.03         7.83 o                         
   3  10   5         81.62         77.80        11.67 o                         
   4  10   5        731.56        764.44        15.85 o                         
   5  10   5         29.37         24.83         3.72 o                         
   6  10   5          0.11         -1.34         2.64 o                         
   7  10   5        178.59        171.85         8.27 o                         
   8  10   5         75.21         79.50         6.57 o                         
   9  10   5        459.75        470.96        14.98 o                         
  10  10   5        196.72        205.36        15.47 o                         
  11  10   5          1.26         -1.26         4.61 o                         
  12  10   5         34.28         34.38         8.71 o                         
  13  10   5          1.48         -0.93         6.47 o                         
  14  10   5         23.88         43.61        14.09 o                         
  -9  11   5          1.37          5.84         8.28 o                         
  -8  11   5         40.62         41.95        11.38 o                         
  -7  11   5         95.10         89.12        15.75 o                         
  -6  11   5         77.91         85.94         9.32 o                         
  -5  11   5        133.82        121.75        13.85 o                         
  -4  11   5         82.55         80.60         6.68 o                         
  -3  11   5         20.07         19.92         4.65 o                         
  -2  11   5          1.77         -0.58         5.75 o                         
  -1  11   5         11.94         12.11         3.83 o                         
   0  11   5       1906.83       1980.46        41.90 o                         
   1  11   5        862.16        894.72        38.43 o                         
   2  11   5        360.58        353.12        24.19 o                         
   3  11   5        131.14        121.04        10.32 o                         
   4  11   5         22.80         11.11        12.79 o                         
   5  11   5          5.08          5.19         4.74 o                         
   6  11   5         78.06         53.49        16.45 o                         
   7  11   5         15.17          5.66         4.08 o                         
   8  11   5         67.54         62.36         7.62 o                         
   9  11   5        297.80        313.12        12.56 o                         
  10  11   5         23.63         26.46         4.65 o                         
  11  11   5          3.48         -1.20         3.83 o                         
  12  11   5          9.08          2.96         6.11 o                         
  13  11   5         18.93         26.28         7.64 o                         
  14  11   5         16.61         52.09        14.16 o                         
  -9  12   5        174.67        205.30        25.31 o                         
  -8  12   5          0.85          3.41         8.55 o                         
  -7  12   5         20.53         41.29        13.12 o                         
  -6  12   5          2.62         10.45         8.67 o                         
  -5  12   5          9.75         11.41         4.98 o                         
  -4  12   5         25.58         17.40         5.35 o                         
  -3  12   5         80.48        102.46         9.65 o                         
  -2  12   5        194.14        187.95        12.65 o                         
  -1  12   5        489.22        504.20        17.25 o                         
   0  12   5        422.33        418.53        27.90 o                         
   1  12   5         11.37          0.27         6.31 o                         
   2  12   5         93.44         83.20         8.42 o                         
   3  12   5        114.62         92.74         9.28 o                         
   4  12   5        558.44        555.58        22.76 o                         
   5  12   5        444.00        460.12        21.18 o                         
   6  12   5        426.85        423.90        20.51 o                         
   7  12   5        281.83        284.82        17.30 o                         
   8  12   5         34.31         29.96         5.96 o                         
   9  12   5          0.70         -4.49         4.67 o                         
  10  12   5         24.22         33.93         6.36 o                         
  11  12   5         72.56         64.20         8.61 o                         
  12  12   5          1.23          2.53         4.71 o                         
  -8  13   5          0.05          0.66         7.82 o                         
  -7  13   5          0.10          9.21         9.06 o                         
  -6  13   5        182.82        216.13        24.92 o                         
  -5  13   5        101.82        113.19        10.93 o                         
  -4  13   5         81.97         88.05         9.85 o                         
  -3  13   5          1.92         -4.29         5.28 o                         
  -2  13   5         67.92         65.04        11.69 o                         
  -1  13   5          1.35         -3.17         7.12 o                         
   0  13   5          4.42         16.72         8.71 o                         
   1  13   5         38.24         34.56        10.22 o                         
   2  13   5         21.86         16.10         6.15 o                         
   3  13   5        549.80        577.43        23.72 o                         
   4  13   5        109.18        101.71        10.77 o                         
   5  13   5         27.58         29.89         7.31 o                         
   6  13   5          0.02         -6.00         6.00 o                         
   7  13   5        236.96        226.56        16.51 o                         
   8  13   5         71.51         81.21        11.13 o                         
   9  13   5        314.68        324.53        17.02 o                         
  10  13   5         47.36         44.86         7.94 o                         
  11  13   5         19.36          9.11         6.30 o                         
  -6  14   5          2.10          9.17         8.86 o                         
  -5  14   5          1.53         -6.39         7.78 o                         
  -4  14   5         48.19         45.26        12.36 o                         
  -3  14   5         20.09         24.37         6.35 o                         
  -2  14   5        289.93        309.33        23.26 o                         
  -1  14   5        339.26        360.44        26.74 o                         
   0  14   5        344.21        341.39        18.95 o                         
   1  14   5        157.66        145.70        18.58 o                         
   2  14   5         43.33         48.92        11.53 o                         
   3  14   5          0.50         -0.34         4.91 o                         
   4  14   5          1.71          4.67        17.22 o                         
   5  14   5         74.65         70.87        10.34 o                         
   6  14   5         27.81         29.83         9.98 o                         
   7  14   5          0.62          1.21         6.68 o                         
   8  14   5        381.53        430.43        23.98 o                         
   9  14   5          3.25          4.93         6.39 o                         
  -5  15   5          1.51          5.61         9.52 o                         
  -4  15   5          1.43         -0.67         9.27 o                         
  -3  15   5         18.12         27.15         8.17 o                         
  -2  15   5         50.38         73.84        12.69 o                         
  -1  15   5         37.31         47.91        11.07 o                         
   0  15   5        137.68        147.89        13.44 o                         
   1  15   5         10.43          9.21         6.89 o                         
   2  15   5         56.26         58.59        13.62 o                         
   3  15   5         36.86         40.90        11.69 o                         
   4  15   5        192.61        205.97        15.96 o                         
   5  15   5        104.45        110.63        12.48 o                         
   6  15   5         39.60         36.04        10.27 o                         
   7  15   5          7.74          4.84         9.13 o                         
   8  15   5         80.98        116.54        13.97 o                         
  -3  16   5          1.58         -8.94         8.94 o                         
  -2  16   5         22.51         19.31         9.09 o                         
  -1  16   5         66.58         71.55        14.28 o                         
   0  16   5         10.21          3.41         7.24 o                         
   1  16   5          3.93          7.60         9.81 o                         
   2  16   5          1.45         -0.85         7.62 o                         
   3  16   5         49.58         82.31        15.40 o                         
   4  16   5         70.64         78.09        16.33 o                         
   5  16   5          9.82         15.00         8.34 o                         
   6  16   5         12.10         -1.27         6.50 o                         
   7  16   5        100.93        109.32        19.31 o                         
  -3  17   5          1.62         13.24         8.71 o                         
  -2  17   5         43.63         47.91        12.58 o                         
  -1  17   5        144.16        144.08        20.05 o                         
   0  17   5         62.72         63.85        13.62 o                         
   1  17   5          2.34          4.91         8.51 o                         
   2  17   5         24.28         37.31        12.89 o                         
  -2 -16   6        104.34        102.78        18.69 o                         
  -1 -16   6          5.82         10.84        10.18 o                         
  -5 -15   6          4.91          7.39         7.82 o                         
  -4 -15   6          1.83         -0.50         6.89 o                         
  -3 -15   6         23.27         19.07         5.44 o                         
  -2 -15   6         12.48         10.84         5.31 o                         
  -1 -15   6          4.36          1.42         6.34 o                         
   0 -15   6          8.40          1.34         9.15 o                         
   1 -15   6        386.63        396.08        33.13 o                         
   2 -15   6         37.90         47.56        13.78 o                         
   3 -15   6         99.83        127.63        20.63 o                         
   4 -15   6          1.06        -10.72        10.72 o                         
  -6 -14   6          2.41         -2.51         8.61 o                         
  -5 -14   6         17.56          7.89         4.54 o                         
  -4 -14   6         61.67         56.72         9.98 o                         
  -3 -14   6         52.21         61.54         7.92 o                         
  -2 -14   6         36.41         32.57         5.86 o                         
  -1 -14   6         31.31         31.41         5.50 o                         
   0 -14   6         11.86         -2.01         6.31 o                         
   1 -14   6         22.13         27.52         7.09 o                         
   2 -14   6         34.70         54.41        15.05 o                         
   3 -14   6         46.08         54.80        12.07 o                         
   4 -14   6          2.36        -11.45        11.45 o                         
   5 -14   6         37.03         15.87         7.97 o                         
   6 -14   6         93.51         85.02        16.41 o                         
   7 -14   6         17.25         23.34        10.02 o                         
  -7 -13   6          1.88         12.93         7.78 o                         
  -6 -13   6          5.00          3.80         5.38 o                         
  -5 -13   6         45.43         43.55         6.45 o                         
  -4 -13   6         43.86         39.08         6.11 o                         
  -3 -13   6         16.35         13.69         6.23 o                         
  -2 -13   6         43.42         34.90         6.00 o                         
  -1 -13   6          1.29          4.42         6.11 o                         
   0 -13   6         77.18         73.03        14.05 o                         
   1 -13   6        330.42        354.59        22.35 o                         
   2 -13   6         16.34         19.33         8.18 o                         
   3 -13   6         16.79         10.91         8.44 o                         
   4 -13   6         16.69          9.17         7.86 o                         
   5 -13   6        115.81        130.53        18.46 o                         
   6 -13   6         33.51         32.43        11.73 o                         
   7 -13   6         17.89         19.85         9.91 o                         
   8 -13   6         43.94         35.68        11.69 o                         
   9 -13   6         12.74         20.63         9.56 o                         
  -9 -12   6         14.14         -3.13        10.45 o                         
  -8 -12   6         14.86         11.73         9.25 o                         
  -7 -12   6         44.63         35.51         7.49 o                         
  -6 -12   6          4.77         -4.22         5.19 o                         
  -5 -12   6          9.64          9.75         5.13 o                         
  -4 -12   6          1.59          1.32         4.30 o                         
  -3 -12   6         27.88         20.07         4.72 o                         
  -2 -12   6          0.46         -0.67         4.16 o                         
  -1 -12   6          6.90          3.23         4.03 o                         
   0 -12   6         73.86         82.30         7.55 o                         
   1 -12   6         73.37         79.37         9.02 o                         
   2 -12   6         39.98         31.27         6.89 o                         
   3 -12   6         31.94         44.77         7.45 o                         
   4 -12   6          7.14          5.61         7.51 o                         
   5 -12   6          1.85          0.89         7.59 o                         
   6 -12   6         10.41          2.67         7.24 o                         
   7 -12   6          6.19         10.45         7.43 o                         
   8 -12   6         40.34         22.56        10.14 o                         
   9 -12   6         70.93         82.20        15.29 o                         
  10 -12   6          1.68         -7.12         8.44 o                         
  11 -12   6          8.55          9.33         9.25 o                         
 -10 -11   6          0.36          8.55         8.24 o                         
  -9 -11   6         59.25         70.94        10.53 o                         
  -8 -11   6         91.99        103.04        10.62 o                         
  -7 -11   6         93.68         92.27         8.61 o                         
  -6 -11   6          7.67         -1.58         4.93 o                         
  -5 -11   6          0.01          2.13         4.97 o                         
  -4 -11   6         78.50         72.95         8.93 o                         
  -3 -11   6        102.59        101.48         8.10 o                         
  -2 -11   6         97.04         83.52         7.49 o                         
  -1 -11   6         12.93         11.63         3.89 o                         
   0 -11   6         77.37         72.99         6.93 o                         
   1 -11   6         41.66         53.17         7.20 o                         
   2 -11   6         51.68         39.94         6.27 o                         
   3 -11   6          0.12         -6.21         6.21 o                         
   4 -11   6          0.32         -0.46         4.70 o                         
   5 -11   6         61.54         60.99        11.49 o                         
   6 -11   6          1.08          6.46         6.73 o                         
   7 -11   6          0.50         -4.18         8.63 o                         
   8 -11   6         23.26         11.45         7.62 o                         
   9 -11   6         41.18         55.26         8.59 o                         
  10 -11   6         22.75         39.41         8.43 o                         
  11 -11   6         26.22         35.27         9.02 o                         
  12 -11   6          0.21         -1.08         6.27 o                         
 -11 -10   6         46.66         56.46        14.78 o                         
 -10 -10   6          6.30          2.48         5.58 o                         
  -9 -10   6          5.55          7.18         4.36 o                         
  -8 -10   6         17.71         22.78         5.29 o                         
  -7 -10   6         12.39          2.36         4.19 o                         
  -6 -10   6        156.43        146.34         9.89 o                         
  -5 -10   6         34.19         31.03         6.13 o                         
  -4 -10   6         43.02         42.09         6.62 o                         
  -3 -10   6        393.09        409.65        18.43 o                         
  -2 -10   6          7.43         10.13         3.48 o                         
  -1 -10   6        164.83        152.63         8.95 o                         
   0 -10   6        134.81        136.54         8.49 o                         
   1 -10   6        333.67        307.00        17.09 o                         
   2 -10   6        204.98        180.09        11.30 o                         
   3 -10   6        223.61        198.69        11.75 o                         
   4 -10   6         19.85         23.69         5.48 o                         
   5 -10   6        205.01        211.69        11.42 o                         
   6 -10   6         53.71         47.35         6.69 o                         
   7 -10   6         11.00         10.08         4.33 o                         
   8 -10   6         23.54         36.70         5.46 o                         
   9 -10   6        189.29        219.13        18.61 o                         
  10 -10   6          0.31          6.55         5.11 o                         
  11 -10   6          6.64          2.13         4.28 o                         
  12 -10   6          2.36          9.02         7.24 o                         
  13 -10   6          0.83         11.61         7.55 o                         
 -11  -9   6          7.68         -1.38         5.53 o                         
 -10  -9   6         32.03         28.59         7.52 o                         
  -9  -9   6         73.26         74.56         8.02 o                         
  -8  -9   6        119.14        128.60         9.66 o                         
  -7  -9   6          2.86          0.94         3.77 o                         
  -6  -9   6          9.39          4.01         4.16 o                         
  -5  -9   6         41.97         36.62         7.83 o                         
  -4  -9   6         53.84         50.94         6.87 o                         
  -3  -9   6          0.01         -0.07         4.74 o                         
  -2  -9   6         35.47         24.03         4.23 o                         
  -1  -9   6         94.12         77.96         6.24 o                         
   0  -9   6         54.64         50.90         5.29 o                         
   1  -9   6        118.85        103.10         8.44 o                         
   2  -9   6        151.99        152.70         9.90 o                         
   3  -9   6          9.34          9.34         2.87 o                         
   4  -9   6         25.41         21.60         3.70 o                         
   5  -9   6         14.15          9.50         5.36 o                         
   6  -9   6        168.75        169.08        11.26 o                         
   7  -9   6         14.72         20.80         4.30 o                         
   8  -9   6         18.94          6.74         4.20 o                         
   9  -9   6         78.03         86.87         7.75 o                         
  10  -9   6         19.30         25.29         5.14 o                         
  11  -9   6         51.99         50.61         8.17 o                         
  12  -9   6         12.78         10.37         6.85 o                         
  13  -9   6         12.23         14.43         7.55 o                         
 -12  -8   6         14.89         29.06        10.76 o                         
 -11  -8   6          4.61          4.74         6.44 o                         
 -10  -8   6          0.63         -2.47         4.34 o                         
  -9  -8   6        429.99        433.79        16.99 o                         
  -8  -8   6          6.02          7.34         3.60 o                         
  -7  -8   6        111.02        106.74         8.88 o                         
  -6  -8   6        103.55         94.90         7.40 o                         
  -5  -8   6        856.10        833.64        20.62 o                         
  -4  -8   6        393.38        396.17        13.64 o                         
  -3  -8   6        651.40        619.24        19.97 o                         
  -2  -8   6          2.59         -3.76         3.76 o                         
  -1  -8   6        149.01        144.32         7.76 o                         
   0  -8   6         48.66         39.97         5.35 o                         
   1  -8   6          0.25          0.16         3.66 o                         
   2  -8   6         36.43         25.85         3.67 o                         
   3  -8   6         16.95          6.20         3.50 o                         
   4  -8   6        408.49        417.03        13.59 o                         
   5  -8   6         16.72         26.16         3.82 o                         
   6  -8   6        145.32        137.02         6.24 o                         
   7  -8   6         80.98         75.57         6.38 o                         
   8  -8   6        410.00        413.21        18.64 o                         
   9  -8   6         41.37         42.74         5.74 o                         
  10  -8   6         62.00         55.13         6.53 o                         
  11  -8   6         49.66         65.40         8.30 o                         
  12  -8   6         40.00         46.05         7.40 o                         
  13  -8   6         28.57         34.57         6.97 o                         
 -12  -7   6         65.29         71.67        15.75 o                         
 -11  -7   6         48.60         48.92        11.53 o                         
 -10  -7   6         64.77         66.09         9.52 o                         
  -9  -7   6         33.57         46.27         7.12 o                         
  -8  -7   6         45.45         45.53         5.89 o                         
  -7  -7   6        144.66        118.93         8.86 o                         
  -6  -7   6         96.83         99.29         7.74 o                         
  -5  -7   6        178.50        197.13         9.48 o                         
  -4  -7   6        471.60        434.58        16.88 o                         
  -3  -7   6          5.24          3.10         2.53 o                         
  -2  -7   6        200.08        169.69         9.58 o                         
  -1  -7   6         16.13         17.56         2.86 o                         
   0  -7   6        617.60        621.75        14.83 o                         
   1  -7   6        594.19        592.88        14.52 o                         
   2  -7   6        109.85        114.07         6.33 o                         
   3  -7   6         24.64         15.32         2.91 o                         
   4  -7   6          5.70         10.78         2.96 o                         
   5  -7   6       1002.13       1069.67        27.68 o                         
   6  -7   6        155.45        155.81        10.21 o                         
   7  -7   6         83.27         78.37         5.34 o                         
   8  -7   6        546.54        577.35        26.19 o                         
   9  -7   6        290.21        306.80        12.94 o                         
  10  -7   6         11.73         13.51         4.17 o                         
  11  -7   6          1.62          0.88         4.61 o                         
  12  -7   6          1.30         -0.86         4.10 o                         
  13  -7   6         18.32          5.39         4.99 o                         
  14  -7   6          0.01         -9.25         9.25 o                         
  15  -7   6          0.13          2.32         8.86 o                         
 -13  -6   6         42.84         76.04        15.29 o                         
 -12  -6   6         79.74         51.59        12.77 o                         
 -11  -6   6          0.98         -3.06         7.51 o                         
 -10  -6   6         10.78         21.17        10.02 o                         
  -9  -6   6        228.11        288.31        22.91 o                         
  -8  -6   6         43.89         57.55        11.22 o                         
  -7  -6   6         12.66         16.87         7.35 o                         
  -6  -6   6        215.02        216.64         9.69 o                         
  -5  -6   6        358.54        357.98        11.95 o                         
  -4  -6   6        170.62        170.37         8.89 o                         
  -3  -6   6         24.20         28.54         3.88 o                         
  -2  -6   6        340.90        319.89        10.04 o                         
  -1  -6   6         68.17         63.72         4.69 o                         
   0  -6   6        674.25        686.75        14.74 o                         
   1  -6   6        558.01        540.61        11.30 o                         
   2  -6   6         84.94         83.75         5.24 o                         
   3  -6   6        571.24        609.86        13.84 o                         
   4  -6   6         55.86         69.07         6.62 o                         
   5  -6   6         32.67         32.98         3.90 o                         
   6  -6   6        889.25        879.09        24.38 o                         
   7  -6   6        508.82        451.46        19.47 o                         
   8  -6   6         17.19         18.75         4.05 o                         
   9  -6   6        653.58        621.39        17.44 o                         
  10  -6   6        131.88        123.32        10.30 o                         
  11  -6   6        184.89        173.18        12.17 o                         
  12  -6   6          8.51          4.46        14.55 o                         
  13  -6   6         16.89         17.19         5.42 o                         
  14  -6   6         31.69         55.92        14.05 o                         
  15  -6   6         46.37         61.76        15.87 o                         
 -12  -5   6         13.71         14.64         8.98 o                         
 -11  -5   6         86.32         81.38        12.69 o                         
 -10  -5   6        169.48        207.47        19.12 o                         
  -9  -5   6         74.89         89.01        13.04 o                         
  -8  -5   6        364.28        384.44        24.42 o                         
  -7  -5   6        101.92        100.58        12.46 o                         
  -6  -5   6         27.69         24.38         6.15 o                         
  -5  -5   6        309.59        314.51        18.96 o                         
  -4  -5   6        245.85        236.62         8.82 o                         
  -3  -5   6        268.68        294.22         9.34 o                         
  -2  -5   6       1300.89       1232.05        19.56 o                         
  -1  -5   6        831.25        739.77        14.48 o                         
   0  -5   6        269.91        300.07         8.84 o                         
   1  -5   6         33.22         24.79         4.02 o                         
   2  -5   6       1370.51       1579.19        41.33 o                         
   3  -5   6        148.34        127.47        11.07 o                         
   4  -5   6         22.13         26.70         5.96 o                         
   5  -5   6        750.26        718.78        12.31 o                         
   6  -5   6        241.78        255.55         9.34 o                         
   7  -5   6       1229.25       1258.58        27.63 o                         
   8  -5   6         81.69         75.45         5.90 o                         
   9  -5   6          8.28         10.97         3.92 o                         
  10  -5   6         16.29         11.75         4.45 o                         
  11  -5   6         29.02         33.06         5.90 o                         
  12  -5   6          2.08          7.19         4.85 o                         
  13  -5   6         91.14         93.97         9.95 o                         
  14  -5   6         26.00         21.86         9.71 o                         
  15  -5   6          6.27          1.63         8.17 o                         
 -12  -4   6        117.97        137.29        12.38 o                         
 -11  -4   6         31.95         25.37         6.10 o                         
 -10  -4   6         36.05         63.66        11.65 o                         
  -9  -4   6         13.41         21.56         7.97 o                         
  -8  -4   6         79.09         70.74        11.07 o                         
  -7  -4   6        179.90        155.30        14.36 o                         
  -6  -4   6        226.81        207.89        15.60 o                         
  -5  -4   6        456.99        409.05        21.09 o                         
  -4  -4   6       1535.39       1636.93        43.27 o                         
  -3  -4   6        131.07        117.37         4.90 o                         
  -2  -4   6         91.27        100.91         5.83 o                         
  -1  -4   6         14.00         16.06         1.80 o                         
   0  -4   6        611.27        586.12        17.79 o                         
   1  -4   6        768.33        823.09        23.06 o                         
   2  -4   6        239.38        205.30         8.57 o                         
   3  -4   6        713.37        621.70        14.81 o                         
   4  -4   6       1361.28       1417.62        23.47 o                         
   5  -4   6         46.70         30.55         2.02 o                         
   6  -4   6        401.08        454.61        14.12 o                         
   7  -4   6        329.08        327.53        10.63 o                         
   8  -4   6        140.77        152.16        11.49 o                         
   9  -4   6        648.21        632.73        20.00 o                         
  10  -4   6        134.06        128.43         9.66 o                         
  11  -4   6          0.93          1.90         3.28 o                         
  12  -4   6         59.22         56.02        20.36 o                         
  13  -4   6         15.40         17.26         6.42 o                         
  14  -4   6          3.44         -3.95         7.86 o                         
  15  -4   6          1.16         -3.48         7.78 o                         
  16  -4   6          2.87         -7.24         9.52 o                         
 -13  -3   6        322.51        337.38        30.46 o                         
 -12  -3   6          0.90          6.23         8.48 o                         
 -11  -3   6         21.35          9.49         4.89 o                         
 -10  -3   6        246.21        232.97        14.34 o                         
  -9  -3   6        112.05        107.35        13.04 o                         
  -8  -3   6        312.88        297.94        20.05 o                         
  -7  -3   6        804.81        775.80        30.57 o                         
  -6  -3   6          1.07         -4.84         5.88 o                         
  -5  -3   6         26.28         34.40         6.39 o                         
  -4  -3   6        280.16        262.51        12.42 o                         
  -3  -3   6        347.20        397.08        13.33 o                         
  -2  -3   6        283.72        323.76         9.29 o                         
  -1  -3   6        696.25        743.40        10.50 o                         
   0  -3   6        785.42        721.16        10.75 o                         
   1  -3   6       5905.17       5884.75        39.63 o                         
   2  -3   6       5841.44       6468.85        70.45 o                         
   3  -3   6          2.12          0.97         1.98 o                         
   4  -3   6        400.46        420.32        11.16 o                         
   5  -3   6        889.20        914.37        18.93 o                         
   6  -3   6       1109.55       1115.77        15.37 o                         
   7  -3   6       1482.00       1645.78        54.45 o                         
   8  -3   6        557.57        515.18        16.42 o                         
   9  -3   6         31.41         29.53         5.09 o                         
  10  -3   6          0.69         -2.77         5.09 o                         
  11  -3   6         31.39         10.79         9.06 o                         
  12  -3   6         54.86         41.49         8.86 o                         
  13  -3   6          1.04          3.83         4.56 o                         
  14  -3   6         26.32         29.18         9.79 o                         
  15  -3   6         20.61         14.51         8.40 o                         
  16  -3   6        108.32        102.86        18.38 o                         
 -13  -2   6         24.63         18.38        10.26 o                         
 -12  -2   6          8.37         29.68        10.99 o                         
 -11  -2   6        114.49        102.71        10.12 o                         
 -10  -2   6          1.92          2.98         4.26 o                         
  -9  -2   6        839.29        804.58        43.79 o                         
  -8  -2   6        123.44        107.27        11.45 o                         
  -7  -2   6         42.95         43.65         7.35 o                         
  -6  -2   6          3.28         -1.43         3.58 o                         
  -5  -2   6         30.66         28.07         6.40 o                         
  -4  -2   6        418.20        445.32        14.11 o                         
  -3  -2   6        965.48        982.18        20.81 o                         
  -2  -2   6          2.17          1.20         3.17 o                         
  -1  -2   6         89.67         70.88         3.15 o                         
   0  -2   6         30.11         46.69         2.36 o                         
   1  -2   6        347.96        331.26         5.66 o                         
   2  -2   6       4691.48       4840.82        53.60 o                         
   3  -2   6       1112.36       1346.95        17.31 o                         
   4  -2   6       1933.93       2035.41        23.27 o                         
   5  -2   6       1732.88       1697.79        25.83 o                         
   6  -2   6        961.95        868.62        16.56 o                         
   7  -2   6        394.10        415.40         8.74 o                         
   8  -2   6         63.34         50.10         2.83 o                         
   9  -2   6          1.08         -0.74         6.52 o                         
  10  -2   6         69.10         76.83         7.29 o                         
  11  -2   6        307.80        287.34        14.36 o                         
  12  -2   6        189.67        177.38        12.05 o                         
  13  -2   6         88.95         73.13        10.37 o                         
  14  -2   6         67.09         61.03        13.39 o                         
  15  -2   6          9.51         -4.45         9.25 o                         
  16  -2   6         69.25         46.90        13.78 o                         
 -13  -1   6         82.63         52.55        12.31 o                         
 -12  -1   6          0.45          2.63         6.54 o
[truncated: 647,434 more chars]
